# Supplementary material for: Impact of MSMEG5257 Deletion on Mycolicibacterium smegmatis Growth
Source: Microorganisms. 2024 Apr 11;12(4):770. doi: 10.3390/microorganisms12040770 (PMC11052289; doi:10.3390/microorganisms12040770)
Supplement: Supplementary file 1 [file microorganisms-12-00770-s001.zip]

Archive with 4 entries (4 files):
- microorganisms-2882301-supplementary.pdf
- supplement-TableS4- List of differentially expressed genes in msmeg5257 deletion strain comparison to wild type strain.xls
- supplement-TableS5- List of differentially expressed genes in msmeg5257 complementation strain comparison to wild type strain.xls
- supplement-TableS6- List of differentially expressed proteins in msmeg5257 mutant strains.xls
