# Supplementary material for: Impact of MSMEG5257 Deletion on Mycolicibacterium smegmatis Growth
Source: Microorganisms. 2024 Apr 11;12(4):770. doi: 10.3390/microorganisms12040770 (PMC11052289; doi:10.3390/microorganisms12040770)
Supplement: Supplementary file 1 [file microorganisms-12-00770-s001.zip › supplement-TableS4- List of differentially expressed genes in msmeg5257 deletion strain comparison to wild type strain.xls]

## Sheet: RNA date
Gene id	log2FoldChange	pValue	GeneDescription	KEGG
MSMEG_0880	-2.2214	0	molecular chaperone GroEL	K04077-ko03018 RNA degradation;ko04212 Longevity regulating pathway - worm;ko04940 Type I diabetes mellitus;ko05134 Legionellosis;ko05152 Tuberculosis
MSMEG_1193	-2.40384	0	TROVE domain-containing protein	K11089-ko05322 Systemic lupus erythematosus
MSMEG_1583	-2.39845	0	molecular chaperone GroEL	K04077-ko03018 RNA degradation;ko04212 Longevity regulating pathway - worm;ko04940 Type I diabetes mellitus;ko05134 Legionellosis;ko05152 Tuberculosis
MSMEG_0406	1.45173	0	acyl-CoA dehydrogenase	-
MSMEG_6933	1.04624	0	thioredoxin-disulfide reductase	K00384-ko00240 Pyrimidine metabolism;ko00450 Selenocompound metabolism
MSMEG_4351	1.59367	0	oxidoreductase YjgI	K00059-ko01212 Fatty acid metabolism;ko00061 Fatty acid biosynthesis;ko01040 Biosynthesis of unsaturated fatty acids;ko00780 Biotin metabolism
MSMEG_5102	-5.40396	0	ABC transporter ATP-binding protein	-
MSMEG_5556	1.66987	0	MFS permease	-
MSMEG_0576	1.63409	0	MmpL4 protein	-
MSMEG_4465	1.54501	0	cutinase	-
MSMEG_1516	-2.09786	0	thioredoxin reductase	K00384-ko00240 Pyrimidine metabolism;ko00450 Selenocompound metabolism
MSMEG_5187	-3.26712	0	tetracycline-resistance determinant TetV	-
MSMEG_1947	1.47774	0	hypothetical protein	-
MSMEG_5100	-3.35636	0	indolepyruvate ferredoxin oxidoreductase	-
MSMEG_5072	1.04483	0	RNA polymerase sigma factor SigE	-
MSMEG_4141	1.51445	0	hypothetical protein	-
MSMEG_3513	-2.98048	0	hypothetical protein	-
MSMEG_3138	1.2645	0	thioredoxin	K00384-ko00240 Pyrimidine metabolism;ko00450 Selenocompound metabolism
MSMEG_2736	-2.41339	0	GTP-binding protein	-
MSMEG_6453	1.92953	0	sulfate permease	-
MSMEG_1914	1.20475	0	RNA polymerase sigma-70 factor, family protein	-
MSMEG_5271	1.25355	0	esterase	-
MSMEG_2188	-3.96092	0	integral membrane protein	-
MSMEG_0449	1.13037	0	transporter major facilitator family protein	-
MSMEG_6934	1.12495	0	thioredoxin	-
MSMEG_0575	1.80018	0	MmpS1 protein	-
MSMEG_2177	1.50764	0	fmnh2-utilizing oxygenase	-
MSMEG_3137	1.32782	0	oxidoreductase	-
MSMEG_5739	1.2777	0	long-chain fatty-acid--CoA ligase	K01897-ko01212 Fatty acid metabolism;ko00061 Fatty acid biosynthesis;ko00071 Fatty acid degradation;ko04146 Peroxisome;ko02024 Quorum sensing;ko04920 Adipocytokine signaling pathway;ko03320 PPAR signaling pathway
MSMEG_3139	1.06848	0	enoyl-CoA hydratase	K01692-ko01212 Fatty acid metabolism;ko00640 Propanoate metabolism;ko00650 Butanoate metabolism;ko00071 Fatty acid degradation;ko00280 Valine, leucine and isoleucine degradation;ko00310 Lysine degradation;ko00360 Phenylalanine metabolism;ko00380 Tryptophan metabolism;ko00410 beta-Alanine metabolism;ko00903 Limonene and pinene degradation;ko00281 Geraniol degradation;ko00362 Benzoate degradation;k…
MSMEG_5086	-1.90845	0	long-chain-acyl-CoA synthetase	-
MSMEG_4688	1.17394	0	hypothetical protein	-
MSMEG_5549	1.55211	0	hypothetical protein	-
MSMEG_0679	1.07745	0	hypothetical protein	-
MSMEG_6747	1.25689	0	oxidoreductase	-
MSMEG_2542	-2.40435	0	hypothetical protein	-
MSMEG_4674	-1.94096	0	trigger factor	-
MSMEG_3642	-1.27724	0	glycine dehydrogenase	K00281-ko01200 Carbon metabolism;ko00630 Glyoxylate and dicarboxylate metabolism;ko00260 Glycine, serine and threonine metabolism
MSMEG_1582	-2.01335	0	co-chaperonin GroES	-
MSMEG_2175	1.66731	0	nitrilotriacetate monooxygenase component A	-
MSMEG_6451	1.99996	0	ArsR family transcriptional regulator	-
MSMEG_6256	-1.43236	0	aspartate-semialdehyde dehydrogenase	K00133-ko01210 2-Oxocarboxylic acid metabolism;ko01230 Biosynthesis of amino acids;ko00260 Glycine, serine and threonine metabolism;ko00270 Cysteine and methionine metabolism;ko00300 Lysine biosynthesis;ko00261 Monobactam biosynthesis
MSMEG_1698	1.68464	0	ammonia monooxygenase	-
MSMEG_3276	-3.62635	0	integral membrane protein	-
MSMEG_0422	-3.00134	0	transferase	-
MSMEG_1419	-4.05756	0	hypothetical protein	-
MSMEG_3205	-1.29107	0	histidinol dehydrogenase	K00013-ko01230 Biosynthesis of amino acids;ko00340 Histidine metabolism
MSMEG_5087	-2.15365	0	hypothetical protein	-
MSMEG_4939	-1.22657	0	F0F1 ATP synthase subunit delta	K02113-ko00190 Oxidative phosphorylation;ko00195 Photosynthesis
MSMEG_2372	-1.38986	0	acetolactate synthase 1 catalytic subunit	K01652-ko01210 2-Oxocarboxylic acid metabolism;ko01230 Biosynthesis of amino acids;ko00650 Butanoate metabolism;ko00660 C5-Branched dibasic acid metabolism;ko00290 Valine, leucine and isoleucine biosynthesis;ko00770 Pantothenate and CoA biosynthesis
MSMEG_1114	1.25009	0	short chain dehydrogenase	-
MSMEG_6271	-1.31867	0	2-isopropylmalate synthase	K01649-ko01210 2-Oxocarboxylic acid metabolism;ko01230 Biosynthesis of amino acids;ko00620 Pyruvate metabolism;ko00290 Valine, leucine and isoleucine biosynthesis
MSMEG_1915	1.12852	0	anti-sigma factor, family protein	-
MSMEG_0546	-3.92718	0	hypothetical protein	-
MSMEG_4623	-1.30285	0	GTPase ObgE	-
MSMEG_6753	1.15516	0	oxidoreductase, short chain dehydrogenase/reductase	-
MSMEG_3512	-2.46185	0	competence damage-inducible protein A	K03742-ko00760 Nicotinate and nicotinamide metabolism
MSMEG_6079	-1.63885	0	DNA repair protein RadA	-
MSMEG_0688	-1.78473	0	aminotransferase	K14260-ko01210 2-Oxocarboxylic acid metabolism;ko01230 Biosynthesis of amino acids;ko00250 Alanine, aspartate and glutamate metabolism;ko00290 Valine, leucine and isoleucine biosynthesis;ko00220 Arginine biosynthesis
MSMEG_1646	-6.01991	0	23S rRNA (adenine(2058)-N(6))-methyltransferase Erm(38)	-
MSMEG_1943	1.49929	0	ATP-dependent DNA helicase	K03657-ko03420 Nucleotide excision repair;ko03430 Mismatch repair
MSMEG_4672	-1.11549	0	ATP-dependent Clp protease proteolytic subunit	K01358-ko04112 Cell cycle - Caulobacter;ko04212 Longevity regulating pathway - worm
MSMEG_3447	1.47675	0	two-component system response regulator	-
MSMEG_6076	-1.06522	0	2-C-methyl-D-erythritol 4-phosphate cytidylyltransferase	K00991-ko00900 Terpenoid backbone biosynthesis
MSMEG_5612	-2.78153	0	amino-acid acetyltransferase	-
MSMEG_5121	-1.32388	0	N-succinyldiaminopimelate aminotransferase	-
MSMEG_5660	-1.5888	0	ABC transporter ATP-binding protein	K11085-ko02010 ABC transporters
MSMEG_6257	-1.21577	0	aspartate kinase	K00928-ko01210 2-Oxocarboxylic acid metabolism;ko01230 Biosynthesis of amino acids;ko00260 Glycine, serine and threonine metabolism;ko00270 Cysteine and methionine metabolism;ko00300 Lysine biosynthesis;ko00261 Monobactam biosynthesis
MSMEG_1547	1.03001	0	glycerol dehydratase large subunit	K01699-ko00640 Propanoate metabolism
MSMEG_2092	-2.09808	0	D-aminopeptidase	-
MSMEG_4937	-1.08166	0	F0F1 ATP synthase subunit gamma	K02115-ko00190 Oxidative phosphorylation;ko00195 Photosynthesis
MSMEG_5816	-3.89285	0	hypothetical protein	-
MSMEG_3184	1.15171	0	malto-oligosyltrehalose trehalohydrolase	K01236-ko00500 Starch and sucrose metabolism
MSMEG_1786	1.38404	0	STAS domain-containing protein	-
MSMEG_2731	-1.98836	0	DNA repair ATPase	-
MSMEG_2906	1.49215	0	hypothetical protein	-
MSMEG_4495	-1.61652	0	hypothetical protein	-
MSMEG_3202	-5.32991	0	hypothetical protein	-
MSMEG_1303	1.27269	0	transcriptional regulator	-
MSMEG_0773	1.2885	0	acetyltransferase	-
MSMEG_1953	-2.47744	0	transcription factor WhiB	-
MSMEG_6255	-2.61903	0	hypothetical protein	-
MSMEG_1941	1.07384	0	helicase, UvrD/Rep family protein	-
MSMEG_5257	-2.20744	0	hemolysin III family channel protein	-
MSMEG_1252	1.14684	0	hypothetical protein	-
MSMEG_5792	-1.36339	0	hypothetical protein	-
MSMEG_3206	-1.28513	0	histidinol-phosphate aminotransferase	K00817-ko01230 Biosynthesis of amino acids;ko00340 Histidine metabolism;ko00350 Tyrosine metabolism;ko00360 Phenylalanine metabolism;ko00400 Phenylalanine, tyrosine and tryptophan biosynthesis;ko00960 Tropane, piperidine and pyridine alkaloid biosynthesis;ko00401 Novobiocin biosynthesis
MSMEG_5680	1.16803	0	glyoxalase	-
MSMEG_1548	1.15062	0	propanediol utilization: dehydratase, medium subunit	K13919-ko00640 Propanoate metabolism
MSMEG_1831	1.05678	0	transcription factor WhiB	-
MSMEG_6557	-1.66014	0	dehydrogenase	-
MSMEG_1169	-3.13974	0	integral membrane transporter	-
MSMEG_1755	1.13075	0	anti-sigm factor, ChrR	-
MSMEG_5611	-2.77572	0	spore protein	-
MSMEG_1679	1.12059	0	AmiB protein	-
MSMEG_4464	1.0527	0	modulator of DNA gyrase	-
MSMEG_6881	1.64921	0	GntR family transcriptional regulator	-
MSMEG_3583	1.07149	0	monooxygenase	-
MSMEG_5682	1.04521	0	hypothetical protein	-
MSMEG_5525	-1.09604	0	succinyl-CoA synthetase subunit beta	K01903-ko01200 Carbon metabolism;ko00020 Citrate cycle (TCA cycle);ko00640 Propanoate metabolism;ko00660 C5-Branched dibasic acid metabolism;ko00720 Carbon fixation pathways in prokaryotes
MSMEG_0881	-4.16917	0	hypothetical protein	-
MSMEG_4971	-2.00005	0	oxidoreductase	K00459-ko00910 Nitrogen metabolism
MSMEG_1980	-1.67105	0	hypothetical protein	-
MSMEG_1677	1.24703	0	aspartate ammonia-lyase	K01744-ko00250 Alanine, aspartate and glutamate metabolism
MSMEG_6227	1.29893	0	PadR family transcriptional regulator	-
MSMEG_4048	1.26726	0	cyclase	-
MSMEG_1530	-1.56157	0	integral membrane protein	-
MSMEG_1264	2.38552	0	prophage Lp1 protein 5	-
MSMEG_4694	-2.08321	0	HNH endonuclease	-
MSMEG_5355	1.33139	0	hypothetical protein	-
MSMEG_2905	1.42921	0	transcriptional regulator	-
MSMEG_5524	-1.13724	0	succinyl-CoA synthetase subunit alpha	K01902-ko01200 Carbon metabolism;ko00020 Citrate cycle (TCA cycle);ko00640 Propanoate metabolism;ko00660 C5-Branched dibasic acid metabolism;ko00720 Carbon fixation pathways in prokaryotes
MSMEG_1269	1.46605	7.72372e-308	Ser/Thr protein phosphatase	-
MSMEG_2111	1.02853	1.66761e-302	chorismate mutase	K04093-ko01230 Biosynthesis of amino acids;ko00400 Phenylalanine, tyrosine and tryptophan biosynthesis
MSMEG_4284	-1.24551	8.53578e-302	hypothetical protein	-
MSMEG_5590	-1.03178	1.72664e-299	carboxylate-amine ligase	-
MSMEG_0423	-3.44433	2.01354e-299	hypothetical protein	-
MSMEG_3305	-2.11916	9.95593e-299	hypothetical protein	-
MSMEG_3914	1.11391	1.29498e-293	beta-lactamase	-
MSMEG_1529	-1.5721	9.86406e-288	serine esterase, cutinase	-
MSMEG_1413	-2.24689	3.8934e-287	ornithine--oxo-acid transaminase	K00819-ko00330 Arginine and proline metabolism
MSMEG_4940	-1.24764	5.48846e-284	F0F1 ATP synthase subunit B	K02109-ko00190 Oxidative phosphorylation;ko00195 Photosynthesis
MSMEG_1981	-1.65582	1.11599e-283	hypothetical protein	-
MSMEG_0687	-2.31471	1.26503e-283	hypothetical protein	-
MSMEG_4496	-1.57836	1.49339e-279	metalloprotease	-
MSMEG_4046	1.27828	5.09872e-279	L-carnitine dehydratase/bile acid-inducible protein F	-
MSMEG_2938	-1.78368	3.684e-278	acyl-CoA thioesterase II	K10805-ko01040 Biosynthesis of unsaturated fatty acids
MSMEG_1414	-2.50182	1.23469e-273	amidinotransferase	-
MSMEG_3686	-2.21512	5.06974e-272	hypothetical protein	-
MSMEG_5104	-1.71991	9.61654e-272	2,3,4,5-tetrahydropyridine-2,6-dicarboxylate N-succinyltransferase	K00674-ko01230 Biosynthesis of amino acids;ko00300 Lysine biosynthesis
MSMEG_5558	1.1431	1.94179e-270	hypothetical protein	-
MSMEG_1526	-1.53324	1.29152e-268	cutinase	-
MSMEG_1681	1.18081	4.41041e-268	endoribonuclease L-PSP superfamily protein	-
MSMEG_5167	1.01174	6.5553e-260	major facilitator superfamily protein	-
MSMEG_6075	-1.57296	1.91411e-257	2-C-methyl-D-erythritol 2,4-cyclodiphosphate synthase	K01770-ko00900 Terpenoid backbone biosynthesis
MSMEG_3687	-2.9818	3.37649e-254	acyl-CoA synthetase	-
MSMEG_2956	1.16364	3.469e-253	NAD dependent epimerase/dehydratase	-
MSMEG_4063	1.26594	5.3365e-252	amidohydrolase	-
MSMEG_2799	-1.03715	1.40475e-247	phospho-2-dehydro-3-deoxyheptonate aldolase	K01626-ko01230 Biosynthesis of amino acids;ko00400 Phenylalanine, tyrosine and tryptophan biosynthesis;ko02024 Quorum sensing
MSMEG_2937	-1.06258	1.57571e-246	pyridoxal biosynthesis lyase PdxS	K06215-ko00750 Vitamin B6 metabolism
MSMEG_5517	-1.07115	8.6943e-243	hypothetical protein	-
MSMEG_6677	1.32311	9.25178e-243	LysR family transcriptional regulator	-
MSMEG_3483	-1.98185	1.76957e-242	mosc domain-containing protein	-
MSMEG_4303	-2.35658	8.62398e-239	methyltransferase	-
MSMEG_1751	1.31811	3.508e-237	norsolorinic acid reductase	-
MSMEG_5421	2.13581	1.41041e-235	hypothetical protein	-
MSMEG_6384	-1.69691	1.83227e-227	catalase/peroxidase HPI	K03782-ko00360 Phenylalanine metabolism;ko00380 Tryptophan metabolism;ko00940 Phenylpropanoid biosynthesis
MSMEG_1236	1.95695	1.69929e-224	Mpr protein	-
MSMEG_6566	1.41238	6.66475e-224	hypothetical protein	-
MSMEG_0691	-1.74594	8.68129e-224	transcriptional regulatory protein	-
MSMEG_4064	1.38284	1.10492e-221	zinc-binding alcohol dehydrogenase	-
MSMEG_6942	-1.15125	1.02713e-218	inner membrane protein translocase component YidC	K03217-ko03060 Protein export;ko03070 Bacterial secretion system;ko02024 Quorum sensing
MSMEG_2007	-2.3065	3.19683e-215	HpcE protein	-
MSMEG_0777	-1.19853	5.12244e-215	F420-dependent glucose-6-phosphate dehydrogenase	-
MSMEG_0602	1.0554	2.41434e-212	hypothetical protein	-
MSMEG_2270	1.01158	3.17547e-212	hypothetical protein	-
MSMEG_4047	1.21543	6.92101e-212	dihydropteroate synthase	-
MSMEG_5872	-1.53556	1.11782e-208	DNA-binding response regulator PhoP	-
MSMEG_3271	1.37406	6.09102e-208	dihydroxyacetone kinase	-
MSMEG_6245	-5.17308	1.14284e-207	chloramphenicol resistance protein	-
MSMEG_3581	1.36748	2.34672e-206	FabG protein	-
MSMEG_0946	-1.02677	1.2668e-205	NAD dependent epimerase/dehydratase	K01784-ko00052 Galactose metabolism;ko00520 Amino sugar and nucleotide sugar metabolism
MSMEG_6210	-1.05942	2.92027e-204	hypothetical protein	-
MSMEG_6756	-1.20874	4.88314e-201	glycerol kinase	K00864-ko00561 Glycerolipid metabolism;ko03320 PPAR signaling pathway;ko04626 Plant-pathogen interaction
MSMEG_1254	1.122	1.13324e-198	DEAD/DEAH box helicase	-
MSMEG_4621	-1.35067	5.34797e-198	gamma-glutamyl kinase	K00931-ko01230 Biosynthesis of amino acids;ko00330 Arginine and proline metabolism;ko00332 Carbapenem biosynthesis
MSMEG_3228	-1.14852	2.68659e-196	acyl-CoA thioesterase II	K10805-ko01040 Biosynthesis of unsaturated fatty acids
MSMEG_5852	-1.15938	1.47573e-194	phosphoribosylamine--glycine ligase	K01945-ko00230 Purine metabolism
MSMEG_0581	2.02236	3.43191e-191	4-aminobutyrate aminotransferase	K07250-ko00640 Propanoate metabolism;ko00650 Butanoate metabolism;ko00250 Alanine, aspartate and glutamate metabolism;ko00280 Valine, leucine and isoleucine degradation;ko00410 beta-Alanine metabolism
MSMEG_3203	-3.42841	6.58261e-191	transporter LysE family protein	-
MSMEG_6880	1.40904	1.06546e-190	hydrophobic amino acid ABC transporter	K11954-ko02010 ABC transporters
MSMEG_1942	-1.51788	1.95097e-188	integral membrane protein	-
MSMEG_0051	1.70635	1.77397e-187	transcription factor WhiB family protein	-
MSMEG_3269	1.24903	2.35029e-185	sugar ABC transporter ATP-binding protein	-
MSMEG_3208	-1.26208	7.51022e-181	imidazole glycerol phosphate synthase subunit HisH	K02501-ko01230 Biosynthesis of amino acids;ko00340 Histidine metabolism
MSMEG_1225	1.34724	1.77487e-180	hypothetical protein	-
MSMEG_3278	-2.90563	1.88323e-179	hypothetical protein	-
MSMEG_5182	-1.16762	3.75314e-176	2-nitropropane dioxygenase	K00459-ko00910 Nitrogen metabolism
MSMEG_3152	-1.13461	1.6563e-175	ferrochelatase	K01772-ko00860 Porphyrin and chlorophyll metabolism
MSMEG_0244	-1.0647	2.2049e-174	two component response transcriptional regulatory protein prra	K07665-ko02020 Two-component system
MSMEG_1425	-1.36207	4.34825e-173	creatininase subfamily protein	-
MSMEG_3384	1.04609	1.15682e-169	isoflavone reductase	-
MSMEG_1517	-1.21671	1.36343e-168	hypothetical protein	K07192-ko04910 Insulin signaling pathway
MSMEG_3209	-1.20687	3.35557e-167	phosphoribosyl isomerase A	K01814-ko01230 Biosynthesis of amino acids;ko00340 Histidine metabolism
MSMEG_0303	1.24771	1.00808e-166	alcohol dehydrogenase	-
MSMEG_3266	1.40194	1.33462e-163	maltose/maltodextrin-binding protein	-
MSMEG_0403	1.17797	2.83992e-163	integral membrane protein	-
MSMEG_6278	-1.55029	2.74145e-161	metallo-beta-lactamase superfamily protein	-
MSMEG_0692	-1.15016	1.32427e-159	hypothetical protein	-
MSMEG_3691	-2.49798	2.03854e-156	galactose-1-phosphate uridylyltransferase	K00965-ko00052 Galactose metabolism;ko00520 Amino sugar and nucleotide sugar metabolism;ko04917 Prolactin signaling pathway
MSMEG_3821	-3.66297	3.10312e-155	amino acid permease	-
MSMEG_4968	-2.15399	2.9015e-153	two-component system sensor kinase	K07778-ko02020 Two-component system
MSMEG_4941	-1.06146	1.45192e-151	F0F1 ATP synthase subunit C	K02110-ko00190 Oxidative phosphorylation;ko00195 Photosynthesis
MSMEG_3210	-1.21627	2.51996e-151	inositol monophosphate phosphatase	K01092-ko00562 Inositol phosphate metabolism;ko00521 Streptomycin biosynthesis;ko04070 Phosphatidylinositol signaling system
MSMEG_4765	1.13067	2.8899e-150	MerR family transcriptional regulator	-
MSMEG_3790	-1.24601	2.982e-150	TrmH family RNA methyltransferase	-
MSMEG_1342	-1.17631	1.02048e-148	(3R)-hydroxyacyl-ACP dehydratase subunit HadC	-
MSMEG_3776	-1.29246	2.01698e-148	N-acetyl-gamma-glutamyl-phosphate reductase	K00145-ko01210 2-Oxocarboxylic acid metabolism;ko01230 Biosynthesis of amino acids;ko00220 Arginine biosynthesis
MSMEG_2437	-1.28629	9.29594e-148	16S rRNA-processing protein RimM	-
MSMEG_1327	1.16293	2.68093e-147	exodeoxyribonuclease V subunit beta	K03582-ko03440 Homologous recombination
MSMEG_6498	1.33993	1.43349e-146	hypothetical protein	-
MSMEG_1760	-1.12596	2.07276e-143	short-chain dehydrogenase/reductase SDR	-
MSMEG_3646	-1.19279	2.941e-142	MerR family transcriptional regulator	-
MSMEG_5848	1.01189	1.49363e-141	amino acid permease	-
MSMEG_1623	1.56639	3.50462e-140	short chain dehydrogenase	-
MSMEG_6487	1.07642	6.32483e-139	2-hydroxy-3-carboxy-6-oxo-7-methylocta-2, 4-dienoate decarboxylase	K03392-ko00380 Tryptophan metabolism
MSMEG_3678	1.54257	6.48662e-139	hypothetical protein	-
MSMEG_3778	-1.31242	8.28167e-139	phenylalanyl-tRNA synthetase subunit alpha	K01889-ko00970 Aminoacyl-tRNA biosynthesis
MSMEG_1313	1.29694	1.78578e-137	hypothetical protein	-
MSMEG_5847	-1.31599	1.14236e-136	adenylosuccinate lyase	K01756-ko00230 Purine metabolism;ko00250 Alanine, aspartate and glutamate metabolism
MSMEG_2658	-1.52665	4.50691e-136	beta-lactamase	K17836-ko00311 Penicillin and cephalosporin biosynthesis;ko01501 beta-Lactam resistance
MSMEG_0432	1.55399	1.01901e-135	bifunctional uroporphyrinogen-III synthetase/response regulator domain-containing protein	K01719-ko00860 Porphyrin and chlorophyll metabolism
MSMEG_0978	-1.3677	1.90597e-134	class V aminotransferase	-
MSMEG_3310	-1.50863	4.64617e-134	integral membrane protein	-
MSMEG_3211	-1.2103	2.07518e-132	imidazole glycerol phosphate synthase subunit HisF	K02500-ko01230 Biosynthesis of amino acids;ko00340 Histidine metabolism
MSMEG_2381	-1.14538	4.55402e-131	hypothetical protein	-
MSMEG_0737	-1.29007	4.76374e-131	dehydrogenase	-
MSMEG_3207	-1.03265	7.74921e-129	imidazoleglycerol-phosphate dehydratase	K01693-ko01230 Biosynthesis of amino acids;ko00340 Histidine metabolism
MSMEG_1341	-1.05823	7.8573e-128	(3R)-hydroxyacyl-ACP dehydratase subunit HadB	-
MSMEG_6884	1.41869	1.61458e-126	NADP oxidoreductase, coenzyme f420-dependent:6-phosphogluconate dehydrogenase, NAD-binding	-
MSMEG_1597	1.88731	2.5723e-126	transcription factor WhiB	-
MSMEG_1151	1.25013	5.07119e-126	DNA-binding protein	-
MSMEG_6941	-1.52434	9.70191e-125	R3H domain-containing protein	-
MSMEG_6570	-3.05259	1.811e-124	integral membrane protein	-
MSMEG_1956	-4.49537	1.95845e-124	hypothetical protein	-
MSMEG_5481	-2.3289	6.03438e-124	hypothetical protein	-
MSMEG_3692	-2.11841	2.28209e-122	galactokinase	K00849-ko00052 Galactose metabolism;ko00520 Amino sugar and nucleotide sugar metabolism
MSMEG_0582	1.97753	2.69599e-122	succinate-semialdehyde dehydrogenase	K00135-ko00650 Butanoate metabolism;ko00250 Alanine, aspartate and glutamate metabolism;ko00310 Lysine degradation;ko00350 Tyrosine metabolism;ko00760 Nicotinate and nicotinamide metabolism
MSMEG_5183	-1.1222	2.8572e-121	3-hydroxyacyl-CoA dehydrogenase	-
MSMEG_3898	-2.06115	7.42119e-120	ectoine hydroxylase	-
MSMEG_5565	1.17095	4.07628e-119	hypothetical protein	-
MSMEG_1426	-1.05086	1.4642e-118	membrane sugar transferase	-
MSMEG_3270	1.3297	1.12791e-117	sn-glycerol-3-phosphate ABC transporter ATP-binding protein	-
MSMEG_5925	-1.11955	1.11099e-116	3-ketosteroid-9-alpha-monooxygenase oxygenase subunit	K15982-ko00984 Steroid degradation
MSMEG_1417	-1.56526	1.12636e-115	glyoxalase	-
MSMEG_1412	-2.31738	3.35088e-115	amino acid permease	-
MSMEG_5786	1.03425	7.37405e-115	thiredoxin	-
MSMEG_1253	1.35158	9.36464e-115	hypothetical protein	-
MSMEG_1395	-1.48787	1.59192e-114	lipoprotein	-
MSMEG_2526	2.06222	7.6156e-114	tyramine oxidase	K00276-ko00260 Glycine, serine and threonine metabolism;ko00350 Tyrosine metabolism;ko00360 Phenylalanine metabolism;ko00410 beta-Alanine metabolism;ko00950 Isoquinoline alkaloid biosynthesis;ko00960 Tropane, piperidine and pyridine alkaloid biosynthesis
MSMEG_1416	-1.30201	8.04528e-110	pyridine nucleotide-disulfide oxidoreductase	-
MSMEG_5216	1.10964	8.27442e-109	glyoxalase	-
MSMEG_4972	-1.60894	3.38002e-108	acetyltransferase	-
MSMEG_3267	1.36091	6.82344e-107	transporter	-
MSMEG_1312	1.89067	5.50661e-106	hypothetical protein	-
MSMEG_1606	-2.22169	9.13499e-106	benzoylformate decarboxylase	K01576-ko00627 Aminobenzoate degradation
MSMEG_4049	1.22732	1.72431e-105	sugar transporter permease	-
MSMEG_5414	-1.18707	9.57003e-105	septum formation initiator subfamily protein	-
MSMEG_0315	-1.36621	3.38467e-101	transmembrane protein	-
MSMEG_0947	-1.00645	2.17287e-99	acyltransferase	-
MSMEG_0921	-1.09593	3.69925e-99	hypothetical protein	-
MSMEG_3259	-1.01944	6.62114e-97	acyl-CoA dehydrogenase	-
MSMEG_4274	-1.62447	7.93358e-96	cobinamide kinase / cobinamide phosphate guanyltransferase	K02231-ko00860 Porphyrin and chlorophyll metabolism
MSMEG_5184	-1.56023	3.60307e-94	alpha-methylacyl-CoA racemase	K01796-ko00120 Primary bile acid biosynthesis;ko04146 Peroxisome
MSMEG_2010	-2.2311	1.02492e-93	stress responsive A/B barrel domain superfamily protein	-
MSMEG_2631	-1.56932	5.00061e-93	MATE efflux family protein	-
MSMEG_6885	1.43606	1.96301e-91	MmcI protein	-
MSMEG_5055	-1.16654	4.72637e-91	NAD-dependent malic enzyme	K00029-ko01200 Carbon metabolism;ko00620 Pyruvate metabolism;ko00710 Carbon fixation in photosynthetic organisms
MSMEG_3265	1.2846	9.44994e-91	arabitol-phosphate dehydrogenase	K00060-ko00260 Glycine, serine and threonine metabolism
MSMEG_3268	1.31749	1.12587e-90	ABC transporter permease	-
MSMEG_3900	-1.9674	2.36144e-89	diaminobutyrate--2-oxoglutarate aminotransferase	K00836-ko01210 2-Oxocarboxylic acid metabolism;ko01230 Biosynthesis of amino acids;ko00260 Glycine, serine and threonine metabolism
MSMEG_5319	1.32362	2.6309e-89	alkylhydroperoxidase	-
MSMEG_5568	-1.99171	3.14957e-89	clavaldehyde dehydrogenase	-
MSMEG_1301	2.06683	3.96886e-89	hypothetical protein	-
MSMEG_5305	-2.28688	8.95972e-88	choline dehydrogenase	-
MSMEG_5695	-1.14303	2.80942e-87	glutathione S-transferase	-
MSMEG_4826	-1.83889	6.95996e-87	acyl-CoA dehydrogenase	K00249-ko01200 Carbon metabolism;ko01212 Fatty acid metabolism;ko00640 Propanoate metabolism;ko00071 Fatty acid degradation;ko00280 Valine, leucine and isoleucine degradation;ko00410 beta-Alanine metabolism;ko03320 PPAR signaling pathway
MSMEG_1082	1.70452	4.31877e-85	response regulator	-
MSMEG_2939	-1.82003	8.10447e-85	glutamine amidotransferase subunit PdxT	K08681-ko00750 Vitamin B6 metabolism
MSMEG_2691	-1.38715	1.57761e-84	N-acetylglutamate synthase	K00619-ko01210 2-Oxocarboxylic acid metabolism;ko01230 Biosynthesis of amino acids;ko00220 Arginine biosynthesis
MSMEG_5870	-1.34024	2.71883e-83	sensor histidine kinase PhoR	-
MSMEG_5778	-2.65058	6.89526e-83	alcohol dehydrogenase	-
MSMEG_4970	-1.61937	1.27441e-82	hypothetical protein	-
MSMEG_0389	-1.27233	2.58978e-82	glycosyl transferase family protein	-
MSMEG_2785	-1.0028	1.76322e-81	integral membrane protein	-
MSMEG_0467	1.76477	1.93009e-80	membrane transporter	-
MSMEG_0700	-1.17453	4.43153e-80	hypothetical protein	-
MSMEG_2796	-1.83088	1.50238e-79	integral membrane protein	-
MSMEG_6469	1.18798	1.71202e-79	hypothetical protein	-
MSMEG_2654	-1.09472	4.29602e-79	30S ribosomal protein S15	K02956-ko03010 Ribosome
MSMEG_2780	-1.22157	4.37222e-78	uroporphyrinogen decarboxylase	K01599-ko00860 Porphyrin and chlorophyll metabolism
MSMEG_0246	-1.56385	4.50267e-78	sensor-type histidine kinase PrrB	-
MSMEG_6816	1.52028	6.89218e-77	molybdopterin oxidoreductase	-
MSMEG_5939	-1.12578	7.87989e-77	acetaldehyde dehydrogenase	K04073-ko01220 Degradation of aromatic compounds;ko00620 Pyruvate metabolism;ko00650 Butanoate metabolism;ko00360 Phenylalanine metabolism;ko00362 Benzoate degradation;ko00622 Xylene degradation;ko00621 Dioxin degradation
MSMEG_0225	-1.00433	4.33917e-76	MmpL4 protein	-
MSMEG_2006	-2.25521	2.30926e-75	2,3-dihydroxybiphenyl 1,2-dioxygenase	-
MSMEG_1237	1.88802	4.31488e-75	hypothetical protein	-
MSMEG_2380	-1.91378	3.99805e-74	sugar transporter family protein	-
MSMEG_3455	-1.23475	4.7223e-74	heat shock protein 15	-
MSMEG_5127	-1.47195	2.47256e-71	hypothetical protein	-
MSMEG_0091	-1.27789	5.013e-71	transcriptional regulator	-
MSMEG_3059	-1.01644	5.6991e-71	esterase	-
MSMEG_5753	-2.35959	7.77905e-70	serine/threonine specific protein phosphatase	-
MSMEG_3212	-1.3699	1.70305e-69	phosphoribosyl-AMP cyclohydrolase	K01496-ko01230 Biosynthesis of amino acids;ko00340 Histidine metabolism
MSMEG_4257	1.50192	1.76065e-69	hypothetical protein	-
MSMEG_6488	1.06693	2.44561e-69	hypothetical protein	-
MSMEG_2438	-1.49703	4.13396e-69	tRNA (guanine-N(1)-)-methyltransferase	-
MSMEG_5300	1.21627	4.74583e-69	short-chain type dehydrogenase/reductase	K00059-ko01212 Fatty acid metabolism;ko00061 Fatty acid biosynthesis;ko01040 Biosynthesis of unsaturated fatty acids;ko00780 Biotin metabolism
MSMEG_0019	1.22239	1.01374e-68	amino acid adenylation protein	-
MSMEG_3388	1.91947	1.76861e-67	S-(hydroxymethyl)glutathione dehydrogenase/class III alcohol dehydrogenase	K00121-ko01200 Carbon metabolism;ko01220 Degradation of aromatic compounds;ko00010 Glycolysis / Gluconeogenesis;ko00680 Methane metabolism;ko00071 Fatty acid degradation;ko00350 Tyrosine metabolism;ko00830 Retinol metabolism;ko00625 Chloroalkane and chloroalkene degradation;ko00626 Naphthalene degradation;ko00980 Metabolism of xenobiotics by cytochrome P450;ko00982 Drug metabolism - cytochrome P4…
MSMEG_1446	-1.66981	2.83822e-66	NTP pyrophosphohydrolase	-
MSMEG_0239	-1.2535	3.93291e-66	O-acetylhomoserine/O-acetylserine sulfhydrylase	K01740-ko00270 Cysteine and methionine metabolism
MSMEG_0693	-1.39664	6.94943e-66	hypothetical protein	-
MSMEG_5294	-1.92472	1.0674e-65	hypothetical protein	-
MSMEG_4045	1.36293	2.42587e-65	muconolactone delta-isomerase	-
MSMEG_1402	-1.10371	2.92321e-64	hypothetical protein	-
MSMEG_3292	-2.76087	3.79144e-64	DNA-binding protein	-
MSMEG_4332	-2.25346	3.86264e-64	glycerol-3-phosphate dehydrogenase	K00111-ko00564 Glycerophospholipid metabolism
MSMEG_0830	-1.47574	2.60307e-63	acetyltransferase, gnat family protein	-
MSMEG_5144	-1.60412	6.99043e-63	xylosidase/arabinosidase	K05349-ko00500 Starch and sucrose metabolism;ko00460 Cyanoamino acid metabolism;ko00940 Phenylpropanoid biosynthesis
MSMEG_2005	-3.91724	1.44725e-62	sugar phosphate isomerase/epimerase	-
MSMEG_6103	-1.42112	1.95955e-61	dihydropteroate synthase	K00796-ko00790 Folate biosynthesis
MSMEG_3280	-1.36828	6.82322e-60	polyamine-binding lipoprotein	K11069-ko02010 ABC transporters
MSMEG_5569	-1.87855	1.28374e-59	clavaldehyde dehydrogenase	-
MSMEG_6922	-1.01781	8.00489e-59	transporter major facilitator family protein	-
MSMEG_1428	-1.15237	1.34067e-58	glucose-methanol-choline oxidoreductase	-
MSMEG_1826	-1.03077	3.61906e-58	dTDP-RhA:a-D-GlcNAc-diphosphoryl polyprenol, a-3-L-rhamnosyl transferase	-
MSMEG_5285	-1.06948	4.56665e-58	phospholipase	-
MSMEG_0760	-1.21691	4.64279e-58	thioesterase	-
MSMEG_5344	1.60636	4.75657e-58	hypothetical protein	-
MSMEG_0863	-1.14873	1.22128e-57	short chain dehydrogenase	-
MSMEG_1756	1.66845	3.00578e-57	endonuclease VIII	K05522-ko03410 Base excision repair
MSMEG_4128	-1.45823	6.74082e-57	hypothetical protein	-
MSMEG_4494	-1.34259	1.011e-56	hypothetical protein	-
MSMEG_3975	-1.87081	1.12542e-56	regulatory protein	-
MSMEG_6591	-1.47562	1.28342e-56	class V aminotransferase	-
MSMEG_1839	-1.8107	1.39857e-56	alkane 1-monooxygenase	K00496-ko00071 Fatty acid degradation;ko00930 Caprolactam degradation
MSMEG_2699	-1.63839	3.20796e-56	hypothetical protein	-
MSMEG_0816	1.4148	3.80525e-56	flavin-binding monooxygenase	-
MSMEG_3272	1.27302	2.58962e-54	ribose 5-phosphate isomerase	K01808-ko01200 Carbon metabolism;ko01230 Biosynthesis of amino acids;ko00030 Pentose phosphate pathway;ko00051 Fructose and mannose metabolism;ko00710 Carbon fixation in photosynthetic organisms
MSMEG_2087	-1.1353	9.67176e-54	transporter small conductance mechanosensitive ion channel (MscS) family protein	-
MSMEG_0493	1.35599	1.09281e-53	hypothetical protein	-
MSMEG_2982	1.01893	2.53891e-53	periplasmic binding protein	K11959-ko02010 ABC transporters
MSMEG_0090	-1.50932	1.3321e-52	hypothetical protein	-
MSMEG_0155	1.18262	1.53285e-52	transcriptional regulator	-
MSMEG_4307	-1.04609	3.33034e-52	hypothetical protein	-
MSMEG_5846	-1.79102	3.33422e-52	NikQ protein	-
MSMEG_2788	-1.11126	4.86473e-52	ATP/GTP-binding integral membrane protein	-
MSMEG_6567	-2.91801	9.40419e-52	iron-dependent peroxidase	-
MSMEG_4525	-1.10701	3.60108e-51	coproporphyrinogen III oxidase	-
MSMEG_3430	-1.30344	4.40112e-51	SAM-dependent methyltransferase	-
MSMEG_6054	-1.03873	7.73343e-51	LamB/YcsF family protein	-
MSMEG_4259	1.04123	1.17534e-50	hypothetical protein	K02342-ko00230 Purine metabolism;ko00240 Pyrimidine metabolism;ko03030 DNA replication;ko03430 Mismatch repair;ko03440 Homologous recombination
MSMEG_6362	-1.47754	1.52724e-50	quinone oxidoreductase	-
MSMEG_5226	-1.0179	1.66604e-50	exodeoxyribonuclease VII large subunit	K03601-ko03430 Mismatch repair
MSMEG_2442	-1.36317	2.21014e-50	ribonuclease HII	K03470-ko03030 DNA replication
MSMEG_0776	1.12812	2.98182e-50	hypothetical protein	-
MSMEG_4333	-2.85568	3.306e-50	TetR family transcriptional regulator	-
MSMEG_3297	-1.60455	4.68773e-50	CadC family transcriptional regulator	-
MSMEG_3237	-1.02955	1.44443e-49	ATP-binding protein	-
MSMEG_0617	1.09487	2.32906e-49	ftsk/SpoIIIE family protein	-
MSMEG_4275	-1.34327	3.30058e-49	nicotinate-nucleotide--dimethylbenzimidazole phosphoribosyltransferase	K00768-ko00860 Porphyrin and chlorophyll metabolism
MSMEG_3899	-2.24953	6.8798e-49	L-ectoine synthase	-
MSMEG_6608	1.09148	1.51105e-48	hypothetical protein	-
MSMEG_1643	-1.08537	2.40565e-48	hypothetical protein	-
MSMEG_1178	-1.23269	2.85878e-47	transcriptional regulator	-
MSMEG_6097	-1.16227	3.43197e-47	pantoate--beta-alanine ligase	K01918-ko00410 beta-Alanine metabolism;ko00770 Pantothenate and CoA biosynthesis
MSMEG_4849	-2.50741	7.55073e-47	carveol dehydrogenase	-
MSMEG_2781	-1.21098	2.7349e-46	protoporphyrinogen oxidase	K00231-ko00860 Porphyrin and chlorophyll metabolism
MSMEG_2516	-1.24375	3.71808e-46	oxidoreductase	-
MSMEG_6101	-1.36418	3.98491e-46	2-amino-4-hydroxy-6- hydroxymethyldihydropteridine diphosphokinase	K00950-ko00790 Folate biosynthesis
MSMEG_5793	-1.226	3.25831e-45	hypothetical protein	-
MSMEG_4384	1.15989	4.45116e-45	penicillin binding protein transpeptidase domain-containing protein	K05366-ko00550 Peptidoglycan biosynthesis;ko01501 beta-Lactam resistance
MSMEG_0261	-1.06654	9.59753e-45	p40 protein	-
MSMEG_6237	-1.89013	3.4503e-44	hypothetical protein	-
MSMEG_1251	1.16799	5.41181e-44	hypothetical protein	-
MSMEG_4683	-1.2154	1.45816e-43	formamidopyrimidine-DNA glycosylase	K05522-ko03410 Base excision repair
MSMEG_0364	-1.45619	4.73757e-43	hypothetical protein	-
MSMEG_2118	-1.33226	8.98481e-43	glucosamine-6-phosphate deaminase	K02564-ko00520 Amino sugar and nucleotide sugar metabolism
MSMEG_1136	-1.00989	3.20288e-42	hypothetical protein	-
MSMEG_0897	-1.11327	7.87812e-42	hypothetical protein	-
MSMEG_6031	-5.1506	2.75665e-41	carveol dehydrogenase	-
MSMEG_1263	1.64383	5.9839e-41	hypothetical protein	-
MSMEG_3164	1.14217	6.82306e-41	hypothetical protein	-
MSMEG_1325	1.02829	1.22415e-40	exodeoxyribonuclease V subunit alpha	K03581-ko03440 Homologous recombination
MSMEG_0572	2.0848	2.00909e-40	hypothetical protein	-
MSMEG_5818	-3.36598	2.03271e-40	virulence factor Mce family protein	-
MSMEG_2088	-1.32989	2.5174e-40	hypothetical protein	-
MSMEG_1152	1.3106	2.96411e-40	citrate-proton symporter	-
MSMEG_2512	-1.03294	3.09529e-40	lactate 2-monooxygenase	K11517-ko01200 Carbon metabolism;ko00630 Glyoxylate and dicarboxylate metabolism;ko04146 Peroxisome
MSMEG_0469	-1.02439	3.23034e-40	PadR family transcriptional regulator	-
MSMEG_6038	-1.15316	8.9993e-40	pigment production hydroxylase	K16047-ko00984 Steroid degradation
MSMEG_3423	1.20887	1.32359e-39	IclR family protein regulator	-
MSMEG_3567	-1.14086	1.57239e-39	enoyl-CoA hydratase	K13239-ko00071 Fatty acid degradation;ko04146 Peroxisome
MSMEG_1634	-1.36296	2.04343e-39	forkhead-associated protein	-
MSMEG_2176	-1.30388	4.40564e-39	hypothetical protein	-
MSMEG_5850	1.1977	1.32893e-38	TetR family transcriptional regulator	-
MSMEG_3298	-2.77787	3.59248e-38	response regulator receiver domain-containing protein	-
MSMEG_1265	-1.42095	3.66348e-38	hypothetical protein	-
MSMEG_2901	-2.9734	3.67599e-38	hypothetical protein	-
MSMEG_3107	-1.03336	4.05979e-38	hypothetical protein	-
MSMEG_2979	1.77041	7.49971e-38	ABC transporter ATP-binding protein	K11962-ko02010 ABC transporters
MSMEG_6311	-4.92057	1.08641e-37	saccharopine dehydrogenase	K00290-ko01230 Biosynthesis of amino acids;ko00300 Lysine biosynthesis;ko00310 Lysine degradation
MSMEG_6569	-2.8042	2.54244e-37	hypothetical protein	-
MSMEG_1887	-1.19813	3.19111e-37	hypothetical protein	-
MSMEG_6032	-1.52988	3.96792e-37	TetR family transcriptional regulator	-
MSMEG_4914	-1.05947	4.20959e-37	virginiamycin B hydrolase	-
MSMEG_1955	-1.17997	5.26333e-37	hypothetical protein	-
MSMEG_6607	1.12915	6.0037e-37	hypothetical protein	-
MSMEG_4754	-1.13927	6.2373e-37	K+-dependent Na+/Ca+ exchanger-like protein	-
MSMEG_4969	-1.14741	8.99864e-37	two-component system response regulator	-
MSMEG_0431	1.2545	9.55482e-37	hypothetical protein	-
MSMEG_4827	-1.29157	1.24291e-36	aminoglycoside phosphotransferase	-
MSMEG_3878	-1.26353	1.42558e-36	precorrin-6Y C5,15-methyltransferase	K00595-ko00860 Porphyrin and chlorophyll metabolism
MSMEG_5613	-2.30729	1.56111e-36	transmembrane protein	-
MSMEG_2655	-1.37016	6.0944e-36	LppU protein	-
MSMEG_1270	1.0699	9.49661e-36	hypothetical protein	-
MSMEG_5191	-1.13693	1.29423e-35	siderophore binding protein	-
MSMEG_4255	-1.05971	1.41731e-35	hypothetical protein	-
MSMEG_4334	-1.9973	1.49571e-35	flavoprotein	K00803-ko00565 Ether lipid metabolism;ko04146 Peroxisome
MSMEG_4115	-1.01363	2.66527e-35	3-hydroxybutyryl-CoA dehydrogenase	-
MSMEG_2971	1.10903	2.69854e-35	regulatory protein	-
MSMEG_2734	-1.95179	9.3529e-35	tRNA delta(2)-isopentenylpyrophosphate transferase	K00791-ko00908 Zeatin biosynthesis
MSMEG_6198	-1.30007	9.9068e-35	DNA-binding protein	-
MSMEG_3470	1.03207	3.21746e-34	NAD-dependent epimerase/dehydratase	-
MSMEG_5927	-1.03861	4.33763e-34	hypothetical protein	-
MSMEG_5103	-1.06095	9.78602e-34	succinyl-diaminopimelate desuccinylase	K01439-ko01230 Biosynthesis of amino acids;ko00300 Lysine biosynthesis
MSMEG_5266	-1.05712	1.42171e-33	RDD family protein	-
MSMEG_4511	1.13578	2.23447e-33	linear gramicidin synthetase subunit B	K04789-ko01053 Biosynthesis of siderophore group nonribosomal peptides
MSMEG_3626	-1.22005	6.16572e-33	urease subunit beta	K01429-ko00230 Purine metabolism;ko00220 Arginine biosynthesis;ko00791 Atrazine degradation
MSMEG_6096	-1.02536	3.42539e-32	pantothenate kinase	K03525-ko00770 Pantothenate and CoA biosynthesis
MSMEG_2486	1.14956	3.82438e-32	major facilitator superfamily protein	-
MSMEG_3905	-1.20517	5.56462e-32	hypothetical protein	-
MSMEG_3508	-1.01019	5.68144e-32	alpha/beta hydrolase	-
MSMEG_1837	-1.01389	7.90913e-32	hypothetical protein	-
MSMEG_3879	-1.73347	1.1526e-31	short chain dehydrogenase	-
MSMEG_1349	-1.1218	1.36605e-31	DGPF domain-containing protein	-
MSMEG_1645	-1.73553	6.14469e-31	NADH:flavin oxidoreductase	-
MSMEG_4145	-1.56266	6.3647e-31	cupin	-
MSMEG_0545	-1.58079	8.30959e-31	LuxR family transcriptional regulator	-
MSMEG_1573	-1.04094	1.47708e-30	carbohydrate kinase	-
MSMEG_4118	-1.41261	1.86613e-30	acyl-CoA dehydrogenase	-
MSMEG_5591	-1.1232	3.30141e-30	hypothetical protein	-
MSMEG_5794	-1.86113	3.53864e-30	hypothetical protein	-
MSMEG_5914	-1.43713	4.91337e-30	acyl-CoA synthetase	-
MSMEG_1805	-1.06075	6.05768e-30	hypothetical protein	-
MSMEG_6144	-3.37373	8.46931e-30	PE family protein	-
MSMEG_0309	-1.19265	1.50735e-29	aldehyde dehydrogenase	K00128-ko00010 Glycolysis / Gluconeogenesis;ko00040 Pentose and glucuronate interconversions;ko00053 Ascorbate and aldarate metabolism;ko00620 Pyruvate metabolism;ko00071 Fatty acid degradation;ko00561 Glycerolipid metabolism;ko00280 Valine, leucine and isoleucine degradation;ko00310 Lysine degradation;ko00330 Arginine and proline metabolism;ko00340 Histidine metabolism;ko00380 Tryptophan metabol…
MSMEG_5592	-1.18695	1.7169e-29	hypothetical protein	-
MSMEG_2527	-4.65646	1.81841e-29	hypothetical protein	-
MSMEG_1746	-1.2046	2.08148e-29	6-hydroxy-D-nicotine oxidase	-
MSMEG_0571	1.8807	4.25244e-29	carbon-nitrogen hydrolase	-
MSMEG_6760	-1.10862	6.00829e-29	hypothetical protein	-
MSMEG_3302	-1.03634	1.02628e-28	short-chain dehydrogenase/reductase SDR	-
MSMEG_3196	-1.11781	1.04922e-28	hypothetical protein	-
MSMEG_3705	-1.4389	1.43389e-28	major facilitator superfamily protein	-
MSMEG_4127	-2.14474	1.74873e-28	TnpC protein	-
MSMEG_0212	-1.62781	1.80558e-28	lyase	-
MSMEG_4182	-1.13877	2.87719e-28	arabinose-proton symporter	K08139-ko04113 Meiosis - yeast
MSMEG_5054	-1.01212	6.46749e-28	ABC transporter substrate-binding protein	-
MSMEG_5399	1.0214	8.4833e-28	ATP-dependent DNA helicase RecQ	-
MSMEG_6923	-1.07778	9.42322e-28	hypothetical protein	-
MSMEG_4539	-1.85034	1.5974e-27	alkanesulfonate monooxygenase	K04091-ko00920 Sulfur metabolism
MSMEG_0473	-2.59024	3.24361e-27	LuxR family transcriptional regulator	-
MSMEG_1632	-1.91317	4.20041e-27	hypothetical protein	-
MSMEG_1722	-1.1662	6.08723e-27	hypothetical protein	-
MSMEG_1170	-3.25601	1.9499e-26	hypothetical protein	-
MSMEG_3503	-1.13448	2.09146e-26	hypothetical protein	-
MSMEG_2914	-1.23055	3.09392e-26	L-idonate 5-dehydrogenase	-
MSMEG_4678	-1.12271	3.1608e-26	hypothetical protein	-
MSMEG_3363	-1.54332	3.36985e-26	TetR family transcriptional regulator	-
MSMEG_2623	-1.06434	3.85008e-26	Tat pathway signal sequence domain-containing protein	-
MSMEG_6472	1.5155	4.8615e-26	hypothetical protein	-
MSMEG_2189	-1.16732	7.95401e-26	allophanate hydrolase	K01457-ko00220 Arginine biosynthesis;ko00791 Atrazine degradation
MSMEG_5610	-2.44671	8.33831e-26	transcriptional regulator family protein	-
MSMEG_2627	-1.16213	1.1028e-25	hypothetical protein	-
MSMEG_4277	-1.39703	1.36957e-25	adenosylcobinamide-GDP ribazoletransferase	K02233-ko00860 Porphyrin and chlorophyll metabolism
MSMEG_4966	-1.29598	4.65963e-25	CalU12 protein	-
MSMEG_5646	1.34688	6.03218e-25	hypothetical protein	-
MSMEG_0078	-1.00321	6.30134e-25	hypothetical protein	-
MSMEG_2119	-1.08507	6.30677e-25	N-acetylglucosamine-6-phosphate deacetylase	K01443-ko00520 Amino sugar and nucleotide sugar metabolism
MSMEG_2899	-2.90605	6.44009e-25	short chain dehydrogenase	-
MSMEG_3301	-1.3482	9.92838e-25	hypothetical protein	-
MSMEG_2202	-1.46897	1.01146e-24	dimethylaniline monooxygenase	K00485-ko00982 Drug metabolism - cytochrome P450
MSMEG_2733	-1.36979	1.15898e-24	hypothetical protein	-
MSMEG_6627	-3.20484	1.9457e-24	nitroreductase	-
MSMEG_0552	-1.11778	2.02633e-24	hypothetical protein	-
MSMEG_2163	-1.06348	3.99626e-24	aldehyde dehydrogenase	-
MSMEG_5615	-1.05083	4.81672e-24	hypothetical protein	-
MSMEG_0505	-1.10896	6.98221e-24	sugar ABC transporter substrate-binding protein	K17315-ko02010 ABC transporters
MSMEG_5032	-1.62606	8.74213e-24	transcriptional regulator	-
MSMEG_4178	-1.13499	1.45474e-23	flavodoxin/nitric oxide synthase	-
MSMEG_3427	1.34199	1.56676e-23	metal dependent hydrolase	-
MSMEG_0627	-1.66633	1.57348e-23	glycosyl transferase family protein	-
MSMEG_5876	1.38379	1.76528e-23	H-N-H endonuclease F-TflIV	-
MSMEG_4964	-1.46379	2.21498e-23	TetR family transcriptional regulator	-
MSMEG_6046	-1.81229	2.40098e-23	ABC transporter ATP-binding protein	K11607-ko02010 ABC transporters
MSMEG_4352	-1.31038	2.45557e-23	hypothetical protein	-
MSMEG_0445	-1.50311	2.66369e-23	amidohydrolase	-
MSMEG_2980	1.07983	4.05388e-23	hypothetical protein	K11961-ko02010 ABC transporters
MSMEG_1893	-1.29271	5.14227e-23	UbiE/COQ5 methyltransferase	-
MSMEG_4306	-1.05067	5.56331e-23	hypothetical protein	-
MSMEG_2672	-1.45862	5.97432e-23	acyl-CoA synthetase	-
MSMEG_3012	1.11633	6.30038e-23	acetyl-CoA acetyltransferase	K00632-ko01212 Fatty acid metabolism;ko00071 Fatty acid degradation;ko00592 alpha-Linolenic acid metabolism;ko00280 Valine, leucine and isoleucine degradation;ko00281 Geraniol degradation;ko00362 Benzoate degradation;ko00642 Ethylbenzene degradation
MSMEG_6632	-2.2543	7.20328e-23	subunit beta of malonate decarboxylase	-
MSMEG_4176	-1.70322	9.4684e-23	hypothetical protein	-
MSMEG_3787	1.21932	1.64549e-22	D-aminoacylase	-
MSMEG_6134	-1.30616	2.2299e-22	NADP-dependent fatty aldehyde dehydrogenase	K13877-ko00053 Ascorbate and aldarate metabolism
MSMEG_6437	-1.11921	2.72108e-22	copper resistance protein D	-
MSMEG_1282	1.21591	4.164e-22	hypothetical protein	-
MSMEG_4023	-1.51852	4.1644e-22	oxidoreductase	K00382-ko01200 Carbon metabolism;ko00010 Glycolysis / Gluconeogenesis;ko00020 Citrate cycle (TCA cycle);ko00620 Pyruvate metabolism;ko00630 Glyoxylate and dicarboxylate metabolism;ko00640 Propanoate metabolism;ko00260 Glycine, serine and threonine metabolism;ko00280 Valine, leucine and isoleucine degradation
MSMEG_3731	-1.6809	6.76356e-22	dipeptidase 2	-
MSMEG_3804	-1.40716	7.52882e-22	hypothetical protein	-
MSMEG_0914	-2.5558	1.019e-21	hypothetical protein	-
MSMEG_6012	-1.2526	1.13131e-21	acyl-CoA dehydrogenase	-
MSMEG_3195	-1.45026	1.42655e-21	hypothetical protein	-
MSMEG_3762	-1.09659	1.95423e-21	ABC transporter ATP-binding protein	-
MSMEG_0089	1.24857	2.1039e-21	chromosome condensation protein	-
MSMEG_5836	-1.04693	2.20264e-21	hypothetical protein	-
MSMEG_5708	-1.47226	2.47469e-21	hypothetical protein	-
MSMEG_4540	-1.45662	3.42054e-21	hypothetical protein	-
MSMEG_1273	1.63163	3.59214e-21	hypothetical protein	-
MSMEG_5228	-1.11851	8.70287e-21	3-beta hydroxysteroid dehydrogenase/isomerase	K16045-ko00984 Steroid degradation
MSMEG_2099	-1.83764	1.03682e-20	nitrate/sulfonate ABC transporter substrate-binding protein	-
MSMEG_2881	-1.96347	1.11623e-20	aldehyde dehydrogenase	-
MSMEG_3475	-1.60867	1.21468e-20	hypothetical protein	-
MSMEG_3449	-1.70987	1.76813e-20	DNA-binding protein	-
MSMEG_1615	-2.74168	1.91792e-20	gamma-glutamyltranspeptidase	K00681-ko00430 Taurine and hypotaurine metabolism;ko00460 Cyanoamino acid metabolism;ko00480 Glutathione metabolism
MSMEG_2074	-1.18343	1.92268e-20	hypothetical protein	-
MSMEG_4116	-1.11949	2.01843e-20	3-hydroxybutyryl-CoA dehydrogenase	K00074-ko00650 Butanoate metabolism;ko00360 Phenylalanine metabolism;ko00362 Benzoate degradation
MSMEG_6734	1.12755	2.48424e-20	dibenzothiophene desulfurization enzyme A	-
MSMEG_6252	-2.70193	2.89127e-20	hypothetical protein	-
MSMEG_2622	-1.28917	3.92759e-20	hypothetical protein	-
MSMEG_0022	1.02912	4.478e-20	L-ornithine 5-monooxygenase	-
MSMEG_3844	-1.1559	5.27145e-20	lipid-transfer protein	-
MSMEG_0719	-1.26604	5.68009e-20	flavohemoprotein	-
MSMEG_3635	-1.05625	6.97858e-20	iron(III)-transporter permease SfuB	K02011-ko02010 ABC transporters
MSMEG_4828	-1.54823	9.52949e-20	alcohol dehydrogenase	-
MSMEG_4316	-1.77843	1.00995e-19	methylated-DNA--protein-cysteine methyltransferase	-
MSMEG_2004	-2.91496	1.01152e-19	arabinose-proton symporter	-
MSMEG_5469	-1.02903	1.11282e-19	GNAT family acetyltransferase	-
MSMEG_5374	-1.43089	1.2868e-19	glutamate--ammonia ligase	K01915-ko01230 Biosynthesis of amino acids;ko00630 Glyoxylate and dicarboxylate metabolism;ko00910 Nitrogen metabolism;ko00250 Alanine, aspartate and glutamate metabolism;ko00220 Arginine biosynthesis;ko02020 Two-component system;ko04724 Glutamatergic synapse;ko04727 GABAergic synapse
MSMEG_6241	-1.07654	1.78679e-19	ATPase AAA	-
MSMEG_5941	-1.01474	2.01182e-19	3-ketosteroid-delta-1-dehydrogenase	K05898-ko00984 Steroid degradation
MSMEG_4487	-1.13034	2.09178e-19	ferric uptake regulation protein	-
MSMEG_5640	-2.33106	2.87044e-19	amylo-alpha-1,6-glucosidase	-
MSMEG_0262	-1.18219	3.1122e-19	hypothetical protein	-
MSMEG_2037	-1.09356	3.38419e-19	hypothetical protein	-
MSMEG_5159	-1.59311	3.60048e-19	DNA-binding response regulator	-
MSMEG_0307	-1.93095	6.31214e-19	AraC family transcriptional regulator	-
MSMEG_5254	-3.36329	6.36252e-19	hypothetical protein	-
MSMEG_6035	-1.27488	6.47331e-19	nitrilotriacetate monooxygenase component B	K16048-ko00984 Steroid degradation
MSMEG_6668	1.21969	6.80051e-19	ABC transporter periplasmic protein	K02055-ko02024 Quorum sensing
MSMEG_3704	-1.1124	7.48817e-19	3-alpha-hydroxysteroid dehydrogenase	-
MSMEG_2116	-1.02545	7.59691e-19	PTS system, glucose-specific IIBC component	K02778-ko00010 Glycolysis / Gluconeogenesis;ko00520 Amino sugar and nucleotide sugar metabolism;ko02060 Phosphotransferase system (PTS)
MSMEG_3171	-1.12666	8.40677e-19	hypothetical protein	-
MSMEG_4553	-1.23521	8.54826e-19	GAF domain-containing protein	-
MSMEG_4310	-1.08563	1.0555e-18	cobalamin biosynthesis protein	K02227-ko00860 Porphyrin and chlorophyll metabolism
MSMEG_0131	-1.17132	1.33909e-18	long-chain-fatty-acid--CoA ligase	-
MSMEG_4179	-1.247	1.75907e-18	integral membrane protein	-
MSMEG_4510	1.08971	1.76939e-18	peptide synthetase mbtf	K04792-ko01053 Biosynthesis of siderophore group nonribosomal peptides
MSMEG_4181	-1.01736	2.67384e-18	phosphoribosyl-ATP pyrophosphatase	K01523-ko01230 Biosynthesis of amino acids;ko00340 Histidine metabolism
MSMEG_1320	1.55935	3.86405e-18	major facilitator superfamily protein	-
MSMEG_6765	1.31313	4.40776e-18	ABC transporter	-
MSMEG_5492	1.22492	4.67726e-18	acetyl-CoA carboxylase carboxyltransferase	-
MSMEG_5921	-1.43563	4.78148e-18	hypothetical protein	-
MSMEG_5668	1.00388	5.52083e-18	transcriptional regulator	-
MSMEG_1298	1.26456	5.88433e-18	guanine deaminase	K01487-ko00230 Purine metabolism
MSMEG_3378	-1.10665	6.14887e-18	beta-lactamase	-
MSMEG_0810	-1.027	6.47196e-18	pyrimidine permease RutG	-
MSMEG_2600	-1.45362	7.71137e-18	regulatory protein	-
MSMEG_2573	-1.96731	1.40109e-17	hypothetical protein	-
MSMEG_2900	-1.51188	2.57918e-17	2-hydroxy-6-oxo-6-phenylhexa-2,4-dienoate hydrolase	K00627-ko01200 Carbon metabolism;ko00010 Glycolysis / Gluconeogenesis;ko00020 Citrate cycle (TCA cycle);ko00620 Pyruvate metabolism
MSMEG_6258	-1.45773	3.17672e-17	nitroreductase	-
MSMEG_5714	1.33149	3.28607e-17	short-chain dehydrogenase/reductase SDR	-
MSMEG_5150	-1.47149	3.45645e-17	4a-hydroxytetrahydrobiopterin dehydratase	-
MSMEG_0619	1.00815	3.72233e-17	PPE family protein	-
MSMEG_6436	-1.09863	4.75281e-17	copper resistance protein CopC	-
MSMEG_3571	-1.44384	6.25173e-17	thioesterase	-
MSMEG_5253	-1.04112	7.4074e-17	hypothetical protein	-
MSMEG_3883	-1.01627	8.27068e-17	5'-3' exonuclease	-
MSMEG_5843	-1.24509	9.99131e-17	hypothetical protein	-
MSMEG_5746	-2.76237	1.31532e-16	gas vesicle protein	-
MSMEG_2880	-2.32852	1.42161e-16	enoyl-CoA hydratase	-
MSMEG_6594	-1.43912	1.52937e-16	amino acid ABC transporter permease	K16962-ko02010 ABC transporters
MSMEG_4353	-1.0102	1.73387e-16	hypothetical protein	-
MSMEG_3481	-1.52625	1.92922e-16	O-succinylbenzoate synthase	-
MSMEG_2477	1.05219	2.06188e-16	cyclopentanol dehydrogenase	-
MSMEG_5641	-2.15804	2.06472e-16	glycoside hydrolase family protein	-
MSMEG_6470	1.53968	2.11758e-16	hypothetical protein	-
MSMEG_0494	1.77089	2.14983e-16	hypothetical protein	-
MSMEG_0577	1.0958	2.22816e-16	major facilitator superfamily protein	-
MSMEG_6039	-1.59827	2.72131e-16	oxidoreductase, electron transfer component	K15983-ko00984 Steroid degradation
MSMEG_2981	1.08564	2.91687e-16	branched-chain amino acid ABC transporter permease	K11960-ko02010 ABC transporters
MSMEG_2505	-1.12567	3.2155e-16	3-isopropylmalate dehydratase large subunit	K01703-ko01210 2-Oxocarboxylic acid metabolism;ko01230 Biosynthesis of amino acids;ko00660 C5-Branched dibasic acid metabolism;ko00290 Valine, leucine and isoleucine biosynthesis
MSMEG_5368	-1.51945	3.35785e-16	ectoine/hydroxyectoine ABC transporter solute-binding protein	-
MSMEG_1696	1.01377	3.59289e-16	MarR family transcriptional regulator	-
MSMEG_5185	-1.17151	4.04494e-16	enoyl-CoA hydratase	K01692-ko01212 Fatty acid metabolism;ko00640 Propanoate metabolism;ko00650 Butanoate metabolism;ko00071 Fatty acid degradation;ko00280 Valine, leucine and isoleucine degradation;ko00310 Lysine degradation;ko00360 Phenylalanine metabolism;ko00380 Tryptophan metabolism;ko00410 beta-Alanine metabolism;ko00903 Limonene and pinene degradation;ko00281 Geraniol degradation;ko00362 Benzoate degradation;k…
MSMEG_2991	-1.96075	4.22332e-16	permease of the major facilitator superfamily protein	-
MSMEG_5452	-1.08052	4.9804e-16	hypothetical protein	-
MSMEG_5430	-1.01273	7.57937e-16	retinol dehydrogenase 13	-
MSMEG_5654	-1.58466	9.30671e-16	LysR family transcriptional regulator	-
MSMEG_2552	-1.34556	1.02137e-15	aldehyde dehydrogenase	-
MSMEG_6592	-1.04369	1.03273e-15	short-chain dehydrogenase/reductase SDR	K10251-ko01212 Fatty acid metabolism;ko00062 Fatty acid elongation;ko00140 Steroid hormone biosynthesis;ko01040 Biosynthesis of unsaturated fatty acids
MSMEG_6595	-1.01807	1.05732e-15	hypothetical protein	-
MSMEG_6341	-1.36677	1.10143e-15	6-phosphogluconate dehydrogenase	-
MSMEG_0543	-1.43058	1.336e-15	hypothetical protein	-
MSMEG_6606	1.03368	2.60986e-15	hypothetical protein	-
MSMEG_3296	-15.948	2.93232e-15	ECF-family protein sigma factor H	-
MSMEG_2162	-1.11926	3.88814e-15	MmcJ protein	-
MSMEG_1147	1.35141	4.0367e-15	mce related protein	-
MSMEG_0878	-1.70715	4.34519e-15	transcriptional regulator	-
MSMEG_2895	-1.08207	5.33572e-15	short chain oxidoreductase	K10251-ko01212 Fatty acid metabolism;ko00062 Fatty acid elongation;ko00140 Steroid hormone biosynthesis;ko01040 Biosynthesis of unsaturated fatty acids
MSMEG_1747	-1.67686	6.60416e-15	RNA polymerase sigma-70 factor	-
MSMEG_6688	-1.02186	6.75914e-15	regulatory protein	-
MSMEG_2069	-1.00349	8.09545e-15	phosphotransferase enzyme family protein	-
MSMEG_3525	-1.05158	8.94219e-15	XRE family transcriptional regulator	-
MSMEG_0993	-1.23184	9.38627e-15	histidine kinase	K07716-ko02020 Two-component system;ko04112 Cell cycle - Caulobacter
MSMEG_5845	-2.39633	1.15205e-14	C4-dicarboxylate transporter	-
MSMEG_5586	-1.43247	1.28125e-14	hypothetical protein	-
MSMEG_6444	1.95979	1.5733e-14	hypothetical protein	-
MSMEG_5643	1.39038	1.73404e-14	hypothetical protein	-
MSMEG_0236	-1.16182	1.78873e-14	transmembrane protein	-
MSMEG_6735	1.08257	1.9386e-14	amino acid permease	-
MSMEG_3847	-1.01562	1.95183e-14	tyramine oxidase	K00276-ko00260 Glycine, serine and threonine metabolism;ko00350 Tyrosine metabolism;ko00360 Phenylalanine metabolism;ko00410 beta-Alanine metabolism;ko00950 Isoquinoline alkaloid biosynthesis;ko00960 Tropane, piperidine and pyridine alkaloid biosynthesis
MSMEG_5748	-1.29855	2.06728e-14	hypothetical protein	-
MSMEG_1145	1.17793	2.20048e-14	virulence factor Mce family protein	-
MSMEG_1584	-2.65894	2.50968e-14	hypothetical protein	-
MSMEG_3383	1.30491	3.01276e-14	hypothetical protein	-
MSMEG_5609	-1.01882	4.2034e-14	carotenoid oxygenase	-
MSMEG_6474	-1.43565	5.91389e-14	nucleoside-diphosphate-sugar epimerase	-
MSMEG_6263	-1.37164	6.82497e-14	glutamate synthase	-
MSMEG_4509	1.51298	8.12557e-14	MbtG protein	K04793-ko01053 Biosynthesis of siderophore group nonribosomal peptides
MSMEG_4317	-1.22059	8.14117e-14	hypothetical protein	-
MSMEG_1390	-1.61834	9.03998e-14	enoyl-CoA hydratase	K01692-ko01212 Fatty acid metabolism;ko00640 Propanoate metabolism;ko00650 Butanoate metabolism;ko00071 Fatty acid degradation;ko00280 Valine, leucine and isoleucine degradation;ko00310 Lysine degradation;ko00360 Phenylalanine metabolism;ko00380 Tryptophan metabolism;ko00410 beta-Alanine metabolism;ko00903 Limonene and pinene degradation;ko00281 Geraniol degradation;ko00362 Benzoate degradation;k…
MSMEG_0548	-1.80282	9.69074e-14	chromosome replication initiation inhibitor protein	-
MSMEG_2639	-1.07779	1.14864e-13	integral membrane protein	-
MSMEG_3420	1.24416	1.35967e-13	gluconate 5-dehydrogenase	-
MSMEG_3999	-1.83399	1.68905e-13	ABC transporter periplasmic protein	-
MSMEG_3592	-1.73359	2.13678e-13	hypothetical protein	-
MSMEG_6593	-1.42451	2.15532e-13	ATP-binding protein	K10010-ko02010 ABC transporters
MSMEG_4512	1.31595	2.21048e-13	polyketide synthase	K04791-ko01053 Biosynthesis of siderophore group nonribosomal peptides
MSMEG_1148	1.1562	2.39415e-13	mce related protein	-
MSMEG_6261	-1.81184	2.78495e-13	glutamine amidotransferase	-
MSMEG_5283	-1.12724	2.84579e-13	hydrolase, CocE/NonD family protein	-
MSMEG_6315	-1.00251	3.10904e-13	lipoprotein LpqH	-
MSMEG_1319	1.41684	3.34435e-13	Asp/Glu racemase	-
MSMEG_1406	-15.1265	3.40974e-13	hypothetical protein	-
MSMEG_0890	-1.08416	4.15628e-13	HD domain-containing protein	-
MSMEG_5996	-1.25462	4.37897e-13	acetyl-CoA acetyltransferase	K00626-ko01200 Carbon metabolism;ko01212 Fatty acid metabolism;ko00620 Pyruvate metabolism;ko00630 Glyoxylate and dicarboxylate metabolism;ko00640 Propanoate metabolism;ko00650 Butanoate metabolism;ko00720 Carbon fixation pathways in prokaryotes;ko00071 Fatty acid degradation;ko00072 Synthesis and degradation of ketone bodies;ko00280 Valine, leucine and isoleucine degradation;ko00310 Lysine degra…
MSMEG_6102	-1.21975	5.14751e-13	dihydroneopterin aldolase	K01633-ko00790 Folate biosynthesis
MSMEG_1486	-1.26495	5.63969e-13	RNA polymerase sigma factor SigL	-
MSMEG_5370	-2.24393	5.72424e-13	ectoine/hydroxyectoine ABC transporter permease EhuD	-
MSMEG_0982	-1.29275	7.9034e-13	immunogenic protein	-
MSMEG_0959	-1.00479	1.21879e-12	transmembrane protein	-
MSMEG_4001	-1.16613	1.2338e-12	ribose transporter permease RbsC	-
MSMEG_1487	-1.08753	1.23891e-12	hypothetical protein	-
MSMEG_2681	-1.85419	1.35311e-12	proline imino-peptidase	-
MSMEG_4315	-1.49272	1.4309e-12	igma-70 family RNA polymerase sigma factor	-
MSMEG_6347	-1.0647	1.48433e-12	hypothetical protein	-
MSMEG_6482	-1.03586	1.51263e-12	hypothetical protein	-
MSMEG_3314	-1.59852	1.75464e-12	transporter	-
MSMEG_3504	-1.94603	1.81013e-12	hypothetical protein	-
MSMEG_5584	-2.03778	1.92387e-12	short chain dehydrogenase	-
MSMEG_3562	-1.33996	2.42434e-12	hypothetical protein	-
MSMEG_1150	1.32383	2.4483e-12	hypothetical protein	-
MSMEG_6011	-1.1393	2.52347e-12	short chain dehydrogenase	K00059-ko01212 Fatty acid metabolism;ko00061 Fatty acid biosynthesis;ko01040 Biosynthesis of unsaturated fatty acids;ko00780 Biotin metabolism
MSMEG_6186	-1.00886	2.6807e-12	hypothetical protein	-
MSMEG_3364	-1.08789	2.68847e-12	RhtB family protein transporter	-
MSMEG_0553	-1.13193	2.85161e-12	sugar ABC transporter substrate-binding protein	-
MSMEG_5854	-1.66494	3.16966e-12	TetR family transcriptional regulator	-
MSMEG_6095	-1.24075	3.18671e-12	D-amino acid deaminase	K01753-ko00260 Glycine, serine and threonine metabolism
MSMEG_5493	1.22651	4.1379e-12	acetyl-/propionyl-coenzyme A carboxylase subunit alpha	K01965-ko01200 Carbon metabolism;ko00630 Glyoxylate and dicarboxylate metabolism;ko00640 Propanoate metabolism;ko00280 Valine, leucine and isoleucine degradation
MSMEG_2732	-1.0656	4.1838e-12	hypothetical protein	-
MSMEG_3039	-1.01308	4.51791e-12	monooxygenase	-
MSMEG_0021	1.18003	5.00568e-12	aspartate alpha-decarboxylase	K01579-ko00410 beta-Alanine metabolism;ko00770 Pantothenate and CoA biosynthesis
MSMEG_2148	1.49978	5.53741e-12	HNH endonuclease domain-containing protein	-
MSMEG_1125	-1.21779	5.71314e-12	ArsR family transcriptional regulator	-
MSMEG_1572	-2.23866	6.5308e-12	GntR family transcriptional regulator	-
MSMEG_3367	-1.43605	6.96622e-12	short-chain dehydrogenase/reductase SDR	-
MSMEG_0979	-1.54847	7.07589e-12	keratin associated protein	-
MSMEG_0992	-1.14121	7.41056e-12	2-nitropropane dioxygenase	-
MSMEG_5297	-2.18442	7.45221e-12	oxalyl-CoA decarboxylase	K01577-ko00630 Glyoxylate and dicarboxylate metabolism
MSMEG_1250	-1.42241	8.39603e-12	ISMsm7, transposase orfA	-
MSMEG_4175	-1.27602	8.89932e-12	ArsR family transcriptional regulator	-
MSMEG_3788	1.27313	9.72358e-12	2-dehydro-3-deoxyphosphogluconate aldolase	K01625-ko01200 Carbon metabolism;ko00030 Pentose phosphate pathway;ko00630 Glyoxylate and dicarboxylate metabolism
MSMEG_6215	-1.0035	1.10077e-11	hypothetical protein	-
MSMEG_5251	-1.00284	1.15158e-11	hypothetical protein	-
MSMEG_0850	1.18577	1.29705e-11	hypothetical protein	-
MSMEG_0891	-1.60761	1.67905e-11	polyphosphate kinase	-
MSMEG_4344	-1.09088	2.02533e-11	monooxygenase	-
MSMEG_1348	-1.48254	2.37831e-11	RNA polymerase ECF-subfamily protein sigma factor	-
MSMEG_4022	-1.5856	2.65197e-11	TetR family transcriptional regulator	-
MSMEG_2464	1.0105	4.11715e-11	2Fe-2S-binding domain-containing protein	-
MSMEG_6526	-1.2942	4.56434e-11	pyridoxamine 5'-phosphate oxidase	-
MSMEG_6773	-1.38144	5.22964e-11	CaiB/BaiF family protein	-
MSMEG_0447	1.10803	5.3703e-11	hypothetical protein	-
MSMEG_6383	-1.72835	6.4752e-11	transcription regulator FurA	-
MSMEG_2039	-1.21848	6.69213e-11	transcriptional regulator	-
MSMEG_4000	-1.05705	7.25961e-11	ABC transporter ATP-binding protein	-
MSMEG_0466	-2.32437	7.96903e-11	hypothetical protein	-
MSMEG_6613	-1.17011	8.44106e-11	hypothetical protein	-
MSMEG_4119	-1.00011	8.45567e-11	3-hydroxybutyryl-CoA dehydratase	-
MSMEG_0173	-1.75861	8.53792e-11	hypothetical protein	-
MSMEG_5754	-1.4997	1.06094e-10	gp41 protein	-
MSMEG_3809	-1.49529	1.26207e-10	hypothetical protein	-
MSMEG_0187	-1.2711	1.70085e-10	acetyltransferase	-
MSMEG_5716	1.72083	1.7133e-10	hypothetical protein	-
MSMEG_2977	-1.27783	1.82223e-10	hypothetical protein	-
MSMEG_6605	-2.70374	2.49628e-10	transcriptional regulatory protein	-
MSMEG_5567	-1.31511	2.51777e-10	TetR family transcriptional regulator	-
MSMEG_6634	-1.78248	2.85796e-10	triphosphoribosyl-dephospho-CoA synthase	-
MSMEG_2260	-2.29003	4.19363e-10	transcriptional regulator	-
MSMEG_1302	2.05958	5.7304e-10	alkylphosphonate uptake protein	-
MSMEG_4291	-1.16519	5.7428e-10	D-tyrosyl-tRNA(Tyr) deacylase	-
MSMEG_0507	-2.01965	5.8159e-10	sugar ABC transporter permease	K10119-ko02010 ABC transporters
MSMEG_2792	-1.69499	6.00472e-10	Clp amino terminal domain-containing protein	-
MSMEG_2019	-1.09111	6.77498e-10	short-chain dehydrogenase/reductase SDR	-
MSMEG_2952	-2.04432	7.21922e-10	transporter	-
MSMEG_0720	-14.5627	7.97084e-10	integral membrane protein	-
MSMEG_3318	-1.88204	8.30639e-10	oxidoreductase	-
MSMEG_1960	-1.0902	9.23464e-10	hypothetical protein	-
MSMEG_3992	-1.88552	9.69913e-10	integral membrane transporter	-
MSMEG_4067	-1.2693	1.0112e-09	zinc-containing alcohol dehydrogenase superfamily protein	-
MSMEG_5295	-1.56931	1.04149e-09	acyl-CoA synthetase	-
MSMEG_6774	-1.51234	1.22985e-09	enoyl-CoA hydratase	-
MSMEG_1686	-2.17164	1.66561e-09	NPL/P60-family protein membrane protein	-
MSMEG_3480	-1.00042	1.70622e-09	streptomycin 6-kinase	-
MSMEG_5449	1.57313	1.70951e-09	hypothetical protein	-
MSMEG_1614	-2.2206	1.98878e-09	glutamine transport ATP-binding protein GlnQ	K10010-ko02010 ABC transporters
MSMEG_6597	-1.19566	2.01005e-09	hydrolase of the alpha/beta superfamily protein	-
MSMEG_1415	-2.2062	2.14818e-09	AsnC family transcriptional regulator	-
MSMEG_2405	-1.82884	2.1652e-09	MarR family transcriptional regulator	-
MSMEG_3379	-1.30602	2.22642e-09	2-deoxy-D-gluconate 3-dehydrogenase	-
MSMEG_5865	-1.46341	2.92139e-09	hypothetical protein	-
MSMEG_0727	-2.49403	3.14443e-09	hypothetical protein	-
MSMEG_0871	-1.56367	3.21897e-09	aldehyde or xanthine dehydrogenase, molybdopterin binding subunit protein	K11178-ko00230 Purine metabolism
MSMEG_0217	-1.61264	3.91181e-09	alcohol dehydrogenase	-
MSMEG_2167	-1.30547	3.93815e-09	aminopeptidase	-
MSMEG_1585	-1.31333	4.22638e-09	cupin	-
MSMEG_5186	1.08583	4.43948e-09	HicB family protein	-
MSMEG_3659	-1.2115	4.4705e-09	TetR family transcriptional regulator	-
MSMEG_4811	-1.48147	5.37154e-09	hypothetical protein	-
MSMEG_2105	-1.43914	7.28011e-09	ATP dependent DNA ligase	K01971-ko03450 Non-homologous end-joining
MSMEG_2097	-1.0726	8.75588e-09	acyl-coenzyme A:6-aminopenicillanic acid acyl-transferase	-
MSMEG_2224	-1.25724	9.73005e-09	acetyl-CoA C-acyltransferase	-
MSMEG_4829	-1.25415	1.2469e-08	cytochrome P450	-
MSMEG_2530	-1.29517	1.24761e-08	hypothetical protein	-
MSMEG_4513	1.29594	1.50801e-08	polyketide synthase	K04790-ko01053 Biosynthesis of siderophore group nonribosomal peptides
MSMEG_1333	-1.59927	1.79774e-08	hypothetical protein	-
MSMEG_5919	-1.36479	1.83816e-08	hypothetical protein	-
MSMEG_6342	-1.15165	1.87762e-08	oxidoreductase	-
MSMEG_2109	-2.45493	2.03018e-08	hypothetical protein	-
MSMEG_0666	-1.67684	2.1427e-08	acetyl-CoA synthetase	-
MSMEG_2203	-1.53257	2.44439e-08	alpha/beta hydrolase	-
MSMEG_2948	-1.19228	2.45696e-08	6-oxocamphor hydrolase	-
MSMEG_2506	-1.00225	2.65295e-08	carboxyvinyl-carboxyphosphonate phosphorylmutase	-
MSMEG_5023	-1.22732	3.05654e-08	chitooligosaccharide deacetylase	-
MSMEG_0569	1.22239	3.368e-08	potassium transport flavoprotein	-
MSMEG_6633	-3.10684	3.57678e-08	malonate decarboxylase ACP	-
MSMEG_2502	-1.09483	3.60336e-08	transporter ATPase	-
MSMEG_2882	-3.08601	3.63442e-08	5-exo-alcohol dehydrogenase	-
MSMEG_2994	1.89928	3.88264e-08	amidohydrolase	-
MSMEG_4751	1.38914	4.12403e-08	hypothetical protein	-
MSMEG_4143	1.41581	4.71408e-08	hypothetical protein	-
MSMEG_2100	-1.21926	4.79048e-08	peptidase M20/M25/M40	-
MSMEG_1191	-1.65992	5.25138e-08	hypothetical protein	-
MSMEG_2806	-3.02115	5.37218e-08	two-component system response regulator	-
MSMEG_1271	1.22313	5.47794e-08	hypothetical protein	-
MSMEG_1844	-1.02227	5.65116e-08	hypothetical protein	-
MSMEG_2947	-1.42472	5.84502e-08	polyketide cyclase/dehydrase	K07130-ko00630 Glyoxylate and dicarboxylate metabolism;ko00380 Tryptophan metabolism
MSMEG_6674	-1.18626	8.10636e-08	LysR family transcriptional regulator	-
MSMEG_6049	-1.36403	8.31998e-08	hypothetical protein	-
MSMEG_0308	-1.01886	8.56837e-08	dihydrofolate reductase	-
MSMEG_5630	-3.03846	9.33238e-08	GntR family transcriptional regulator	-
MSMEG_1391	-1.39391	1.15586e-07	LysR family transcriptional regulator	-
MSMEG_5752	-1.70582	1.23677e-07	hypothetical protein	-
MSMEG_4252	-1.22649	1.43905e-07	hypothetical protein	-
MSMEG_6014	-1.41517	1.4936e-07	acyl-CoA dehydrogenase	-
MSMEG_6262	-1.23237	1.55698e-07	FwdC/FmdC family protein	-
MSMEG_1607	-1.39526	1.59931e-07	tautomerase	-
MSMEG_0618	1.26813	1.71896e-07	PE family protein	-
MSMEG_0417	-2.94401	2.03853e-07	fumarate reductase iron-sulfur subunit	K00240-ko01200 Carbon metabolism;ko00020 Citrate cycle (TCA cycle);ko00650 Butanoate metabolism;ko00190 Oxidative phosphorylation;ko00720 Carbon fixation pathways in prokaryotes
MSMEG_5105	-2.01469	2.09527e-07	hypothetical protein	-
MSMEG_6521	-1.07048	2.10961e-07	sulfate/thiosulfate import ATP-binding protein CysA 2	K02010-ko02010 ABC transporters
MSMEG_0744	-1.78883	2.40096e-07	carbon monoxide dehydrogenase	K03519-ko01200 Carbon metabolism;ko00720 Carbon fixation pathways in prokaryotes;ko00680 Methane metabolism;ko00633 Nitrotoluene degradation
MSMEG_5203	-1.25965	2.66972e-07	DoxX subfamily protein	-
MSMEG_3845	-2.93336	3.00313e-07	hypothetical protein	-
MSMEG_2043	1.12263	3.19168e-07	TetR family transcriptional regulator	-
MSMEG_6479	-1.81411	3.21022e-07	transcriptional regulator	-
MSMEG_0506	-1.33027	3.26856e-07	ABC transporter permease	K10118-ko02010 ABC transporters
MSMEG_1124	-1.06804	3.305e-07	ferredoxin FdxA	-
MSMEG_5926	-1.0015	3.47555e-07	hypothetical protein	-
MSMEG_4614	-1.97584	4.45816e-07	GAF family protein	-
MSMEG_1612	-1.19215	5.21666e-07	extracellular solute-binding protein	-
MSMEG_3994	-1.75022	5.40284e-07	short chain dehydrogenase	K19550-ko00199 Cytochrome P450
MSMEG_4148	-1.95217	5.42182e-07	lipase	-
MSMEG_0831	1.05953	5.79481e-07	short chain dehydrogenase	-
MSMEG_2805	1.92712	5.82106e-07	ISMsm5, transposase	-
MSMEG_0287	-2.32384	6.19049e-07	hypothetical protein	-
MSMEG_5749	-1.10578	6.51431e-07	hypothetical protein	-
MSMEG_6002	-1.06177	6.6945e-07	coenzyme A transferase subunit A	-
MSMEG_3966	-1.72494	6.94001e-07	hypothetical protein	-
MSMEG_4848	-16.9193	7.20716e-07	hypothetical protein	-
MSMEG_6334	-2.85954	7.20955e-07	ABC transporter substrate-binding protein	K05845-ko02010 ABC transporters
MSMEG_5024	-15.0127	7.70716e-07	T/U mismatch-specific DNA glycosylase	-
MSMEG_6030	-1.53411	9.28702e-07	cytochrome p450	-
MSMEG_6358	-1.14819	9.55789e-07	mesocentin	-
MSMEG_3313	-1.17548	9.64427e-07	xylose repressor	K00881-ko00051 Fructose and mannose metabolism
MSMEG_2972	-1.56002	1.11681e-06	permease, cytosine/purines, uracil, thiamine, allantoin family protein	-
MSMEG_5509	-1.07546	1.18311e-06	hypothetical protein	-
MSMEG_3825	-2.19074	1.23187e-06	3-oxoacyl-ACP reductase	-
MSMEG_5724	-1.36201	1.52418e-06	MarR family transcriptional regulator	-
MSMEG_4889	-1.88538	1.56844e-06	integral membrane transporter	-
MSMEG_5761	-2.71217	1.69965e-06	cupin	-
MSMEG_2134	-1.20775	1.77508e-06	camphor resistance protein CrcB	-
MSMEG_2354	-1.0737	1.80167e-06	oxidoreductase	-
MSMEG_0453	1.41901	2.01094e-06	shikimate kinase	K00851-ko01200 Carbon metabolism;ko00030 Pentose phosphate pathway
MSMEG_1490	-1.19228	2.45798e-06	3-oxoacyl-ACP synthase	K00648-ko01212 Fatty acid metabolism;ko00061 Fatty acid biosynthesis
MSMEG_0286	-1.87869	2.48909e-06	GntR family transcriptional regulator	-
MSMEG_1613	-1.67153	2.71606e-06	polar amino acid ABC transporter inner membrane protein	-
MSMEG_3820	-2.68946	2.73531e-06	hypothetical protein	-
MSMEG_1093	-2.094	2.78312e-06	bifunctional urease subunit gamma/beta	K14048-ko00230 Purine metabolism;ko00220 Arginine biosynthesis;ko00791 Atrazine degradation;ko05120 Epithelial cell signaling in Helicobacter pylori infection
MSMEG_2536	-1.1317	3.03682e-06	3-oxoacyl-ACP reductase	K03366-ko00650 Butanoate metabolism
MSMEG_5762	-1.06101	3.06413e-06	zinc-binding oxidoreductase	-
MSMEG_1715	1.17372	3.9191e-06	L-arabinose isomerase	K01804-ko00040 Pentose and glucuronate interconversions
MSMEG_2583	-1.1148	4.18858e-06	transcriptional regulator	-
MSMEG_5472	-1.15475	4.29711e-06	5,10-methenyltetrahydrofolate synthetase	-
MSMEG_4012	-2.80883	4.62839e-06	phenylhydantoinase	K01464-ko00240 Pyrimidine metabolism;ko00410 beta-Alanine metabolism;ko00770 Pantothenate and CoA biosynthesis;ko00983 Drug metabolism - other enzymes
MSMEG_5764	-1.77887	4.69587e-06	cyanamide hydratase	-
MSMEG_4034	-1.10772	5.24931e-06	NAD dependent epimerase/dehydratase	-
MSMEG_2722	1.74599	5.28694e-06	hydrogenase nickel incorporation protein HypA	-
MSMEG_3369	-2.06972	5.63601e-06	transporter	-
MSMEG_6699	-1.14384	5.80353e-06	hypothetical protein	-
MSMEG_4564	-2.15528	5.9661e-06	hypothetical protein	-
MSMEG_6442	-15.2363	6.111e-06	integral membrane protein	-
MSMEG_3324	1.02171	6.38219e-06	hypothetical protein	-
MSMEG_2969	-2.09375	7.01391e-06	NADH:flavin oxidoreductase	K10680-ko00633 Nitrotoluene degradation
MSMEG_6333	-2.12292	7.61083e-06	amino acid ABC transporter ATP-binding protein	K05847-ko02010 ABC transporters
MSMEG_4395	-16.1761	8.01934e-06	excalibur domain-containing protein	-
MSMEG_0193	-1.07253	8.19194e-06	N-acetylmuramic acid 6-phosphate etherase	K07106-ko00520 Amino sugar and nucleotide sugar metabolism
MSMEG_3414	-1.20441	9.17677e-06	hypothetical protein	-
MSMEG_4655	-2.08864	9.45521e-06	AraC family transcriptional regulator	-
MSMEG_6001	-1.62605	9.52899e-06	enoyl-CoA hydratase	K01692-ko01212 Fatty acid metabolism;ko00640 Propanoate metabolism;ko00650 Butanoate metabolism;ko00071 Fatty acid degradation;ko00280 Valine, leucine and isoleucine degradation;ko00310 Lysine degradation;ko00360 Phenylalanine metabolism;ko00380 Tryptophan metabolism;ko00410 beta-Alanine metabolism;ko00903 Limonene and pinene degradation;ko00281 Geraniol degradation;ko00362 Benzoate degradation;k…
MSMEG_0879	-1.33656	1.01794e-05	hypothetical protein	-
MSMEG_1289	-1.30823	1.06958e-05	hypothetical protein	-
MSMEG_3824	-2.03059	1.12126e-05	hypothetical protein	-
MSMEG_5652	-1.54497	1.12149e-05	alpha/beta hydrolase	-
MSMEG_5336	-2.03771	1.16245e-05	amidate substrates transporter protein	-
MSMEG_4793	1.19663	1.16931e-05	virulence factor Mce family protein	-
MSMEG_0178	2.21299	1.23877e-05	ATP-binding protein	-
MSMEG_3133	-14.3522	1.29369e-05	hypothetical protein	-
MSMEG_2011	-13.6945	1.34864e-05	LacI family transcriptional regulator	-
MSMEG_0630	-2.63701	1.35134e-05	hypothetical protein	-
MSMEG_3350	-1.75258	1.37255e-05	TRAP transporter DctM-like membrane protein	-
MSMEG_5960	-13.3659	1.37334e-05	O-antigen polymerase	-
MSMEG_5801	-2.129	1.51255e-05	hydroxylase	-
MSMEG_3458	-1.24343	1.5143e-05	hypothetical protein	-
MSMEG_3445	1.1784	1.51473e-05	5,10-methylenetetrahydromethanopterin reductase	-
MSMEG_1691	-2.54057	1.75273e-05	transcriptional regulatory protein	-
MSMEG_6626	-1.6909	1.77777e-05	short-chain dehydrogenase/reductase SDR	-
MSMEG_6536	-1.32466	1.80525e-05	carboxymuconolactone decarboxylase	-
MSMEG_5192	-1.28584	1.87448e-05	aldo/keto reductase	-
MSMEG_2808	-1.06963	1.89442e-05	short-chain dehydrogenase/reductase SDR	-
MSMEG_2513	-1.39088	1.92436e-05	hypothetical protein	-
MSMEG_0998	-1.42102	2.02085e-05	oxidoreductase, molybdopterin binding	-
MSMEG_2634	-1.72007	2.04971e-05	hypothetical protein	-
MSMEG_5602	-1.30738	2.1002e-05	hypothetical protein	-
MSMEG_5453	1.04413	2.24455e-05	hypothetical protein	-
MSMEG_0996	-1.08375	2.26163e-05	hypothetical protein	-
MSMEG_0433	-1.06728	2.32175e-05	nitrite extrusion protein	K02575-ko00910 Nitrogen metabolism
MSMEG_5350	-1.07866	2.40324e-05	PPE family protein	-
MSMEG_3128	-1.0348	2.70885e-05	hypothetical protein	-
MSMEG_0547	-1.17014	2.84064e-05	ISMsm5, transposase	-
MSMEG_0042	-1.18032	2.87369e-05	TetR family transcriptional regulator	-
MSMEG_2847	-1.93261	3.07788e-05	extracellular solute-binding protein	-
MSMEG_3988	-1.09728	3.14028e-05	AsnC family transcriptional regulator	-
MSMEG_3658	-1.12717	3.14833e-05	hypothetical protein	-
MSMEG_3660	-1.21393	3.39235e-05	hypothetical protein	-
MSMEG_4736	-1.38642	3.56704e-05	hypothetical protein	-
MSMEG_6359	-1.20968	3.72628e-05	trypsin domain-containing protein	-
MSMEG_1709	2.05854	4.02559e-05	ABC transporter	-
MSMEG_2166	-1.90414	4.3981e-05	transketolase	K00615-ko01200 Carbon metabolism;ko01230 Biosynthesis of amino acids;ko00030 Pentose phosphate pathway;ko00710 Carbon fixation in photosynthetic organisms;ko01051 Biosynthesis of ansamycins
MSMEG_6588	-1.67629	4.40834e-05	fumarylacetoacetate	-
MSMEG_2832	1.03835	4.68252e-05	hypothetical protein	-
MSMEG_6825	-2.50423	4.96754e-05	caax amino protease	-
MSMEG_2228	-1.70857	5.42166e-05	oxidoreductase, short chain dehydrogenase/reductase	-
MSMEG_5991	-14.8526	5.98486e-05	MaoC like domain-containing protein	-
MSMEG_0209	-1.0568	6.07939e-05	ribonuclease inhibitor	-
MSMEG_1798	-1.19204	6.1237e-05	major facilitator superfamily protein	-
MSMEG_5998	-1.16543	6.27059e-05	hypothetical protein	-
MSMEG_1370	-13.4271	6.91554e-05	2-deoxy-scyllo-inosamine dehydrogenase	K00008-ko00040 Pentose and glucuronate interconversions;ko00051 Fructose and mannose metabolism
MSMEG_3823	-13.9837	7.59987e-05	3-oxoacyl-ACP reductase	-
MSMEG_5814	-1.69515	7.61174e-05	hypothetical protein	-
MSMEG_0413	-1.05247	8.0315e-05	hypothetical protein	-
MSMEG_1748	-1.9071	9.00078e-05	hypothetical protein	-
MSMEG_3556	-1.5623	9.37474e-05	integral membrane transporter	-
MSMEG_0345	-2.46932	9.70885e-05	hypothetical protein	K02066-ko02010 ABC transporters
MSMEG_5918	-1.40127	0.000105242	P450 heme-thiolate protein	K16046-ko00984 Steroid degradation
MSMEG_3964	-1.58496	0.000115728	pyruvate dehydrogenase	K00156-ko00620 Pyruvate metabolism
MSMEG_1508	-12.9812	0.000120159	amino acid permease	-
MSMEG_6340	-1.07091	0.000120484	short-chain dehydrogenase/reductase SDR	-
MSMEG_0395	-16.3632	0.000122974	hypothetical protein	-
MSMEG_0407	1.01118	0.000127035	hypothetical protein	-
MSMEG_2509	1.11422	0.000129089	Mg-chelatase subunits D/I family protein, ComM subfamily protein	-
MSMEG_5777	-1.32491	0.000141745	transcriptional regulator	-
MSMEG_1000	-2.43601	0.000146395	hypothetical protein	-
MSMEG_0772	1.12073	0.000146777	phytase	-
MSMEG_2563	-13.0773	0.00015331	cytochrome P450	-
MSMEG_6023	1.42312	0.000159661	transposase	-
MSMEG_4017	-2.36908	0.00017486	BmyD protein	-
MSMEG_2749	-1.37818	0.000179517	hypothetical protein	-
MSMEG_6048	-1.55722	0.000189735	cobalamin synthesis protein/P47K	-
MSMEG_6708	-1.38717	0.000200679	epoxide hydrolase	K01561-ko00625 Chloroalkane and chloroalkene degradation;ko00361 Chlorocyclohexane and chlorobenzene degradation
MSMEG_3995	-1.28168	0.000210163	N-carbamoyl-L-amino acid amidohydrolase	K06016-ko00240 Pyrimidine metabolism
MSMEG_0168	1.12991	0.000211868	formyl-coenzyme A transferase	-
MSMEG_1714	1.41952	0.000216262	L-ribulose-5-phosphate 4-epimerase	K03077-ko00053 Ascorbate and aldarate metabolism
MSMEG_4619	-1.19583	0.000217376	cytochrome P450	-
MSMEG_5807	-1.02004	0.000225885	D-methionine transport ATP-binding protein MetN	K02071-ko02010 ABC transporters
MSMEG_3416	-1.41366	0.000227805	hypothetical protein	-
MSMEG_5478	-1.12879	0.00023549	hydroxypyruvate isomerase	K01816-ko00630 Glyoxylate and dicarboxylate metabolism
MSMEG_4856	-1.12793	0.000244187	cytochrome P450	-
MSMEG_4812	-2.3163	0.000251248	respiratory-chain NADH dehydrogenase domain-containing protein	-
MSMEG_3921	-1.38389	0.000255153	hypothetical protein	-
MSMEG_4636	1.15263	0.000259943	hypothetical protein	-
MSMEG_2860	-2.32842	0.000266712	virulence factor mce family protein	-
MSMEG_4610	-1.85877	0.000267252	IgiC	-
MSMEG_5954	1.15855	0.000268025	cell surface polysaccharide biosynthesis	-
MSMEG_5212	-1.55821	0.0002693	hypothetical protein	-
MSMEG_2635	-2.32064	0.000276351	ABC transporter permease	-
MSMEG_2066	-1.3217	0.000278951	hypothetical protein	-
MSMEG_0489	-1.02109	0.000292408	racemase	-
MSMEG_2340	-2.29698	0.000302614	hypothetical protein	-
MSMEG_4050	1.07334	0.000314855	hypothetical protein	-
MSMEG_3182	-2.39419	0.000331113	hypothetical protein	-
MSMEG_0378	-1.19461	0.00035876	nitrile hydratase subunit alpha	K01721-ko00380 Tryptophan metabolism;ko00627 Aminobenzoate degradation;ko00364 Fluorobenzoate degradation;ko00643 Styrene degradation
MSMEG_6770	1.76419	0.000363581	hypothetical protein	-
MSMEG_0144	-1.17291	0.000368413	HNH endonuclease	-
MSMEG_2047	-1.09478	0.000382489	enoyl-CoA hydratase	-
MSMEG_6533	-1.31958	0.000397581	hypothetical protein	-
MSMEG_5819	-14.5125	0.000399259	pyridoxamine 5'-phosphate oxidase	-
MSMEG_0533	-1.07058	0.000399378	gp236 protein	-
MSMEG_0258	-2.25766	0.000407266	oxidoreductase, short chain dehydrogenase/reductase	-
MSMEG_2539	-1.12597	0.000418888	thiopurine S-methyltransferase (tpmt) superfamily protein	-
MSMEG_4609	-1.38427	0.000421738	LysR family transcriptional regulator	-
MSMEG_4883	-2.3456	0.000432216	AMP-dependent synthetase/ligase	K01911-ko00130 Ubiquinone and other terpenoid-quinone biosynthesis
MSMEG_5564	-1.28817	0.00045427	NAD(P)H dehydrogenase, quinone family protein	K00355-ko00130 Ubiquinone and other terpenoid-quinone biosynthesis
MSMEG_0570	1.60507	0.000473494	hypothetical protein	-
MSMEG_0514	-1.52011	0.000481464	alpha-galactosidase	K07406-ko00052 Galactose metabolism;ko00561 Glycerolipid metabolism;ko00600 Sphingolipid metabolism;ko00603 Glycosphingolipid biosynthesis - globo series
MSMEG_4881	-2.24672	0.000489597	methylmalonyl-CoA mutase, N-terminus of large subunit	K01848-ko01200 Carbon metabolism;ko00630 Glyoxylate and dicarboxylate metabolism;ko00640 Propanoate metabolism;ko00720 Carbon fixation pathways in prokaryotes;ko00280 Valine, leucine and isoleucine degradation
MSMEG_2574	-1.11253	0.000516726	hypothetical protein	-
MSMEG_6268	-1.23294	0.000521057	ScnB protein	-
MSMEG_3993	-1.21244	0.0005253	Asp/Glu racemase	K01799-ko00650 Butanoate metabolism;ko00760 Nicotinate and nicotinamide metabolism
MSMEG_5671	-1.08743	0.000527947	prolyl-tRNA synthetase	-
MSMEG_5373	-1.12082	0.000562444	nitrilase 2	K01501-ko00910 Nitrogen metabolism;ko00380 Tryptophan metabolism;ko00460 Cyanoamino acid metabolism;ko00627 Aminobenzoate degradation;ko00643 Styrene degradation
MSMEG_1810	-1.28307	0.00056501	hypothetical protein	-
MSMEG_4088	1.12609	0.000610716	transposase	-
MSMEG_0295	-1.47383	0.000611573	oxidoreductase, FAD-binding	-
MSMEG_6564	-14.0398	0.000640782	TetR family transcriptional regulator	-
MSMEG_6669	1.14083	0.000670506	ABC transporter permease	-
MSMEG_0481	-12.808	0.000691352	FAD dependent oxidoreductase	-
MSMEG_5990	-1.09954	0.000711732	lipid-transfer protein	-
MSMEG_5205	-1.00057	0.000719775	hypothetical protein	-
MSMEG_2662	-14.9606	0.000724913	hypothetical protein	-
MSMEG_0718	-1.3779	0.00084621	acetyl-CoA synthetase	-
MSMEG_6622	-1.27479	0.000860956	cytochrome P450 monooxygenase	-
MSMEG_1840	-1.17155	0.000880654	rubredoxin	-
MSMEG_6529	-13.5797	0.000899816	hypothetical protein	-
MSMEG_0676	-1.04718	0.000944178	transcriptional regulatory protein	-
MSMEG_2531	-1.20745	0.000969152	GntR family transcriptional regulator	-
MSMEG_5763	-1.26851	0.000979257	hypothetical protein	-
MSMEG_2637	-1.42347	0.00106375	oxidoreductase, Gfo/Idh/MocA family protein	-
MSMEG_6028	-1.38793	0.00107824	LysR family transcriptional regulator	-
MSMEG_5742	-1.58376	0.00111044	acyltransferase domain-containing protein	-
MSMEG_5650	-12.3483	0.00112483	AMP-dependent synthetase/ligase	K14466-ko01200 Carbon metabolism;ko00720 Carbon fixation pathways in prokaryotes
MSMEG_6552	1.0056	0.00112569	hypothetical protein	-
MSMEG_4440	-13.484	0.00119721	glucose-1-dehydrogenase	-
MSMEG_6026	-1.44523	0.0012043	3-hydroxybutyrate dehydrogenase	K00019-ko00650 Butanoate metabolism;ko00072 Synthesis and degradation of ketone bodies
MSMEG_1726	1.80735	0.00123725	transposase	-
MSMEG_2846	-2.05918	0.00128036	ABC transporter permease	-
MSMEG_2013	-1.62508	0.00128065	oxidoreductase, short chain dehydrogenase/reductase	-
MSMEG_3670	-1.06214	0.0012915	transporter small multidrug resistance (SMR) family protein	-
MSMEG_6824	-1.16335	0.00133889	MarR family transcriptional regulator	-
MSMEG_6555	-1.14218	0.00137536	TetR family transcriptional regulator	-
MSMEG_1688	-2.14482	0.00147405	cupin	-
MSMEG_5879	-13.7007	0.00148464	D-alanyl-D-alanine dipeptidase	K08641-ko02020 Two-component system;ko01502 Vancomycin resistance
MSMEG_4481	-2.06195	0.00171518	hypothetical protein	-
MSMEG_5314	-2.07134	0.00180305	hypothetical protein	-
MSMEG_0799	-1.35958	0.00181955	hypothetical protein	-
MSMEG_2472	-1.35178	0.00186244	AsnC family transcriptional regulator	-
MSMEG_4208	-1.13363	0.00193281	integral membrane protein	-
MSMEG_1916	1.38253	0.00219406	hypothetical protein	-
MSMEG_3502	-2.09026	0.00227791	hypothetical protein	-
MSMEG_0527	-13.4026	0.00248535	2-hydroxycyclohexnecarboxyl-CoA dehydrogenase	-
MSMEG_1463	-1.17347	0.00249939	gamma-glutamyltranspeptidase	K00681-ko00430 Taurine and hypotaurine metabolism;ko00460 Cyanoamino acid metabolism;ko00480 Glutathione metabolism
MSMEG_5813	-2.04778	0.00250059	carveol dehydrogenase	-
MSMEG_1088	-1.33872	0.00263056	glutamyl-tRNA(Gln)/aspartyl-tRNA(Asn) amidotransferase subunit alpha	-
MSMEG_2052	-1.34284	0.00278497	NADH dehydrogenase subunit L	K00341-ko00190 Oxidative phosphorylation
MSMEG_4775	1.07631	0.0028889	enoyl-CoA hydratase/isomerase	-
MSMEG_2040	-1.50025	0.00292946	hypothetical protein	-
MSMEG_3842	1.11315	0.00295108	esterase	-
MSMEG_4410	1.2133	0.00295803	hypothetical protein	-
MSMEG_5108	-2.05343	0.0030266	hypothetical protein	-
MSMEG_4639	-1.89821	0.00304959	hypothetical protein	-
MSMEG_2894	-2.02554	0.00305351	steroid monooxygenase	-
MSMEG_4130	-1.11329	0.00313966	polysaccharide deacetylase	-
MSMEG_4763	-1.03946	0.00332384	ABC transporter permease	K02054-ko02024 Quorum sensing
MSMEG_2062	-1.25397	0.00350589	NADH dehydrogenase subunit B	K00331-ko00190 Oxidative phosphorylation
MSMEG_3428	1.36561	0.00359606	hypothetical protein	-
MSMEG_1863	1.49415	0.00367801	transposase	-
MSMEG_2831	-1.96289	0.00374471	hypothetical protein	-
MSMEG_1593	1.36115	0.00399764	hypothetical protein	-
MSMEG_1086	-1.54785	0.00403177	ABC transporter permease	K12370-ko02010 ABC transporters
MSMEG_5301	-1.42957	0.00408285	transcriptional regulator	-
MSMEG_3533	-1.07428	0.00413141	di-/tripeptide transporter	-
MSMEG_0747	-1.57601	0.00419574	carbon monoxide dehydrogenase F protein	-
MSMEG_2127	-1.15839	0.00427695	hypothetical protein	-
MSMEG_3484	-1.90434	0.00432233	cupin	-
MSMEG_5628	1.25955	0.00435759	oxidoreductase, short chain dehydrogenase/reductase	-
MSMEG_0335	-1.10976	0.00448003	enoyl-CoA hydratase/isomerase	-
MSMEG_4845	-13.2918	0.00448943	acyl-CoA dehydrogenase	-
MSMEG_0800	-15.4035	0.00472706	hypothetical protein	-
MSMEG_1099	1.32852	0.00479611	hypothetical protein	-
MSMEG_6027	-1.00095	0.0048465	major facilitator superfamily protein	-
MSMEG_2835	2.08613	0.00487669	tRNA-Gly	-
MSMEG_4774	-1.9885	0.00490582	AMP-dependent synthetase/ligase	-
MSMEG_6370	-1.90306	0.00541353	4-carboxymuconolactone decarboxylase	-
MSMEG_4594	-15.5486	0.00558489	hypothetical protein	-
MSMEG_5099	-12.7343	0.00561591	hypothetical protein	-
MSMEG_6299	-1.86318	0.00595367	glyoxylate reductase	K00015-ko00630 Glyoxylate and dicarboxylate metabolism
MSMEG_4099	-1.8805	0.00606879	ABC transporter permease	-
MSMEG_1308	-12.1629	0.00621644	peptidase S15	-
MSMEG_4817	-1.81714	0.00640987	6-phosphogluconate dehydrogenase	-
MSMEG_0419	-1.46025	0.00643824	integral membrane protein	-
MSMEG_4886	-1.81802	0.00644413	major facilitator family protein transporter	-
MSMEG_1571	-1.85036	0.00682973	integral membrane protein	-
MSMEG_5207	-1.06871	0.00689457	hypothetical protein	-
MSMEG_6792	-1.08641	0.00729082	inner membrane permease YgbN	-
MSMEG_5983	-1.39669	0.00772135	glucose-1-phosphate thymidylyltransferase	K00973-ko00523 Polyketide sugar unit biosynthesis;ko00521 Streptomycin biosynthesis;ko00525 Acarbose and validamycin biosynthesis
MSMEG_4209	-1.83541	0.00798953	integral membrane protein	-
MSMEG_2279	-1.18695	0.00805992	3-hydroxyacyl-CoA dehydrogenase	-
MSMEG_5507	-1.82068	0.00815834	hypothetical protein	-
MSMEG_4506	2.80735	0.00821806	hypothetical protein	-
MSMEG_4952	-1.1893	0.00865633	acyl-CoA synthetase	-
MSMEG_1321	1.11014	0.00885268	5-carboxymethyl-2-hydroxymuconate delta-isomerase	-
MSMEG_2165	-1.01476	0.00894684	transketolase	K00615-ko01200 Carbon metabolism;ko01230 Biosynthesis of amino acids;ko00030 Pentose phosphate pathway;ko00710 Carbon fixation in photosynthetic organisms;ko01051 Biosynthesis of ansamycins
MSMEG_5805	-1.35322	0.00936203	hypothetical protein	-
MSMEG_6332	-1.78294	0.00940204	amino acid ABC transporter permease	K05846-ko02010 ABC transporters
MSMEG_1290	-1.2066	0.00957478	dihydroxy-acid dehydratase	K01687-ko01210 2-Oxocarboxylic acid metabolism;ko01230 Biosynthesis of amino acids;ko00290 Valine, leucine and isoleucine biosynthesis;ko00770 Pantothenate and CoA biosynthesis
MSMEG_2055	1.15966	0.0097418	NADH dehydrogenase subunit I	K00338-ko00190 Oxidative phosphorylation
MSMEG_3390	-1.05232	0.0103532	enoyl-CoA hydratase	-
MSMEG_4871	-13.1196	0.0106164	3-hydroxyacyl-CoA dehydrogenase	-
MSMEG_2859	-12.4586	0.0107366	virulence factor Mce family protein	-
MSMEG_4011	-1.00118	0.011048	pyrimidine permease RutG	-
MSMEG_2242	-1.1863	0.011417	coniferyl aldehyde dehydrogenase	-
MSMEG_6461	-1.79256	0.0115057	hypothetical protein	-
MSMEG_1381	-1.75084	0.0117238	MmpS5 protein	-
MSMEG_3727	-1.30169	0.0120012	hypothetical protein	-
MSMEG_5148	-1.35759	0.0120347	CTP pyrophosphohydrolase	-
MSMEG_1081	-1.8058	0.012605	hypothetical protein	-
MSMEG_3349	-1.76443	0.0138464	trap dicarboxylate transporter dctq subunit	-
MSMEG_4184	-1.32668	0.0143085	dTDP-glucose-46-dehydratase	-
MSMEG_4375	-1.71621	0.0144009	3-oxoacyl-ACP reductase	-
MSMEG_1427	-1.36479	0.0144579	transmembrane efflux protein	-
MSMEG_2054	-1.73751	0.0147645	NADH dehydrogenase subunit J	K00339-ko00190 Oxidative phosphorylation
MSMEG_4444	1.67433	0.0150768	hypothetical protein	-
MSMEG_2223	1.34492	0.015782	enoyl-CoA hydratase/isomerase	-
MSMEG_5293	-15.7976	0.0158474	hypothetical protein	-
MSMEG_2833	1.37838	0.0159079	tRNA-Val	-
MSMEG_1685	1.47103	0.0159473	hypothetical protein	-
MSMEG_6528	-1.05019	0.0160194	hypothetical protein	-
MSMEG_5313	1.37376	0.0160246	hypothetical protein	-
MSMEG_3295	-15.4544	0.0161461	hypothetical protein	-
MSMEG_3956	1.44971	0.0164233	alkylhydroperoxidase	-
MSMEG_1710	1.20086	0.0165208	ribose transporter permease RbsC	-
MSMEG_0279	1.47765	0.0167287	amino acid permease	-
MSMEG_1664	1.68018	0.0169044	hypothetical protein	-
MSMEG_1720	2.34602	0.0173371	IS1137, transposase orfA	-
MSMEG_2646	2.36194	0.0173371	mini-circle transposase for	-
MSMEG_4021	2.27505	0.017518	hypothetical protein	-
MSMEG_2561	-1.70044	0.0181084	gluconolactonase	-
MSMEG_4792	-1.0431	0.019049	virulence factor mce family protein	-
MSMEG_5631	-1.01386	0.0190598	AMP-dependent synthetase/ligase	-
MSMEG_5802	-1.20071	0.0190963	oxidoreductase, short chain dehydrogenase/reductase	-
MSMEG_5552	-1.68186	0.0199129	hypothetical protein	-
MSMEG_2891	-1.05429	0.0199773	biphenyl-2,3-diol 1,2-dioxygenase	-
MSMEG_1750	-1.65079	0.020007	hypothetical protein	-
MSMEG_3590	-1.2404	0.0200743	hypothetical protein	-
MSMEG_3009	-12.9786	0.0202619	2,5-dichloro-2,5-cyclohexadiene-1,4-diol dehydrogenase	-
MSMEG_0496	1.17227	0.020266	coenzyme B12-dependent glycerol dehydrogenase small subunit	-
MSMEG_2875	1.15121	0.0214446	esterase	-
MSMEG_3969	-1.62504	0.0219532	hypothetical protein	-
MSMEG_5600	-1.09302	0.0219831	hypothetical protein	-
MSMEG_4453	-1.07385	0.0232655	hypothetical protein	-
MSMEG_4758	1.56485	0.0233847	hypothetical protein	-
MSMEG_0130	-1.57487	0.0238614	GntR family transcriptional regulator	-
MSMEG_1862	-1.64032	0.0257775	transposase	-
MSMEG_2250	1.46561	0.0262717	hypothetical protein	-
MSMEG_0811	-1.55522	0.0267268	oxidoreductase	-
MSMEG_2565	1.52026	0.0272172	4-hydroxy-2-oxovalerate aldolase	K01630-ko00053 Ascorbate and aldarate metabolism
MSMEG_6531	-14.2794	0.0273316	hypothetical protein	-
MSMEG_0440	-1.20793	0.0280535	hypothetical protein	-
MSMEG_2244	1.04485	0.0285783	Rieske (2Fe-2S) domain-containing protein	-
MSMEG_0459	-1.02001	0.0297742	two-component system response regulator	-
MSMEG_4858	-1.26431	0.0306045	TetR family transcriptional regulator	-
MSMEG_5649	-1.16927	0.0308589	AMP-binding protein	-
MSMEG_6379	-1.65831	0.0310719	transporter major facilitator family protein	-
MSMEG_2508	1.76988	0.0315061	hypothetical protein	-
MSMEG_3245	2.01794	0.0323758	tRNA-Leu	-
