# Supplementary material for: Impact of MSMEG5257 Deletion on Mycolicibacterium smegmatis Growth
Source: Microorganisms. 2024 Apr 11;12(4):770. doi: 10.3390/microorganisms12040770 (PMC11052289; doi:10.3390/microorganisms12040770)
Supplement: Supplementary file 1 [file microorganisms-12-00770-s001.zip › supplement-TableS5- List of differentially expressed genes in msmeg5257 complementation strain comparison to wild type strain.xls]

## Sheet: RNA date
Gene id	log2FoldChange	pValue	GeneDescription	KEGG
MSMEG_1193	1.65385	0	TROVE domain-containing protein	K11089-ko05322 Systemic lupus erythematosus
MSMEG_6453	-5.2312	0	sulfate permease	-
MSMEG_5102	1.35758	0	ABC transporter ATP-binding protein	-
MSMEG_5100	1.41218	0	indolepyruvate ferredoxin oxidoreductase	-
MSMEG_5187	1.20877	0	tetracycline-resistance determinant TetV	-
MSMEG_3232	-1.09187	1.4572e-262	cytochrome D ubiquinol oxidase subunit II	K00426-ko00190 Oxidative phosphorylation;ko02020 Two-component system
MSMEG_2736	1.12836	3.3587e-258	GTP-binding protein	-
MSMEG_2188	1.63118	3.29795e-255	integral membrane protein	-
MSMEG_1530	1.67887	1.71001e-206	integral membrane protein	-
MSMEG_5086	1.07306	1.21754e-202	long-chain-acyl-CoA synthetase	-
MSMEG_4978	-1.2831	1.22865e-198	adenylyl-sulfate kinase	K00955-ko00920 Sulfur metabolism;ko00230 Purine metabolism;ko00450 Selenocompound metabolism;ko00261 Monobactam biosynthesis
MSMEG_3513	1.02185	4.94527e-192	hypothetical protein	-
MSMEG_6405	-1.05473	4.48804e-173	Erp protein	-
MSMEG_1419	1.89226	3.31301e-170	hypothetical protein	-
MSMEG_5612	1.70796	3.70606e-152	amino-acid acetyltransferase	-
MSMEG_3231	-1.08604	2.87952e-150	cysteine ABC transporter permease/ATP-binding protein	K16013-ko02010 ABC transporters
MSMEG_4930	-1.46678	1.02763e-147	23S ribosomal RNA	-
MSMEG_6451	-6.05923	2.78543e-145	ArsR family transcriptional regulator	-
MSMEG_0546	1.70046	7.62445e-130	hypothetical protein	-
MSMEG_5556	-1.2646	8.61929e-120	MFS permease	-
MSMEG_3202	2.36388	4.68733e-118	hypothetical protein	-
MSMEG_3276	1.344	8.5271e-108	integral membrane protein	-
MSMEG_2264	-1.0798	3.79943e-105	peptidase M52, hydrogen uptake protein	-
MSMEG_2267	-1.1036	3.10814e-103	hypothetical protein	-
MSMEG_5047	1.16099	6.34944e-97	drug resistance transporter Bcr/CflA subfamily protein	-
MSMEG_5656	-1.41051	2.57299e-96	histidinol dehydrogenase	K00013-ko01230 Biosynthesis of amino acids;ko00340 Histidine metabolism
MSMEG_0422	1.08596	2.52354e-95	transferase	-
MSMEG_5653	-1.79524	2.04238e-93	cytosine/purines uracil thiamine allantoin permease	-
MSMEG_2269	-1.30919	1.5422e-87	hypothetical protein	-
MSMEG_1646	1.64014	1.56474e-86	23S rRNA (adenine(2058)-N(6))-methyltransferase Erm(38)	-
MSMEG_5153	-1.135	1.03449e-82	hypothetical protein	-
MSMEG_1953	1.22341	5.08455e-82	transcription factor WhiB	-
MSMEG_4979	-1.11356	9.75858e-77	sulfate adenylyltransferase subunit 2	K00957-ko00920 Sulfur metabolism;ko00230 Purine metabolism;ko00450 Selenocompound metabolism;ko00261 Monobactam biosynthesis
MSMEG_1762	1.19206	5.11842e-74	piperideine-6-carboxylic acid dehydrogenase	K00128-ko00010 Glycolysis / Gluconeogenesis;ko00040 Pentose and glucuronate interconversions;ko00053 Ascorbate and aldarate metabolism;ko00620 Pyruvate metabolism;ko00071 Fatty acid degradation;ko00561 Glycerolipid metabolism;ko00280 Valine, leucine and isoleucine degradation;ko00310 Lysine degradation;ko00330 Arginine and proline metabolism;ko00340 Histidine metabolism;ko00380 Tryptophan metabol…
MSMEG_1970	-1.18289	1.00707e-72	sigma factor	-
MSMEG_3184	-1.29042	1.13777e-72	malto-oligosyltrehalose trehalohydrolase	K01236-ko00500 Starch and sucrose metabolism
MSMEG_1413	1.97155	1.84904e-72	ornithine--oxo-acid transaminase	K00819-ko00330 Arginine and proline metabolism
MSMEG_6255	1.21852	9.38244e-71	hypothetical protein	-
MSMEG_4929	-1.42392	7.12945e-68	5S ribosomal RNA	-
MSMEG_4621	1.10234	2.03639e-60	gamma-glutamyl kinase	K00931-ko01230 Biosynthesis of amino acids;ko00330 Arginine and proline metabolism;ko00332 Carbapenem biosynthesis
MSMEG_5051	-1.12373	4.07716e-60	major facilitator superfamily protein	-
MSMEG_1178	1.84362	1.17813e-56	transcriptional regulator	-
MSMEG_4303	1.4015	5.67711e-54	methyltransferase	-
MSMEG_2651	-1.05142	1.47079e-51	alkanesulfonate monooxygenase	K04091-ko00920 Sulfur metabolism
MSMEG_2425	-1.27181	8.62399e-51	ammonium transporter	-
MSMEG_0687	1.2419	1.30024e-50	hypothetical protein	-
MSMEG_6903	-1.04323	7.81843e-50	PadR family transcriptional regulator	-
MSMEG_6227	-1.57254	2.98259e-49	PadR family transcriptional regulator	-
MSMEG_5565	-2.87872	9.92736e-49	hypothetical protein	-
MSMEG_2270	-1.36003	1.58874e-48	hypothetical protein	-
MSMEG_1179	1.40248	1.23439e-46	urocanate hydratase	K01712-ko00340 Histidine metabolism
MSMEG_5816	1.13968	1.42993e-44	hypothetical protein	-
MSMEG_3305	1.10421	5.99385e-44	hypothetical protein	-
MSMEG_1414	1.50233	1.75609e-42	amidinotransferase	-
MSMEG_3145	-1.16614	5.45931e-40	secreted cell wall-associated hydrolase	-
MSMEG_2261	-1.22832	5.5683e-40	hypothetical protein	-
MSMEG_3306	1.31399	8.55549e-40	zinc-binding alcohol dehydrogenase	-
MSMEG_5505	-1.04268	1.75512e-39	hypothetical protein	-
MSMEG_0436	-1.2407	6.46101e-37	allophanate hydrolase subunit 1	-
MSMEG_5655	-1.44255	1.6516e-36	carbon-nitrogen hydrolase	-
MSMEG_2650	-1.00431	1.822e-36	acyl-CoA dehydrogenase	-
MSMEG_5305	1.69087	9.25564e-36	choline dehydrogenase	-
MSMEG_2268	-1.07483	1.13936e-35	hypothetical protein	-
MSMEG_4128	-1.41304	1.76469e-34	hypothetical protein	-
MSMEG_4977	-1.47016	1.92961e-34	3'(2'),5'-bisphosphate nucleotidase CysQ	-
MSMEG_6245	1.51819	1.08836e-31	chloramphenicol resistance protein	-
MSMEG_2924	-1.08839	5.40151e-31	permease binding-protein component	K05845-ko02010 ABC transporters
MSMEG_6919	-1.10752	8.39811e-30	hypothetical protein	-
MSMEG_1412	1.91877	1.01452e-28	amino acid permease	-
MSMEG_3229	-1.04939	1.01591e-25	hypothetical protein	-
MSMEG_1786	-1.04774	2.32525e-25	STAS domain-containing protein	-
MSMEG_1956	1.44622	8.30716e-25	hypothetical protein	-
MSMEG_4689	-1.6577	1.16402e-24	hypothetical protein	-
MSMEG_2344	-1.02651	7.57756e-24	dehydrogenase	K09879-ko00906 Carotenoid biosynthesis
MSMEG_1746	1.46393	1.18924e-23	6-hydroxy-D-nicotine oxidase	-
MSMEG_5179	1.46466	1.18924e-23	DoxX subfamily protein	-
MSMEG_4968	1.17037	1.65767e-23	two-component system sensor kinase	K07778-ko02020 Two-component system
MSMEG_3900	-1.07426	1.97091e-22	diaminobutyrate--2-oxoglutarate aminotransferase	K00836-ko01210 2-Oxocarboxylic acid metabolism;ko01230 Biosynthesis of amino acids;ko00260 Glycine, serine and threonine metabolism
MSMEG_3422	-1.66681	3.6665e-22	D-isomer specific 2-hydroxyacid dehydrogenase	K12972-ko00620 Pyruvate metabolism;ko00630 Glyoxylate and dicarboxylate metabolism;ko00260 Glycine, serine and threonine metabolism
MSMEG_3203	1.21483	2.26554e-21	transporter LysE family protein	-
MSMEG_1606	1.29848	5.68692e-21	benzoylformate decarboxylase	K01576-ko00627 Aminobenzoate degradation
MSMEG_2107	-1.49611	7.40567e-21	hypothetical protein	-
MSMEG_4972	1.04546	3.08203e-20	acetyltransferase	-
MSMEG_3527	-2.20234	2.33989e-19	HTH-type transcriptional regulator	-
MSMEG_5294	1.3981	7.36687e-18	hypothetical protein	-
MSMEG_2478	-2.73697	1.07733e-17	fumarylacetoacetate hydrolase	-
MSMEG_5127	1.11854	2.59305e-17	hypothetical protein	-
MSMEG_6281	-1.34802	4.67389e-17	N-acetylmuramoyl-L-alanine amidase	K01448-ko01503 Cationic antimicrobial peptide (CAMP) resistance
MSMEG_2481	-1.57466	6.09121e-17	hypothetical protein	-
MSMEG_2131	-1.78948	1.04307e-16	long-chain-fatty-acid--ACP ligase	K01909-ko00071 Fatty acid degradation
MSMEG_0114	-1.01662	1.32703e-16	extracellular solute-binding protein	K15551-ko00920 Sulfur metabolism;ko02010 ABC transporters
MSMEG_6291	1.04459	8.48773e-16	D-amino-acid dehydrogenase	K00285-ko00360 Phenylalanine metabolism
MSMEG_4451	-1.43995	8.74827e-16	monooxygenase	-
MSMEG_6228	-1.11517	1.70625e-15	hypothetical protein	-
MSMEG_3629	-1.76452	2.05704e-15	hypothetical protein	-
MSMEG_2380	1.14178	2.15321e-15	sugar transporter family protein	-
MSMEG_0432	-1.77566	7.72758e-15	bifunctional uroporphyrinogen-III synthetase/response regulator domain-containing protein	K01719-ko00860 Porphyrin and chlorophyll metabolism
MSMEG_3447	1.12128	8.27178e-15	two-component system response regulator	-
MSMEG_0113	-1.39762	9.48757e-15	taurine transporter permease TauC	-
MSMEG_6607	-2.14626	9.8185e-15	hypothetical protein	-
MSMEG_2699	1.12334	1.26188e-14	hypothetical protein	-
MSMEG_3755	-1.03385	2.92971e-14	5S ribosomal RNA	-
MSMEG_0051	-1.48716	3.3275e-14	transcription factor WhiB family protein	-
MSMEG_1681	-1.08315	2.38153e-13	endoribonuclease L-PSP superfamily protein	-
MSMEG_0116	-1.04941	2.91431e-13	taurine import ATP-binding protein TauB	K10831-ko00920 Sulfur metabolism;ko02010 ABC transporters
MSMEG_5818	2.64128	3.95497e-13	virulence factor Mce family protein	-
MSMEG_2480	-1.99103	5.47378e-13	GntR family transcriptional regulator	-
MSMEG_6510	-1.44546	2.07608e-12	multidrug ABC transporter	-
MSMEG_3901	-1.42753	2.24432e-12	L-2,4-diaminobutyric acid acetyltransferase	-
MSMEG_6881	-1.40224	2.49285e-12	GntR family transcriptional regulator	-
MSMEG_3194	-1.73011	2.68864e-12	biotin synthase	K01012-ko00780 Biotin metabolism
MSMEG_2171	-2.17418	1.02649e-11	L-carnitine dehydratase/bile acid-inducible protein F	-
MSMEG_4182	1.00621	1.64008e-11	arabinose-proton symporter	K08139-ko04113 Meiosis - yeast
MSMEG_4450	-1.42374	1.98665e-11	alpha/beta hydrolase	-
MSMEG_2748	1.2176	2.36168e-11	soluble pyridine nucleotide transhydrogenase	K00322-ko00760 Nicotinate and nicotinamide metabolism
MSMEG_6188	-1.6538	2.55484e-11	hypothetical protein	-
MSMEG_2982	-1.46844	3.94346e-11	periplasmic binding protein	K11959-ko02010 ABC transporters
MSMEG_3385	1.23827	4.01406e-11	hypothetical protein	-
MSMEG_0581	2.0796	5.20465e-11	4-aminobutyrate aminotransferase	K07250-ko00640 Propanoate metabolism;ko00650 Butanoate metabolism;ko00250 Alanine, aspartate and glutamate metabolism;ko00280 Valine, leucine and isoleucine degradation;ko00410 beta-Alanine metabolism
MSMEG_0154	1.00281	7.65854e-11	pyruvate kinase	K00873-ko01200 Carbon metabolism;ko01230 Biosynthesis of amino acids;ko00010 Glycolysis / Gluconeogenesis;ko00620 Pyruvate metabolism;ko00230 Purine metabolism;ko04922 Glucagon signaling pathway;ko05230 Central carbon metabolism in cancer;ko05203 Viral carcinogenesis;ko04930 Type II diabetes mellitus
MSMEG_2130	-1.64042	1.06498e-10	acyl-CoA dehydrogenase	K00257-ko00281 Geraniol degradation
MSMEG_3709	2.08471	1.77133e-10	hypothetical protein	-
MSMEG_5753	1.13819	2.21218e-10	serine/threonine specific protein phosphatase	-
MSMEG_5778	1.06888	2.30669e-10	alcohol dehydrogenase	-
MSMEG_6135	-1.01838	3.6126e-10	hypothetical protein	-
MSMEG_1336	-1.3101	3.74031e-10	flavohemoprotein	K05916-ko05132 Salmonella infection
MSMEG_4379	-1.1629	4.1849e-10	isochorismatase hydrolase	K09020-ko00240 Pyrimidine metabolism
MSMEG_3870	-1.61003	4.7904e-10	alpha-ketoglutarate-dependent taurine dioxygenase	-
MSMEG_0545	1.33338	5.36393e-10	LuxR family transcriptional regulator	-
MSMEG_4515	-1.50639	7.43931e-10	non-ribosomal peptide synthetase	K04788-ko01053 Biosynthesis of siderophore group nonribosomal peptides
MSMEG_1722	1.15393	9.7283e-10	hypothetical protein	-
MSMEG_3146	-1.11099	3.22634e-09	invasin 1	-
MSMEG_4539	1.48909	6.08566e-09	alkanesulfonate monooxygenase	K04091-ko00920 Sulfur metabolism
MSMEG_5375	1.61725	7.85424e-09	GntR family transcriptional regulator	-
MSMEG_6292	1.44068	8.3129e-09	transcription elongation factor GreA	-
MSMEG_1082	-2.59378	9.45262e-09	response regulator	-
MSMEG_5956	1.31996	1.79059e-08	NAD dependent epimerase/dehydratase	K02377-ko00051 Fructose and mannose metabolism;ko00520 Amino sugar and nucleotide sugar metabolism
MSMEG_3529	-1.70792	1.95981e-08	fatty acid hydroxylase	-
MSMEG_1152	-1.51899	2.44315e-08	citrate-proton symporter	-
MSMEG_4518	-1.84085	3.04854e-08	hypothetical protein	-
MSMEG_4519	-1.65944	3.70001e-08	NrtC protein	-
MSMEG_4391	-1.36353	3.77407e-08	acyl-CoA dehydrogenase	-
MSMEG_6602	-2.03501	3.90942e-08	oxidoreductase	-
MSMEG_1966	-2.17762	3.93608e-08	hypothetical protein	-
MSMEG_3572	-1.40868	5.228e-08	TetR family transcriptional regulator	-
MSMEG_6608	-1.18339	7.09643e-08	hypothetical protein	-
MSMEG_5319	1.39531	8.28284e-08	alkylhydroperoxidase	-
MSMEG_4964	1.10964	1.18543e-07	TetR family transcriptional regulator	-
MSMEG_1696	-1.97871	1.31175e-07	MarR family transcriptional regulator	-
MSMEG_1597	-1.54787	2.08757e-07	transcription factor WhiB	-
MSMEG_6033	-1.29497	2.40165e-07	hypothetical protein	-
MSMEG_6641	-1.06451	3.24274e-07	nitrilotriacetate monooxygenase component A	-
MSMEG_6816	-1.41604	4.59586e-07	molybdopterin oxidoreductase	-
MSMEG_6311	1.9499	6.23875e-07	saccharopine dehydrogenase	K00290-ko01230 Biosynthesis of amino acids;ko00300 Lysine biosynthesis;ko00310 Lysine degradation
MSMEG_0307	1.61218	6.31992e-07	AraC family transcriptional regulator	-
MSMEG_1411	1.7938	1.17091e-06	universal stress protein family protein	-
MSMEG_2713	-1.5417	1.28728e-06	peptidase M52, hydrogen uptake protein	-
MSMEG_2697	-1.10896	1.3373e-06	hypothetical protein	-
MSMEG_5374	1.33815	1.34074e-06	glutamate--ammonia ligase	K01915-ko01230 Biosynthesis of amino acids;ko00630 Glyoxylate and dicarboxylate metabolism;ko00910 Nitrogen metabolism;ko00250 Alanine, aspartate and glutamate metabolism;ko00220 Arginine biosynthesis;ko02020 Two-component system;ko04724 Glutamatergic synapse;ko04727 GABAergic synapse
MSMEG_6576	1.96841	1.45302e-06	pyridoxamine 5'-phosphate oxidase	-
MSMEG_5434	1.15993	1.4696e-06	hypothetical protein	-
MSMEG_4129	-1.33683	1.97822e-06	hypothetical protein	-
MSMEG_1496	1.0324	2.44168e-06	3-hydroxyisobutyrate dehydrogenase	K00020-ko00280 Valine, leucine and isoleucine degradation
MSMEG_2526	-2.55371	3.12033e-06	tyramine oxidase	K00276-ko00260 Glycine, serine and threonine metabolism;ko00350 Tyrosine metabolism;ko00360 Phenylalanine metabolism;ko00410 beta-Alanine metabolism;ko00950 Isoquinoline alkaloid biosynthesis;ko00960 Tropane, piperidine and pyridine alkaloid biosynthesis
MSMEG_0101	1.19607	3.20556e-06	hypothetical protein	-
MSMEG_3714	1.12563	3.38377e-06	hypothetical protein	-
MSMEG_0475	2.1812	3.3937e-06	nucleotide-sugar dehydrogenase	-
MSMEG_5358	-1.17706	3.40298e-06	acetamidase/formamidase	-
MSMEG_4894	-1.35313	4.62453e-06	hypothetical protein	-
MSMEG_1991	-1.24181	5.20375e-06	isovaleryl-CoA dehydrogenase	K00253-ko00280 Valine, leucine and isoleucine degradation
MSMEG_1406	2.05151	5.21746e-06	hypothetical protein	-
MSMEG_1960	1.36045	5.47529e-06	hypothetical protein	-
MSMEG_4988	1.42511	6.9812e-06	integral membrane protein	-
MSMEG_1101	-1.12292	7.76961e-06	hypothetical protein	-
MSMEG_4520	-1.70402	8.62385e-06	sulfate/thiosulfate import ATP-binding protein CysA	-
MSMEG_0780	-1.48139	8.92943e-06	phosphotransferase enzyme family protein	-
MSMEG_5668	-1.48154	8.92943e-06	transcriptional regulator	-
MSMEG_0467	-3.66693	1.07596e-05	membrane transporter	-
MSMEG_1173	1.16743	1.15915e-05	ArsR family transcriptional regulator	-
MSMEG_6775	1.24687	1.3955e-05	major facilitator superfamily protein transporter	-
MSMEG_2477	-1.45108	1.47713e-05	cyclopentanol dehydrogenase	-
MSMEG_4389	-1.66626	1.49809e-05	monooxygenase, NtaA/SnaA/SoxA family protein	-
MSMEG_0288	1.28272	1.55877e-05	FAD dependent oxidoreductase	-
MSMEG_0504	1.29362	1.91107e-05	carbohydrate kinase	-
MSMEG_3835	1.42752	1.94605e-05	hypothetical protein	-
MSMEG_0198	1.45066	2.33397e-05	acyl-CoA dehydrogenase	-
MSMEG_4385	-1.82071	2.70252e-05	peptide ABC transporter	-
MSMEG_0473	1.36877	3.09105e-05	LuxR family transcriptional regulator	-
MSMEG_0617	-1.03006	3.66238e-05	ftsk/SpoIIIE family protein	-
MSMEG_2024	-3.09954	4.20599e-05	hydroxymethylglutaryl-CoA lyase	K01655-ko01210 2-Oxocarboxylic acid metabolism;ko01230 Biosynthesis of amino acids;ko00620 Pyruvate metabolism;ko00300 Lysine biosynthesis
MSMEG_6350	-1.59231	4.4336e-05	tRNA-Ser	-
MSMEG_0616	-1.27608	4.50425e-05	hypothetical protein	-
MSMEG_1844	1.56607	4.60472e-05	hypothetical protein	-
MSMEG_2030	-1.46198	5.59664e-05	TetR family transcriptional regulator	-
MSMEG_1747	1.00614	7.49266e-05	RNA polymerase sigma-70 factor	-
MSMEG_6680	3.74723	9.09109e-05	integral membrane protein	-
MSMEG_6705	1.03765	0.000109091	regulatory protein	-
MSMEG_2703	-2.00744	0.000139556	hydrogenase assembly chaperone HypC/HupF	-
MSMEG_0378	1.99377	0.000148549	nitrile hydratase subunit alpha	K01721-ko00380 Tryptophan metabolism;ko00627 Aminobenzoate degradation;ko00364 Fluorobenzoate degradation;ko00643 Styrene degradation
MSMEG_0582	1.40816	0.00021434	succinate-semialdehyde dehydrogenase	K00135-ko00650 Butanoate metabolism;ko00250 Alanine, aspartate and glutamate metabolism;ko00310 Lysine degradation;ko00350 Tyrosine metabolism;ko00760 Nicotinate and nicotinamide metabolism
MSMEG_1765	1.49435	0.000219961	restriction endonuclease	-
MSMEG_4322	1.02403	0.000221846	hypothetical protein	-
MSMEG_1250	-1.06764	0.000243571	ISMsm7, transposase orfA	-
MSMEG_6774	1.43371	0.00025852	enoyl-CoA hydratase	-
MSMEG_0431	-1.12343	0.000261322	hypothetical protein	-
MSMEG_3296	1.73159	0.000279473	ECF-family protein sigma factor H	-
MSMEG_2100	1.37921	0.000298081	peptidase M20/M25/M40	-
MSMEG_5762	1.27626	0.000307056	zinc-binding oxidoreductase	-
MSMEG_5344	1.46589	0.000310274	hypothetical protein	-
MSMEG_2892	2.45089	0.000314037	pigment production hydroxylase	-
MSMEG_2475	1.13971	0.000340818	oxidoreductase YdbC	K05275-ko00750 Vitamin B6 metabolism
MSMEG_3520	-1.77551	0.000343048	TetR family transcriptional regulator	-
MSMEG_6603	-1.43173	0.000356188	NADH:flavin oxidoreductase	-
MSMEG_6732	-1.13372	0.000410858	integral membrane protein	-
MSMEG_3660	-1.2504	0.000415385	hypothetical protein	-
MSMEG_0664	-1.21375	0.000419292	FAD dependent oxidoreductase	-
MSMEG_1376	1.0096	0.000451804	xylulose kinase	-
MSMEG_5746	1.21472	0.000456497	gas vesicle protein	-
MSMEG_5646	1.21488	0.000456497	hypothetical protein	-
MSMEG_4619	1.99393	0.00053427	cytochrome P450	-
MSMEG_4388	-1.45943	0.000544214	ABC transporter ATP-binding protein	K02031-ko02024 Quorum sensing
MSMEG_2023	-1.7932	0.000545794	CAIB/BAIF family protein	-
MSMEG_5652	-1.41919	0.000567521	alpha/beta hydrolase	-
MSMEG_5961	1.32967	0.000570325	glycosyl transferase family protein	-
MSMEG_1139	-2.49643	0.00057343	transcriptional regulator	-
MSMEG_2708	-17.1033	0.000585517	hypothetical protein	-
MSMEG_0571	-2.03699	0.000632993	carbon-nitrogen hydrolase	-
MSMEG_3786	-1.11636	0.000634073	D-amino acid deaminase	-
MSMEG_3982	-1.27843	0.000640471	acyl-CoA dehydrogenase	-
MSMEG_4034	-1.17638	0.000653485	NAD dependent epimerase/dehydratase	-
MSMEG_3614	1.15938	0.000661802	hypothetical protein	-
MSMEG_1536	1.71945	0.000676478	ftsk/SpoIIIE family protein	-
MSMEG_5802	15.2175	0.000677954	oxidoreductase, short chain dehydrogenase/reductase	-
MSMEG_3445	3.38773	0.000719342	5,10-methylenetetrahydromethanopterin reductase	-
MSMEG_0323	-1.81444	0.000869155	acyl-CoA dehydrogenase	-
MSMEG_5353	1.48069	0.000885155	methyltransferase	-
MSMEG_3272	-1.15998	0.00101746	ribose 5-phosphate isomerase	K01808-ko01200 Carbon metabolism;ko01230 Biosynthesis of amino acids;ko00030 Pentose phosphate pathway;ko00051 Fructose and mannose metabolism;ko00710 Carbon fixation in photosynthetic organisms
MSMEG_3388	1.40548	0.00103434	S-(hydroxymethyl)glutathione dehydrogenase/class III alcohol dehydrogenase	K00121-ko01200 Carbon metabolism;ko01220 Degradation of aromatic compounds;ko00010 Glycolysis / Gluconeogenesis;ko00680 Methane metabolism;ko00071 Fatty acid degradation;ko00350 Tyrosine metabolism;ko00830 Retinol metabolism;ko00625 Chloroalkane and chloroalkene degradation;ko00626 Naphthalene degradation;ko00980 Metabolism of xenobiotics by cytochrome P450;ko00982 Drug metabolism - cytochrome P4…
MSMEG_3971	3.33015	0.00120741	hypothetical protein	-
MSMEG_5918	1.88908	0.0012207	P450 heme-thiolate protein	K16046-ko00984 Steroid degradation
MSMEG_5987	1.888	0.0012207	two-component regulator	-
MSMEG_5990	-1.53874	0.00125624	lipid-transfer protein	-
MSMEG_6472	2.05109	0.00127536	hypothetical protein	-
MSMEG_4762	1.01253	0.00140888	ABC transporter	K02055-ko02024 Quorum sensing
MSMEG_0506	1.37477	0.0014449	ABC transporter permease	K10118-ko02010 ABC transporters
MSMEG_0850	1.48864	0.00150107	hypothetical protein	-
MSMEG_0572	-2.18336	0.00151508	hypothetical protein	-
MSMEG_5711	-2.18403	0.00151508	short chain dehydrogenase	-
MSMEG_2470	-1.09008	0.00152874	acyl-CoA thioesterase II	-
MSMEG_6773	1.09029	0.00155641	CaiB/BaiF family protein	-
MSMEG_6236	-1.17624	0.00160196	two-component system, regulatory protein	-
MSMEG_3006	-1.17762	0.00160196	Fe-dependent alcohol dehydrogenase	-
MSMEG_3853	-1.22031	0.0016022	aliphatic sulfonates transport ATP-binding protein SsuB	K15555-ko00920 Sulfur metabolism;ko02010 ABC transporters
MSMEG_1490	1.31536	0.00163528	3-oxoacyl-ACP synthase	K00648-ko01212 Fatty acid metabolism;ko00061 Fatty acid biosynthesis
MSMEG_6239	1.2586	0.00181885	1,3-propanediol dehydrogenase	K13954-ko01220 Degradation of aromatic compounds;ko00010 Glycolysis / Gluconeogenesis;ko00071 Fatty acid degradation;ko00350 Tyrosine metabolism;ko00625 Chloroalkane and chloroalkene degradation;ko00626 Naphthalene degradation
MSMEG_1810	1.84069	0.00183283	hypothetical protein	-
MSMEG_0718	1.84093	0.00183283	acetyl-CoA synthetase	-
MSMEG_1595	1.84212	0.00183283	oxidoreductase	-
MSMEG_0507	1.34199	0.00200955	sugar ABC transporter permease	K10119-ko02010 ABC transporters
MSMEG_4521	-1.53703	0.00202241	Tat (twin-arginine translocation) pathway signal sequence	-
MSMEG_4778	3.22437	0.00202654	thiolase	-
MSMEG_0635	-1.00686	0.00212049	hypothetical protein	-
MSMEG_6551	-2.92551	0.00227385	hypothetical protein	-
MSMEG_1333	1.36785	0.00246086	hypothetical protein	-
MSMEG_4149	1.49223	0.0025539	acetaldehyde dehydrogenase	K04073-ko01220 Degradation of aromatic compounds;ko00620 Pyruvate metabolism;ko00650 Butanoate metabolism;ko00360 Phenylalanine metabolism;ko00362 Benzoate degradation;ko00622 Xylene degradation;ko00621 Dioxin degradation
MSMEG_5564	1.77947	0.00273857	NAD(P)H dehydrogenase, quinone family protein	K00355-ko00130 Ubiquinone and other terpenoid-quinone biosynthesis
MSMEG_0468	-3.60056	0.00276737	integral membrane protein	-
MSMEG_5952	2.49502	0.00278069	hypothetical protein	-
MSMEG_0197	2.49701	0.00278069	nudix hydrolase	-
MSMEG_0476	1.30485	0.00278214	chitin synthase	-
MSMEG_6835	2.15482	0.00303942	Fatty acid desaturase	-
MSMEG_5392	2.14598	0.00303942	potassium-transporting ATPase A	K01546-ko02020 Two-component system
MSMEG_3407	-1.52496	0.00326591	epoxide hydrolase	K10719-ko00981 Insect hormone biosynthesis
MSMEG_6442	15.8823	0.00333916	integral membrane protein	-
MSMEG_0340	14.8287	0.00333916	enoyl-CoA hydratase/isomerase	-
MSMEG_3448	1.01781	0.00353994	two-component system sensor kinase	-
MSMEG_2572	1.01727	0.00353994	hypothetical protein	-
MSMEG_5575	-1.41698	0.00359984	repressor	-
MSMEG_5152	-1.41264	0.00359984	hypothetical protein	-
MSMEG_4811	-1.06148	0.00369997	hypothetical protein	-
MSMEG_2980	-1.09385	0.00382462	hypothetical protein	K11961-ko02010 ABC transporters
MSMEG_6169	1.27145	0.00383356	type II/IV secretion system protein	-
MSMEG_6735	-1.26303	0.00393608	amino acid permease	-
MSMEG_4500	-1.15419	0.00394966	hypothetical protein	-
MSMEG_2483	-1.17834	0.00396909	IclR family transcriptional regulator	-
MSMEG_2534	-1.1779	0.00396909	carboxylesterase	-
MSMEG_0159	1.72854	0.00407076	formate dehydrogenase subunit gamma	K00127-ko01200 Carbon metabolism;ko00630 Glyoxylate and dicarboxylate metabolism;ko00680 Methane metabolism
MSMEG_1961	1.08246	0.00409556	hypothetical protein	-
MSMEG_2058	2.41504	0.00447087	NADH-quinone oxidoreductase subunit F	K00335-ko00190 Oxidative phosphorylation
MSMEG_3533	1.8625	0.0045099	di-/tripeptide transporter	-
MSMEG_0714	1.86927	0.0045099	acyl-CoA dehydrogenase	-
MSMEG_5951	-1.687	0.00453471	group 1 glycosyl transferase	-
MSMEG_4012	-1.68049	0.00453471	phenylhydantoinase	K01464-ko00240 Pyrimidine metabolism;ko00410 beta-Alanine metabolism;ko00770 Pantothenate and CoA biosynthesis;ko00983 Drug metabolism - other enzymes
MSMEG_3566	-2.175	0.00455503	FadD16 protein	-
MSMEG_0479	2.0607	0.00472577	hypothetical protein	-
MSMEG_5979	1.08716	0.00516162	transferase	K00978-ko00500 Starch and sucrose metabolism;ko00520 Amino sugar and nucleotide sugar metabolism
MSMEG_1319	-1.51374	0.00529329	Asp/Glu racemase	-
MSMEG_6870	-1.45251	0.00558031	creatinine amidohydrolase	K01470-ko00330 Arginine and proline metabolism
MSMEG_5742	3	0.00570222	acyltransferase domain-containing protein	-
MSMEG_4863	2.99214	0.00570222	hypothetical protein	-
MSMEG_2846	14.3233	0.00572112	ABC transporter permease	-
MSMEG_3295	17.2032	0.00572112	hypothetical protein	-
MSMEG_1144	-1.06976	0.00593556	virulence factor Mce family protein	-
MSMEG_5034	-3.39941	0.00616519	hypothetical protein	-
MSMEG_3401	-1.15292	0.00624801	LamB/YcsF family protein	-
MSMEG_1814	-16.3684	0.00640805	hypothetical protein	-
MSMEG_1713	-13.3718	0.00640805	ribulokinase	K00853-ko00040 Pentose and glucuronate interconversions
MSMEG_6226	1.19694	0.00717063	transcriptional regulator	-
MSMEG_5204	1.9908	0.00730972	oxidoreductase, short chain dehydrogenase/reductase	-
MSMEG_1686	1.52096	0.00748423	NPL/P60-family protein membrane protein	-
MSMEG_3803	1.52639	0.00748423	lipoprotein LpqH	-
MSMEG_5409	1.52244	0.00748423	hypothetical protein	-
MSMEG_0015	-1.50721	0.00861696	ferric enterobactin transport ATP-binding protein FepC	K02013-ko02010 ABC transporters
MSMEG_2226	-1.5092	0.00861696	hypothetical protein	-
MSMEG_4150	1.05946	0.00864996	4-hydroxy-2-oxovalerate aldolase	K01666-ko01220 Degradation of aromatic compounds;ko00360 Phenylalanine metabolism;ko00362 Benzoate degradation;ko00622 Xylene degradation;ko00621 Dioxin degradation
MSMEG_5001	-1.0092	0.00878003	pesticide degrading monooxygenase	-
MSMEG_1093	1.60788	0.00884297	bifunctional urease subunit gamma/beta	K14048-ko00230 Purine metabolism;ko00220 Arginine biosynthesis;ko00791 Atrazine degradation;ko05120 Epithelial cell signaling in Helicobacter pylori infection
MSMEG_2518	1.407	0.00886177	peptidase M23B	-
MSMEG_2004	1.02429	0.00902367	arabinose-proton symporter	-
MSMEG_2984	2.86201	0.00955288	hydrolase	-
MSMEG_0583	1.15695	0.00973018	hypothetical protein	-
MSMEG_3403	-1.24738	0.0099469	formamidase	K01455-ko01200 Carbon metabolism;ko00630 Glyoxylate and dicarboxylate metabolism;ko00910 Nitrogen metabolism;ko00460 Cyanoamino acid metabolism
MSMEG_0474	1.30689	0.0101234	glucosamine--fructose-6-phosphate aminotransferase (isomerizing)	-
MSMEG_3179	1.72987	0.0101888	pyridoxamine 5'-phosphate oxidase	-
MSMEG_4780	-2.5615	0.0102547	cytochrome p450	-
MSMEG_5332	1.90949	0.011242	TetR family transcriptional regulator	-
MSMEG_0611	1.90378	0.011242	para-nitrobenzyl esterase	-
MSMEG_4510	1.23919	0.0112567	peptide synthetase mbtf	K04792-ko01053 Biosynthesis of siderophore group nonribosomal peptides
MSMEG_4143	2.21784	0.0114115	hypothetical protein	-
MSMEG_3510	2.22426	0.0114115	ISMsm2, transposase	-
MSMEG_5688	1.02717	0.0114358	MarR family transcriptional regulator	-
MSMEG_3998	-1.71527	0.012028	MmsAB operon regulatory protein	-
MSMEG_1534	1.17139	0.0122583	hypothetical protein	-
MSMEG_5962	1.17361	0.0122583	glycosyl transferase family protein	-
MSMEG_6528	1.54102	0.0129127	hypothetical protein	-
MSMEG_6600	-3.17792	0.0137871	transposase	-
MSMEG_3001	-3.16168	0.0137871	hypothetical protein	-
MSMEG_4836	-3.13171	0.0137871	FadE121 protein	K00249-ko01200 Carbon metabolism;ko01212 Fatty acid metabolism;ko00640 Propanoate metabolism;ko00071 Fatty acid degradation;ko00280 Valine, leucine and isoleucine degradation;ko00410 beta-Alanine metabolism;ko03320 PPAR signaling pathway
MSMEG_2103	-3.19162	0.0137871	5,10-methylenetetrahydromethanopterin reductase	-
MSMEG_1191	1.07111	0.0138799	hypothetical protein	-
MSMEG_0320	1.27038	0.0140787	phosphotriesterase	-
MSMEG_6533	1.26072	0.0140787	hypothetical protein	-
MSMEG_2767	-1.02393	0.0145879	hypothetical protein	-
MSMEG_1968	-1.04538	0.014917	oxidoreductase	-
MSMEG_3347	-1.04495	0.014917	nitrilase/cyanide hydratase and apolipoprotein N-acyltransferase	-
