# Supplementary material for: Impact of MSMEG5257 Deletion on Mycolicibacterium smegmatis Growth
Source: Microorganisms. 2024 Apr 11;12(4):770. doi: 10.3390/microorganisms12040770 (PMC11052289; doi:10.3390/microorganisms12040770)
Supplement: Supplementary file 1 [file microorganisms-12-00770-s001.zip › supplement-TableS6- List of differentially expressed proteins in msmeg5257 mutant strains.xls]

## Sheet: whole cell
Mass spectrometry analyses of the cell whole proteins of msme5257 mutant M. smegmatis mc2155 strains
Gene	Description	Mw(kDa)	Length	log2 Δmsmeg5257/WT			Gene	Description	Mw(kDa)	Length	log2 C-Δmsmeg5257/WT
bioB	Biotin synthase OS=Mycolicibacterium smegmatis (strain ATCC 700084 / mc(2)155) OX=246196 GN=bioB PE=3 SV=1	38.396	353	0.570743			aac	Aminoglycoside 2'-N-acetyltransferase OS=Mycolicibacterium smegmatis (strain ATCC 700084 / mc(2)155) OX=246196 GN=aac PE=1 SV=1	23.168	210	-1.66335
bioF	8-amino-7-oxononanoate synthase OS=Mycolicibacterium smegmatis (strain ATCC 700084 / mc(2)155) OX=246196 GN=bioF PE=1 SV=1	39.343	382	0.709993			aceA	Isocitrase OS=Mycolicibacterium smegmatis (strain ATCC 700084 / mc(2)155) OX=246196 GN=aceA PE=4 SV=1	47.09	428	0.903175
bluB	Cob(II)yrinic acid a,c-diamide reductase OS=Mycolicibacterium smegmatis (strain ATCC 700084 / mc(2)155) OX=246196 GN=bluB PE=4 SV=1	24.39	219	1.05499			add	Adenosine deaminase OS=Mycolicibacterium smegmatis (strain ATCC 700084 / mc(2)155) OX=246196 GN=add PE=3 SV=1	39.973	366	-0.836865
catA	Catechol 1,2-dioxygenase OS=Mycolicibacterium smegmatis (strain ATCC 700084 / mc(2)155) OX=246196 GN=catA PE=3 SV=1	32.453	297	-1.36717			adhC2	NADP-dependent alcohol dehydrogenase C 2 OS=Mycolicibacterium smegmatis (strain ATCC 700084 / mc(2)155) OX=246196 GN=adhC2 PE=1 SV=1	37.2	349	0.652976
cdsA	Phosphatidate cytidylyltransferase OS=Mycolicibacterium smegmatis (strain ATCC 700084 / mc(2)155) OX=246196 GN=cdsA PE=3 SV=1	29.97	292	2.35919			adk	Adenylate kinase OS=Mycolicibacterium smegmatis (strain ATCC 700084 / mc(2)155) OX=246196 GN=adk PE=1 SV=1	19.871	181	0.709876
clgR	Transcriptional regulator ClgR OS=Mycolicibacterium smegmatis (strain ATCC 700084 / mc(2)155) OX=246196 GN=clgR PE=1 SV=1	12.06	112	1.23075			aftD	Alpha-(1->3)-arabinofuranosyltransferase OS=Mycolicibacterium smegmatis (strain ATCC 700084 / mc(2)155) OX=246196 GN=aftD PE=1 SV=1	148.378	1414	0.54854
cobB	NAD-dependent protein deacetylase OS=Mycolicibacterium smegmatis (strain ATCC 700084 / mc(2)155) OX=246196 GN=cobB PE=3 SV=1	29.794	282	1.05252			alr	Alanine racemase OS=Mycolicibacterium smegmatis (strain ATCC 700084 / mc(2)155) OX=246196 GN=alr PE=3 SV=1	41.056	389	0.566088
dehII	Haloacid dehalogenase, type II OS=Mycolicibacterium smegmatis (strain ATCC 700084 / mc(2)155) OX=246196 GN=dehII PE=3 SV=1	24.835	226	-0.576046			amiF	Formamidase OS=Mycolicibacterium smegmatis (strain ATCC 700084 / mc(2)155) OX=246196 GN=amiF PE=3 SV=1	36.004	333	0.678476
dinB	DNA polymerase IV OS=Mycolicibacterium smegmatis (strain ATCC 700084 / mc(2)155) OX=246196 GN=dinB PE=1 SV=1	38.493	356	-1.18546			araA	L-arabinose isomerase OS=Mycolicibacterium smegmatis (strain ATCC 700084 / mc(2)155) OX=246196 GN=araA PE=3 SV=1	54.955	501	-0.654333
eccA3	ESX-3 secretion system protein EccA3 OS=Mycolicibacterium smegmatis (strain ATCC 700084 / mc(2)155) OX=246196 GN=eccA3 PE=3 SV=2	66.283	608	1.31464			arcA	Arginine deiminase OS=Mycolicibacterium smegmatis (strain ATCC 700084 / mc(2)155) OX=246196 GN=arcA PE=3 SV=1	43.113	402	-0.644678
eccE1	ESX-1 secretion system protein EccE1 OS=Mycolicibacterium smegmatis (strain ATCC 700084 / mc(2)155) OX=246196 GN=eccE1 PE=3 SV=1	51.023	464	0.50704			argC	N-acetyl-gamma-glutamyl-phosphate reductase OS=Mycolicibacterium smegmatis (strain ATCC 700084 / mc(2)155) OX=246196 GN=argC PE=3 SV=1	34.845	343	0.581883
ecf	Extra cytoplasmic sigma factor OS=Mycolicibacterium smegmatis (strain ATCC 700084 / mc(2)155) OX=246196 GN=ecf PE=3 SV=1	42.198	391	-0.972449			argD	Acetylornithine aminotransferase OS=Mycolicibacterium smegmatis (strain ATCC 700084 / mc(2)155) OX=246196 GN=argD PE=1 SV=1	39.796	390	0.6024
ectB	Diaminobutyrate--2-oxoglutarate transaminase OS=Mycolicibacterium smegmatis (strain ATCC 700084 / mc(2)155) OX=246196 GN=ectB PE=3 SV=1	46.475	428	2.87801			argF	Ornithine carbamoyltransferase OS=Mycolicibacterium smegmatis (strain ATCC 700084 / mc(2)155) OX=246196 GN=argF PE=1 SV=1	33.388	307	0.660604
ectC	L-ectoine synthase OS=Mycolicibacterium smegmatis (strain ATCC 700084 / mc(2)155) OX=246196 GN=ectC PE=3 SV=1	14.606	130	1.08493			argH	Argininosuccinate lyase OS=Mycolicibacterium smegmatis (strain ATCC 700084 / mc(2)155) OX=246196 GN=argH PE=1 SV=1	49.744	469	0.628102
egtD	Histidine N-alpha-methyltransferase OS=Mycolicibacterium smegmatis (strain ATCC 700084 / mc(2)155) OX=246196 GN=egtD PE=1 SV=1	35.003	321	0.610601			aroK	Shikimate kinase OS=Mycolicibacterium smegmatis (strain ATCC 700084 / mc(2)155) OX=246196 GN=aroK PE=3 SV=1	26.077	244	1.03301
ehuC	Ectoine/hydroxyectoine ABC transporter, permease protein EhuC OS=Mycolicibacterium smegmatis (strain ATCC 700084 / mc(2)155) OX=246196 GN=ehuC PE=3 SV=1	24.983	232	0.7447			aroQ	3-dehydroquinate dehydratase OS=Mycolicibacterium smegmatis (strain ATCC 700084 / mc(2)155) OX=246196 GN=aroQ PE=3 SV=1	20.672	191	1.63325
fni	Isopentenyl-diphosphate delta-isomerase OS=Mycolicibacterium smegmatis (strain ATCC 700084 / mc(2)155) OX=246196 GN=fni PE=3 SV=1	36.269	341	0.579717			arsC	Arsenate reductase OS=Mycolicibacterium smegmatis (strain ATCC 700084 / mc(2)155) OX=246196 GN=arsC PE=3 SV=1	12.851	115	-0.649977
fpg	Formamidopyrimidine-DNA glycosylase OS=Mycolicibacterium smegmatis (strain ATCC 700084 / mc(2)155) OX=246196 GN=fpg PE=3 SV=1	31.669	285	0.769027			asd	Aspartate-semialdehyde dehydrogenase OS=Mycolicibacterium smegmatis (strain ATCC 700084 / mc(2)155) OX=246196 GN=asd PE=3 SV=1	36.476	346	0.706119
glnA	Glutamine synthetase, catalytic domain OS=Mycolicibacterium smegmatis (strain ATCC 700084 / mc(2)155) OX=246196 GN=glnA PE=3 SV=1	47.578	453	0.528232			aspA	Aspartate ammonia-lyase OS=Mycolicibacterium smegmatis (strain ATCC 700084 / mc(2)155) OX=246196 GN=aspA PE=4 SV=1	49.693	473	-2.63461
glnT	Glutamine synthetase OS=Mycolicibacterium smegmatis (strain ATCC 700084 / mc(2)155) OX=246196 GN=glnT PE=3 SV=1	46.165	434	0.838335			aspS	Aspartate--tRNA(Asp/Asn) ligase OS=Mycolicibacterium smegmatis (strain ATCC 700084 / mc(2)155) OX=246196 GN=aspS PE=1 SV=1	65.17	598	1.00786
groES	Co-chaperonin GroES OS=Mycolicibacterium smegmatis (strain ATCC 700084 / mc(2)155) OX=246196 GN=groES PE=1 SV=1	10.763	100	0.721932			atpA	ATP synthase subunit alpha OS=Mycolicibacterium smegmatis (strain ATCC 700084 / mc(2)155) OX=246196 GN=atpA PE=1 SV=1	58.889	548	0.8654
hisD	Histidinol dehydrogenase OS=Mycolicibacterium smegmatis (strain ATCC 700084 / mc(2)155) OX=246196 GN=hisD PE=3 SV=1	47.78	451	-1.03479			atpB	ATP synthase subunit a OS=Mycolicibacterium smegmatis (strain ATCC 700084 / mc(2)155) OX=246196 GN=atpB PE=1 SV=1	27.549	252	0.599869
hybA	Hydrogenase-2, small subunit OS=Mycolicibacterium smegmatis (strain ATCC 700084 / mc(2)155) OX=246196 GN=hybA PE=3 SV=1	35.17	323	-0.751634			atpC	ATP synthase epsilon chain OS=Mycolicibacterium smegmatis (strain ATCC 700084 / mc(2)155) OX=246196 GN=atpC PE=1 SV=1	13.265	121	1.03699
hypE	Hydrogenase expression/formation protein HypE OS=Mycolicibacterium smegmatis (strain ATCC 700084 / mc(2)155) OX=246196 GN=hypE PE=3 SV=1	36.537	357	-0.519029			atpD	ATP synthase subunit beta OS=Mycolicibacterium smegmatis (strain ATCC 700084 / mc(2)155) OX=246196 GN=atpD PE=1 SV=1	51.617	475	0.819605
irtA	Mycobactin import ATP-binding/permease protein IrtA OS=Mycolicibacterium smegmatis (strain ATCC 700084 / mc(2)155) OX=246196 GN=irtA PE=1 SV=1	93.263	860	0.577435			atpF	ATP synthase subunit b OS=Mycolicibacterium smegmatis (strain ATCC 700084 / mc(2)155) OX=246196 GN=atpF PE=1 SV=1	17.621	170	0.732482
lppH	Putative conserved lipoprotein lpph OS=Mycolicibacterium smegmatis (strain ATCC 700084 / mc(2)155) OX=246196 GN=lppH PE=4 SV=1	24.468	236	1.4242			atpFH	ATP synthase subunit b-delta OS=Mycolicibacterium smegmatis (strain ATCC 700084 / mc(2)155) OX=246196 GN=atpFH PE=1 SV=1	47.45	445	0.74119
lppH	Putative conserved lipoprotein lpph OS=Mycolicibacterium smegmatis (strain ATCC 700084 / mc(2)155) OX=246196 GN=lppH PE=4 SV=1	24.619	230	-0.685893			atpG	ATP synthase gamma chain OS=Mycolicibacterium smegmatis (strain ATCC 700084 / mc(2)155) OX=246196 GN=atpG PE=1 SV=1	33.398	307	0.863838
mdcC	Malonate decarboxylase acyl carrier protein OS=Mycolicibacterium smegmatis (strain ATCC 700084 / mc(2)155) OX=246196 GN=mdcC PE=3 SV=1	10.951	102	2.76213			atzF	Allophanate hydrolase OS=Mycolicibacterium smegmatis (strain ATCC 700084 / mc(2)155) OX=246196 GN=atzF PE=4 SV=1	57.456	556	0.567599
mimR	Propane 2-monooxygenase operon transcriptional activator MimR OS=Mycolicibacterium smegmatis (strain ATCC 700084 / mc(2)155) OX=246196 GN=mimR PE=4 SV=1	64.13	583	-2.08677			bfrB	Ferritin BfrB OS=Mycolicibacterium smegmatis (strain ATCC 700084 / mc(2)155) OX=246196 GN=bfrB PE=1 SV=1	20.04	181	-1.16437
MSMEG_0004	UPF0232 protein MSMEG_0004/MSMEI_0006 OS=Mycolicibacterium smegmatis (strain ATCC 700084 / mc(2)155) OX=246196 GN=MSMEG_0004 PE=3 SV=1	20.511	194	0.744927			bioA	Adenosylmethionine-8-amino-7-oxononanoate aminotransferase OS=Mycolicibacterium smegmatis (strain ATCC 700084 / mc(2)155) OX=246196 GN=bioA PE=3 SV=1	45.59	432	0.516868
MSMEG_0054	ISMsm2, transposase OS=Mycolicibacterium smegmatis (strain ATCC 700084 / mc(2)155) OX=246196 GN=MSMEG_0054 PE=4 SV=1	40.422	361	0.638389			bioB	Biotin synthase OS=Mycolicibacterium smegmatis (strain ATCC 700084 / mc(2)155) OX=246196 GN=bioB PE=3 SV=1	38.396	353	1.52603
MSMEG_0077	Uncharacterized protein OS=Mycolicibacterium smegmatis (strain ATCC 700084 / mc(2)155) OX=246196 GN=MSMEG_0077 PE=4 SV=1	10.717	105	0.833107			bioF	8-amino-7-oxononanoate synthase OS=Mycolicibacterium smegmatis (strain ATCC 700084 / mc(2)155) OX=246196 GN=bioF PE=1 SV=1	39.343	382	2.55093
MSMEG_0085	PTS system, Fru family protein, IIABC components OS=Mycolicibacterium smegmatis (strain ATCC 700084 / mc(2)155) OX=246196 GN=MSMEG_0085 PE=4 SV=1	67.396	671	1.14126			bluB	Cob(II)yrinic acid a,c-diamide reductase OS=Mycolicibacterium smegmatis (strain ATCC 700084 / mc(2)155) OX=246196 GN=bluB PE=4 SV=1	24.39	219	2.94797
MSMEG_0138	Virulence factor Mce family protein OS=Mycolicibacterium smegmatis (strain ATCC 700084 / mc(2)155) OX=246196 GN=MSMEG_0138 PE=4 SV=1	42.524	390	-0.689846			carA	Carbamoyl-phosphate synthase small chain OS=Mycolicibacterium smegmatis (strain ATCC 700084 / mc(2)155) OX=246196 GN=carA PE=3 SV=1	40.62	382	0.588022
MSMEG_0171	Histone deacetylase superfamily protein OS=Mycolicibacterium smegmatis (strain ATCC 700084 / mc(2)155) OX=246196 GN=MSMEG_0171 PE=3 SV=1	33.7	309	2.53453			carD	RNA polymerase-binding transcription factor CarD OS=Mycolicibacterium smegmatis (strain ATCC 700084 / mc(2)155) OX=246196 GN=carD PE=1 SV=1	17.934	162	1.89497
MSMEG_0211	ABC transporter, ATP-binding protein OS=Mycolicibacterium smegmatis (strain ATCC 700084 / mc(2)155) OX=246196 GN=MSMEG_0211 PE=4 SV=1	84.173	787	-1.05758			catA	Catechol 1,2-dioxygenase OS=Mycolicibacterium smegmatis (strain ATCC 700084 / mc(2)155) OX=246196 GN=catA PE=3 SV=1	32.453	297	1.53072
MSMEG_0218	3-demethylubiquinone-9 3-methyltransferase OS=Mycolicibacterium smegmatis (strain ATCC 700084 / mc(2)155) OX=246196 GN=MSMEG_0218 PE=4 SV=1	17.993	164	0.957851			cheR	Protein-glutamate O-methyltransferase OS=Mycolicibacterium smegmatis (strain ATCC 700084 / mc(2)155) OX=246196 GN=cheR PE=4 SV=1	69.547	616	-0.513285
MSMEG_0222	DUF2786 domain-containing protein OS=Mycolicibacterium smegmatis (strain ATCC 700084 / mc(2)155) OX=246196 GN=MSMEG_0222 PE=4 SV=1	26.65	247	0.925424			clpB	Chaperone protein ClpB OS=Mycolicibacterium smegmatis (strain ATCC 700084 / mc(2)155) OX=246196 GN=clpB PE=3 SV=1	92.898	848	0.784028
MSMEG_0226	MmpS5 protein OS=Mycolicibacterium smegmatis (strain ATCC 700084 / mc(2)155) OX=246196 GN=MSMEG_0226 PE=3 SV=1	15.41	142	3.0405			clpP	ATP-dependent Clp protease proteolytic subunit OS=Mycolicibacterium smegmatis (strain ATCC 700084 / mc(2)155) OX=246196 GN=clpP PE=1 SV=1	21.856	203	-0.537205
MSMEG_0227	Transcriptional regulator, TetR family protein OS=Mycolicibacterium smegmatis (strain ATCC 700084 / mc(2)155) OX=246196 GN=MSMEG_0227 PE=4 SV=1	20.721	189	-0.575753			clpS	ATP-dependent Clp protease adapter protein ClpS OS=Mycolicibacterium smegmatis (strain ATCC 700084 / mc(2)155) OX=246196 GN=clpS PE=3 SV=1	11.109	100	-0.660874
MSMEG_0230	Uncharacterized protein OS=Mycolicibacterium smegmatis (strain ATCC 700084 / mc(2)155) OX=246196 GN=MSMEG_0230 PE=3 SV=1	10.798	101	-2.3298			coaBC	Coenzyme A biosynthesis bifunctional protein CoaBC OS=Mycolicibacterium smegmatis (strain ATCC 700084 / mc(2)155) OX=246196 GN=coaBC PE=1 SV=1	43.152	414	-1.11319
MSMEG_0305	Acyltransferase domain protein OS=Mycolicibacterium smegmatis (strain ATCC 700084 / mc(2)155) OX=246196 GN=MSMEG_0305 PE=4 SV=1	29.061	269	-0.541463			cobB	Hydrogenobyrinate a,c-diamide synthase OS=Mycolicibacterium smegmatis (strain ATCC 700084 / mc(2)155) OX=246196 GN=cobB PE=3 SV=1	46.892	458	-1.20636
MSMEG_0327	Aldehyde dehydrogenase OS=Mycolicibacterium smegmatis (strain ATCC 700084 / mc(2)155) OX=246196 GN=MSMEG_0327 PE=4 SV=1	53.227	500	0.658801			cobB	NAD-dependent protein deacetylase OS=Mycolicibacterium smegmatis (strain ATCC 700084 / mc(2)155) OX=246196 GN=cobB PE=3 SV=1	29.794	282	-4.01102
MSMEG_0334	Biotin carboxyl carrier protein OS=Mycolicibacterium smegmatis (strain ATCC 700084 / mc(2)155) OX=246196 GN=MSMEG_0334 PE=4 SV=1	71.183	669	0.801139			cobF	Precorrin-6A synthase (Deacetylating) OS=Mycolicibacterium smegmatis (strain ATCC 700084 / mc(2)155) OX=246196 GN=cobF PE=3 SV=1	27.556	246	0.859124
MSMEG_0337	Uncharacterized protein OS=Mycolicibacterium smegmatis (strain ATCC 700084 / mc(2)155) OX=246196 GN=MSMEG_0337 PE=4 SV=1	62.947	584	0.69929			cobG	Precorrin-3B synthase OS=Mycolicibacterium smegmatis (strain ATCC 700084 / mc(2)155) OX=246196 GN=cobG PE=4 SV=1	37.953	372	-0.916823
MSMEG_0352	Uncharacterized protein OS=Mycolicibacterium smegmatis (strain ATCC 700084 / mc(2)155) OX=246196 GN=MSMEG_0352 PE=4 SV=1	21.87	200	0.918463			cobO	Cob(I)alamin adenosyltransferase OS=Mycolicibacterium smegmatis (strain ATCC 700084 / mc(2)155) OX=246196 GN=cobO PE=4 SV=1	21.892	197	-1.93987
MSMEG_0353	Uncharacterized protein OS=Mycolicibacterium smegmatis (strain ATCC 700084 / mc(2)155) OX=246196 GN=MSMEG_0353 PE=4 SV=1	19.04	181	0.661507			cobQ	Cobyric acid synthase OS=Mycolicibacterium smegmatis (strain ATCC 700084 / mc(2)155) OX=246196 GN=cobQ PE=3 SV=1	52.179	496	-1.15117
MSMEG_0368	Uncharacterized protein OS=Mycolicibacterium smegmatis (strain ATCC 700084 / mc(2)155) OX=246196 GN=MSMEG_0368 PE=4 SV=1	53.712	488	0.645809			cobU	Adenosylcobinamide kinase OS=Mycolicibacterium smegmatis (strain ATCC 700084 / mc(2)155) OX=246196 GN=cobU PE=3 SV=1	18.62	177	-0.578448
MSMEG_0416	Uncharacterized protein OS=Mycolicibacterium smegmatis (strain ATCC 700084 / mc(2)155) OX=246196 GN=MSMEG_0416 PE=4 SV=1	6.08	53	-0.547108			corA	Magnesium transport protein CorA OS=Mycolicibacterium smegmatis (strain ATCC 700084 / mc(2)155) OX=246196 GN=corA PE=3 SV=1	39.926	355	-1.31394
MSMEG_0426	Transcriptional regulator, GntR family protein OS=Mycolicibacterium smegmatis (strain ATCC 700084 / mc(2)155) OX=246196 GN=MSMEG_0426 PE=3 SV=1	49.46	457	1.9689			cspA	Probable cold shock protein A OS=Mycolicibacterium smegmatis (strain ATCC 700084 / mc(2)155) OX=246196 GN=cspA PE=1 SV=1	7.347	67	0.859568
MSMEG_0429	Putative ferric uptake regulator OS=Mycolicibacterium smegmatis (strain ATCC 700084 / mc(2)155) OX=246196 GN=MSMEG_0429 PE=4 SV=1	9.13	80	2.36401			ctaB	Protoheme IX farnesyltransferase OS=Mycolicibacterium smegmatis (strain ATCC 700084 / mc(2)155) OX=246196 GN=ctaB PE=3 SV=1	34.035	308	-1.23815
MSMEG_0435	Allophanate hydrolase subunit 2 OS=Mycolicibacterium smegmatis (strain ATCC 700084 / mc(2)155) OX=246196 GN=MSMEG_0435 PE=1 SV=1	31.247	294	-0.785481			ctpE	Calcium-transporting ATPase CtpE OS=Mycolicibacterium smegmatis (strain ATCC 700084 / mc(2)155) OX=246196 GN=ctpE PE=1 SV=1	83.867	791	-0.870103
MSMEG_0436	Allophanate hydrolase subunit 1 OS=Mycolicibacterium smegmatis (strain ATCC 700084 / mc(2)155) OX=246196 GN=MSMEG_0436 PE=1 SV=1	22.636	210	-0.66373			cwsA	Cell wall synthesis protein CwsA OS=Mycolicibacterium smegmatis (strain ATCC 700084 / mc(2)155) OX=246196 GN=cwsA PE=1 SV=1	14.401	136	-1.42594
MSMEG_0444	Agmatine deiminase OS=Mycolicibacterium smegmatis (strain ATCC 700084 / mc(2)155) OX=246196 GN=MSMEG_0444 PE=4 SV=1	36.456	340	0.62942			cydB	Cytochrome D ubiquinol oxidase, subunit II OS=Mycolicibacterium smegmatis (strain ATCC 700084 / mc(2)155) OX=246196 GN=cydB PE=3 SV=1	37.946	350	-3.29211
MSMEG_0446	Putrescine importer OS=Mycolicibacterium smegmatis (strain ATCC 700084 / mc(2)155) OX=246196 GN=MSMEG_0446 PE=4 SV=1	47.286	447	0.710287			cydD	ABC transporter, CydDC cysteine exporter (CydDC-E) family protein, permease/ATP-binding protein CydD OS=Mycolicibacterium smegmatis (strain ATCC 700084 / mc(2)155) OX=246196 GN=cydD PE=4 SV=1	52.519	509	-4.22803
MSMEG_0461	CinZ protein OS=Mycolicibacterium smegmatis (strain ATCC 700084 / mc(2)155) OX=246196 GN=MSMEG_0461 PE=3 SV=1	21.927	204	-0.797437			cynT	Carbonic anhydrase OS=Mycolicibacterium smegmatis (strain ATCC 700084 / mc(2)155) OX=246196 GN=cynT PE=1 SV=1	21.715	206	0.886339
MSMEG_0503	DeoR-family protein transcriptional regulator OS=Mycolicibacterium smegmatis (strain ATCC 700084 / mc(2)155) OX=246196 GN=MSMEG_0503 PE=4 SV=1	27.643	258	-0.626412			cyp125	Steroid C26-monooxygenase OS=Mycolicibacterium smegmatis (strain ATCC 700084 / mc(2)155) OX=246196 GN=cyp125 PE=1 SV=1	47.106	427	3.03827
MSMEG_0504	Carbohydrate kinase OS=Mycolicibacterium smegmatis (strain ATCC 700084 / mc(2)155) OX=246196 GN=MSMEG_0504 PE=3 SV=1	34.142	328	0.947707			cysD	Sulfate adenylyltransferase subunit 2 OS=Mycolicibacterium smegmatis (strain ATCC 700084 / mc(2)155) OX=246196 GN=cysD PE=3 SV=1	35.102	311	0.774608
MSMEG_0530	Short chain dehydrogenase OS=Mycolicibacterium smegmatis (strain ATCC 700084 / mc(2)155) OX=246196 GN=MSMEG_0530 PE=4 SV=1	24.857	233	2.49989			cysE	Serine O-acetyltransferase OS=Mycolicibacterium smegmatis (strain ATCC 700084 / mc(2)155) OX=246196 GN=cysE PE=4 SV=1	18.623	172	-1.89909
MSMEG_0557	Uncharacterized protein OS=Mycolicibacterium smegmatis (strain ATCC 700084 / mc(2)155) OX=246196 GN=MSMEG_0557 PE=4 SV=1	5.185	45	-1.1992			dapB	Dihydrodipicolinate reductase, N-terminus domain protein OS=Mycolicibacterium smegmatis (strain ATCC 700084 / mc(2)155) OX=246196 GN=dapB PE=4 SV=1	38.83	359	1.13133
MSMEG_0576	MmpL4 protein OS=Mycolicibacterium smegmatis (strain ATCC 700084 / mc(2)155) OX=246196 GN=MSMEG_0576 PE=4 SV=1	104.331	963	-0.627419			dapB	Dihydrodipicolinate reductase, N-terminus domain protein OS=Mycolicibacterium smegmatis (strain ATCC 700084 / mc(2)155) OX=246196 GN=dapB PE=4 SV=1	37.094	349	-0.762421
MSMEG_0595	Glycolate oxidase OS=Mycolicibacterium smegmatis (strain ATCC 700084 / mc(2)155) OX=246196 GN=MSMEG_0595 PE=4 SV=1	26.224	245	1.50511			dcd	dCTP deaminase, dUMP-forming OS=Mycolicibacterium smegmatis (strain ATCC 700084 / mc(2)155) OX=246196 GN=dcd PE=1 SV=1	20.639	189	0.622511
MSMEG_0597	Uncharacterized protein OS=Mycolicibacterium smegmatis (strain ATCC 700084 / mc(2)155) OX=246196 GN=MSMEG_0597 PE=4 SV=1	47.613	426	0.511892			deaD	ATP-dependent RNA helicase DeaD OS=Mycolicibacterium smegmatis (strain ATCC 700084 / mc(2)155) OX=246196 GN=deaD PE=3 SV=1	63.723	581	-1.82248
MSMEG_0625	Peptidase_S9 domain-containing protein OS=Mycolicibacterium smegmatis (strain ATCC 700084 / mc(2)155) OX=246196 GN=MSMEG_0625 PE=4 SV=1	44.841	399	-0.891228			dehII	Haloacid dehalogenase, type II OS=Mycolicibacterium smegmatis (strain ATCC 700084 / mc(2)155) OX=246196 GN=dehII PE=3 SV=1	25.351	231	-0.981542
MSMEG_0656	Transcriptional regulator, TetR family protein OS=Mycolicibacterium smegmatis (strain ATCC 700084 / mc(2)155) OX=246196 GN=MSMEG_0656 PE=4 SV=1	21.491	200	-0.735363			deoC	Deoxyribose-phosphate aldolase OS=Mycolicibacterium smegmatis (strain ATCC 700084 / mc(2)155) OX=246196 GN=deoC PE=3 SV=1	23.272	231	1.71318
MSMEG_0671	S-(Hydroxymethyl)glutathione dehydrogenase OS=Mycolicibacterium smegmatis (strain ATCC 700084 / mc(2)155) OX=246196 GN=MSMEG_0671 PE=3 SV=1	41.247	382	0.964222			der	GTPase Der OS=Mycolicibacterium smegmatis (strain ATCC 700084 / mc(2)155) OX=246196 GN=der PE=3 SV=1	51.134	471	-0.926165
MSMEG_0698	Isoniazid inductible protein IniC OS=Mycolicibacterium smegmatis (strain ATCC 700084 / mc(2)155) OX=246196 GN=MSMEG_0698 PE=4 SV=1	53.984	497	0.741849			dinB	DNA polymerase IV OS=Mycolicibacterium smegmatis (strain ATCC 700084 / mc(2)155) OX=246196 GN=dinB PE=1 SV=1	38.493	356	-2.75954
MSMEG_0735	Putative transcriptional regulator OS=Mycolicibacterium smegmatis (strain ATCC 700084 / mc(2)155) OX=246196 GN=MSMEG_0735 PE=4 SV=1	23.892	220	-2.31037			dinB	DNA polymerase IV OS=Mycolicibacterium smegmatis (strain ATCC 700084 / mc(2)155) OX=246196 GN=dinB PE=3 SV=1	49.429	463	-0.732423
MSMEG_0755	Cobalt-zinc-cadmium resistance protein OS=Mycolicibacterium smegmatis (strain ATCC 700084 / mc(2)155) OX=246196 GN=MSMEG_0755 PE=4 SV=1	31.155	297	0.582948			dnaG	DNA primase OS=Mycolicibacterium smegmatis (strain ATCC 700084 / mc(2)155) OX=246196 GN=dnaG PE=3 SV=1	69.816	636	-1.19524
MSMEG_0815	Transcriptional regulator, TetR family protein OS=Mycolicibacterium smegmatis (strain ATCC 700084 / mc(2)155) OX=246196 GN=MSMEG_0815 PE=4 SV=1	53.516	486	0.564893			dnaJ	Chaperone protein DnaJ OS=Mycolicibacterium smegmatis (strain ATCC 700084 / mc(2)155) OX=246196 GN=dnaJ PE=3 SV=1	41.108	390	0.604264
MSMEG_0840	Uncharacterized protein OS=Mycolicibacterium smegmatis (strain ATCC 700084 / mc(2)155) OX=246196 GN=MSMEG_0840 PE=4 SV=1	23.679	217	0.692186			dnaK	Chaperone protein DnaK OS=Mycolicibacterium smegmatis (strain ATCC 700084 / mc(2)155) OX=246196 GN=dnaK PE=1 SV=1	66.647	622	0.90679
MSMEG_0857	Uncharacterized protein OS=Mycolicibacterium smegmatis (strain ATCC 700084 / mc(2)155) OX=246196 GN=MSMEG_0857 PE=4 SV=1	11.587	104	-0.956261			dnaX	DNA polymerase III subunit gamma/tau OS=Mycolicibacterium smegmatis (strain ATCC 700084 / mc(2)155) OX=246196 GN=dnaX PE=3 SV=1	69.889	665	-0.68581
MSMEG_0865	Bacterial membrane flanked domain family protein OS=Mycolicibacterium smegmatis (strain ATCC 700084 / mc(2)155) OX=246196 GN=MSMEG_0865 PE=4 SV=1	53.246	499	0.902005			doc	Toxin Doc OS=Mycolicibacterium smegmatis (strain ATCC 700084 / mc(2)155) OX=246196 GN=doc PE=1 SV=1	13.972	130	1.08324
MSMEG_0874	Transcriptional regulator, GntR family protein OS=Mycolicibacterium smegmatis (strain ATCC 700084 / mc(2)155) OX=246196 GN=MSMEG_0874 PE=4 SV=1	25.783	234	0.626368			dxs	1-deoxy-D-xylulose-5-phosphate synthase OS=Mycolicibacterium smegmatis (strain ATCC 700084 / mc(2)155) OX=246196 GN=dxs PE=3 SV=1	68.035	638	-0.507808
MSMEG_0878	Transcriptional regulator OS=Mycolicibacterium smegmatis (strain ATCC 700084 / mc(2)155) OX=246196 GN=MSMEG_0878 PE=4 SV=1	20.094	189	-0.682495			eccA3	ESX-3 secretion system protein EccA3 OS=Mycolicibacterium smegmatis (strain ATCC 700084 / mc(2)155) OX=246196 GN=eccA3 PE=3 SV=2	66.283	608	0.663641
MSMEG_0885	Uncharacterized protein OS=Mycolicibacterium smegmatis (strain ATCC 700084 / mc(2)155) OX=246196 GN=MSMEG_0885 PE=4 SV=1	17.894	167	-1.53767			eccC3	ESX-3 secretion system protein EccC3 OS=Mycolicibacterium smegmatis (strain ATCC 700084 / mc(2)155) OX=246196 GN=eccC3 PE=1 SV=1	144.698	1325	0.691527
MSMEG_0921	Uncharacterized protein OS=Mycolicibacterium smegmatis (strain ATCC 700084 / mc(2)155) OX=246196 GN=MSMEG_0921 PE=4 SV=1	14.639	134	-0.649231			eccD3	ESX-3 secretion system protein EccD3 OS=Mycolicibacterium smegmatis (strain ATCC 700084 / mc(2)155) OX=246196 GN=eccD3 PE=1 SV=1	48.261	475	0.759544
MSMEG_0958	Uncharacterized protein OS=Mycolicibacterium smegmatis (strain ATCC 700084 / mc(2)155) OX=246196 GN=MSMEG_0958 PE=4 SV=1	13.557	131	1.76129			eccE3	ESX-3 secretion system protein EccE3 OS=Mycolicibacterium smegmatis (strain ATCC 700084 / mc(2)155) OX=246196 GN=eccE3 PE=1 SV=1	33.185	309	0.768878
MSMEG_0967	Uncharacterized protein OS=Mycolicibacterium smegmatis (strain ATCC 700084 / mc(2)155) OX=246196 GN=MSMEG_0967 PE=3 SV=1	14.384	126	0.637251			ectB	Diaminobutyrate--2-oxoglutarate transaminase OS=Mycolicibacterium smegmatis (strain ATCC 700084 / mc(2)155) OX=246196 GN=ectB PE=3 SV=1	46.475	428	4.92188
MSMEG_0968	Cytochrome P450 OS=Mycolicibacterium smegmatis (strain ATCC 700084 / mc(2)155) OX=246196 GN=MSMEG_0968 PE=4 SV=1	52.707	484	0.683463			ectC	L-ectoine synthase OS=Mycolicibacterium smegmatis (strain ATCC 700084 / mc(2)155) OX=246196 GN=ectC PE=3 SV=1	14.606	130	4.48352
MSMEG_0999	Integral membrane protein OS=Mycolicibacterium smegmatis (strain ATCC 700084 / mc(2)155) OX=246196 GN=MSMEG_0999 PE=4 SV=1	48.617	454	-1.09902			eda	2-dehydro-3-deoxy-phosphogluconate aldolase OS=Mycolicibacterium smegmatis (strain ATCC 700084 / mc(2)155) OX=246196 GN=eda PE=3 SV=1	21.496	209	1.12286
MSMEG_1016	Secreted protein OS=Mycolicibacterium smegmatis (strain ATCC 700084 / mc(2)155) OX=246196 GN=MSMEG_1016 PE=4 SV=1	19.473	187	0.970001			eda	2-dehydro-3-deoxyphosphogluconate aldolase/4-hydroxy-2-oxoglutarate aldolase OS=Mycolicibacterium smegmatis (strain ATCC 700084 / mc(2)155) OX=246196 GN=eda PE=3 SV=1	21.085	209	1.20609
MSMEG_1024	Uncharacterized protein OS=Mycolicibacterium smegmatis (strain ATCC 700084 / mc(2)155) OX=246196 GN=MSMEG_1024 PE=4 SV=1	5.366	47	0.520502			edd	Phosphogluconate dehydratase OS=Mycolicibacterium smegmatis (strain ATCC 700084 / mc(2)155) OX=246196 GN=edd PE=3 SV=1	63.315	609	1.31274
MSMEG_1026	Putative acetyltransferase OS=Mycolicibacterium smegmatis (strain ATCC 700084 / mc(2)155) OX=246196 GN=MSMEG_1026 PE=4 SV=1	29.892	283	-0.940582			efp	Elongation factor P OS=Mycolicibacterium smegmatis (strain ATCC 700084 / mc(2)155) OX=246196 GN=efp PE=1 SV=1	20.553	187	0.674626
MSMEG_1043	GntR-family protein transcriptional regulator OS=Mycolicibacterium smegmatis (strain ATCC 700084 / mc(2)155) OX=246196 GN=MSMEG_1043 PE=3 SV=1	51.262	479	0.531099			egtB	Hercynine oxygenase OS=Mycolicibacterium smegmatis (strain ATCC 700084 / mc(2)155) OX=246196 GN=egtB PE=1 SV=1	47.766	428	-1.38115
MSMEG_1074	Polysaccharide deacetylase OS=Mycolicibacterium smegmatis (strain ATCC 700084 / mc(2)155) OX=246196 GN=MSMEG_1074 PE=4 SV=1	31.529	287	-0.789306			ehuB	Ectoine/hydroxyectoine ABC transporter solute-binding protein OS=Mycolicibacterium smegmatis (strain ATCC 700084 / mc(2)155) OX=246196 GN=ehuB PE=4 SV=1	33.063	311	1.28421
MSMEG_1089	Uncharacterized protein OS=Mycolicibacterium smegmatis (strain ATCC 700084 / mc(2)155) OX=246196 GN=MSMEG_1089 PE=4 SV=1	6.819	63	0.613099			ehuD	Ectoine/hydroxyectoine ABC transporter, permease protein EhuD OS=Mycolicibacterium smegmatis (strain ATCC 700084 / mc(2)155) OX=246196 GN=ehuD PE=3 SV=1	24.593	222	0.928935
MSMEG_1111	Thioredoxin-like_fold domain-containing protein OS=Mycolicibacterium smegmatis (strain ATCC 700084 / mc(2)155) OX=246196 GN=MSMEG_1111 PE=4 SV=1	24.539	232	0.547618			eltD	Erythritol/L-threitol dehydrogenase OS=Mycolicibacterium smegmatis (strain ATCC 700084 / mc(2)155) OX=246196 GN=eltD PE=1 SV=1	39.356	362	0.850759
MSMEG_1149	Uncharacterized protein OS=Mycolicibacterium smegmatis (strain ATCC 700084 / mc(2)155) OX=246196 GN=MSMEG_1149 PE=4 SV=1	24.531	228	-1.30029			era	GTPase Era OS=Mycolicibacterium smegmatis (strain ATCC 700084 / mc(2)155) OX=246196 GN=era PE=3 SV=1	33.177	301	-0.595996
MSMEG_1150	DUF3298 domain-containing protein OS=Mycolicibacterium smegmatis (strain ATCC 700084 / mc(2)155) OX=246196 GN=MSMEG_1150 PE=4 SV=1	29.625	273	0.707829			espE	ESX-1 secretion-associated protein EspE OS=Mycolicibacterium smegmatis (strain ATCC 700084 / mc(2)155) OX=246196 GN=espE PE=4 SV=1	53.068	525	1.99368
MSMEG_1154	Formyl-coenzyme A transferase OS=Mycolicibacterium smegmatis (strain ATCC 700084 / mc(2)155) OX=246196 GN=MSMEG_1154 PE=4 SV=1	43.592	393	0.509531			espG3	ESX-3 secretion-associated protein EspG3 OS=Mycolicibacterium smegmatis (strain ATCC 700084 / mc(2)155) OX=246196 GN=espG3 PE=1 SV=1	31.637	293	-2.4233
MSMEG_1155	Carnitinyl-CoA dehydratase OS=Mycolicibacterium smegmatis (strain ATCC 700084 / mc(2)155) OX=246196 GN=MSMEG_1155 PE=3 SV=1	28.86	268	0.542584			ethA	FAD-containing monooxygenase EthA OS=Mycolicibacterium smegmatis (strain ATCC 700084 / mc(2)155) OX=246196 GN=ethA PE=3 SV=1	55.099	492	0.675288
MSMEG_1158	5-oxovalerate dehydrogenase OS=Mycolicibacterium smegmatis (strain ATCC 700084 / mc(2)155) OX=246196 GN=MSMEG_1158 PE=3 SV=1	49.696	475	0.853947			ethR	HTH-type transcriptional regulator EthR OS=Mycolicibacterium smegmatis (strain ATCC 700084 / mc(2)155) OX=246196 GN=ethR PE=1 SV=1	23.512	217	1.21291
MSMEG_1171	Low molecular weight phosphotyrosine protein phosphatase OS=Mycolicibacterium smegmatis (strain ATCC 700084 / mc(2)155) OX=246196 GN=MSMEG_1171 PE=4 SV=1	14.576	136	3.3089			eutB	Ethanolamine ammonia-lyase, large subunit OS=Mycolicibacterium smegmatis (strain ATCC 700084 / mc(2)155) OX=246196 GN=eutB PE=4 SV=1	49.922	471	-3.04052
MSMEG_1174	Cadmium inducible protein cadi OS=Mycolicibacterium smegmatis (strain ATCC 700084 / mc(2)155) OX=246196 GN=MSMEG_1174 PE=4 SV=1	16.343	154	-1.18824			fadD32	Long-chain-fatty-acid--AMP ligase FadD32 OS=Mycolicibacterium smegmatis (strain ATCC 700084 / mc(2)155) OX=246196 GN=fadD32 PE=1 SV=1	68.229	630	0.565112
MSMEG_1196	SNF2 domain protein OS=Mycolicibacterium smegmatis (strain ATCC 700084 / mc(2)155) OX=246196 GN=MSMEG_1196 PE=4 SV=1	73.353	663	0.708417			fadE5	Broad-specificity linear acyl-CoA dehydrogenase FadE5 OS=Mycolicibacterium smegmatis (strain ATCC 700084 / mc(2)155) OX=246196 GN=fadE5 PE=1 SV=1	66.532	611	0.93957
MSMEG_1200	Non-specific serine/threonine protein kinase OS=Mycolicibacterium smegmatis (strain ATCC 700084 / mc(2)155) OX=246196 GN=MSMEG_1200 PE=4 SV=1	64.919	608	-3.1159			fbaA	Fructose-bisphosphate aldolase OS=Mycolicibacterium smegmatis (strain ATCC 700084 / mc(2)155) OX=246196 GN=fbaA PE=3 SV=1	36.595	345	-0.535813
MSMEG_1203	Methoxy mycolic acid synthase 1 OS=Mycolicibacterium smegmatis (strain ATCC 700084 / mc(2)155) OX=246196 GN=MSMEG_1203 PE=3 SV=1	33.635	294	0.641724			fbiD	Phosphoenolpyruvate guanylyltransferase OS=Mycolicibacterium smegmatis (strain ATCC 700084 / mc(2)155) OX=246196 GN=fbiD PE=1 SV=1	22.75	221	-1.04925
MSMEG_1236	Mpr protein OS=Mycolicibacterium smegmatis (strain ATCC 700084 / mc(2)155) OX=246196 GN=MSMEG_1236 PE=4 SV=1	22.96	215	4.14623			fbpB	Diacylglycerol acyltransferase/mycolyltransferase Ag85B OS=Mycolicibacterium smegmatis (strain ATCC 700084 / mc(2)155) OX=246196 GN=fbpB PE=2 SV=1	35.19	325	0.897727
MSMEG_1237	Uncharacterized protein OS=Mycolicibacterium smegmatis (strain ATCC 700084 / mc(2)155) OX=246196 GN=MSMEG_1237 PE=4 SV=1	11.053	105	1.48836			ffh	Signal recognition particle protein OS=Mycolicibacterium smegmatis (strain ATCC 700084 / mc(2)155) OX=246196 GN=ffh PE=3 SV=1	54.765	522	-0.576915
MSMEG_1238	Type III restriction enzyme, res subunit OS=Mycolicibacterium smegmatis (strain ATCC 700084 / mc(2)155) OX=246196 GN=MSMEG_1238 PE=4 SV=1	63.486	566	0.827754			fgd	F420-dependent glucose-6-phosphate dehydrogenase OS=Mycolicibacterium smegmatis (strain ATCC 700084 / mc(2)155) OX=246196 GN=fgd PE=1 SV=2	37.176	336	-0.531698
MSMEG_1247	Uncharacterized protein OS=Mycolicibacterium smegmatis (strain ATCC 700084 / mc(2)155) OX=246196 GN=MSMEG_1247 PE=4 SV=1	30.86	274	0.733815			folA	Dihydrofolate reductase OS=Mycolicibacterium smegmatis (strain ATCC 700084 / mc(2)155) OX=246196 GN=folA PE=3 SV=1	17.205	154	-0.716117
MSMEG_1248	Uncharacterized protein OS=Mycolicibacterium smegmatis (strain ATCC 700084 / mc(2)155) OX=246196 GN=MSMEG_1248 PE=4 SV=1	25.209	222	2.57148			folB	7,8-dihydroneopterin aldolase OS=Mycolicibacterium smegmatis (strain ATCC 700084 / mc(2)155) OX=246196 GN=folB PE=3 SV=1	13.44	123	0.637414
MSMEG_1252	Uncharacterized protein OS=Mycolicibacterium smegmatis (strain ATCC 700084 / mc(2)155) OX=246196 GN=MSMEG_1252 PE=4 SV=1	224.585	2058	0.656678			folE	GTP cyclohydrolase 1 OS=Mycolicibacterium smegmatis (strain ATCC 700084 / mc(2)155) OX=246196 GN=folE PE=3 SV=1	22.495	203	-0.633769
MSMEG_1253	Uncharacterized protein OS=Mycolicibacterium smegmatis (strain ATCC 700084 / mc(2)155) OX=246196 GN=MSMEG_1253 PE=4 SV=1	124.179	1132	1.41038			folP	Dihydropteroate synthase OS=Mycolicibacterium smegmatis (strain ATCC 700084 / mc(2)155) OX=246196 GN=folP PE=3 SV=1	29.382	285	-0.763392
MSMEG_1254	DEAD/DEAH box helicase OS=Mycolicibacterium smegmatis (strain ATCC 700084 / mc(2)155) OX=246196 GN=MSMEG_1254 PE=4 SV=1	182.749	1667	2.79795			frc	Formyl-CoA:oxalate CoA-transferase OS=Mycolicibacterium smegmatis (strain ATCC 700084 / mc(2)155) OX=246196 GN=frc PE=3 SV=1	46.087	420	2.41561
MSMEG_1264	Prophage Lp1 protein 5 OS=Mycolicibacterium smegmatis (strain ATCC 700084 / mc(2)155) OX=246196 GN=MSMEG_1264 PE=4 SV=1	14.275	132	3.29932			ftsQ	Cell division protein FtsQ OS=Mycolicibacterium smegmatis (strain ATCC 700084 / mc(2)155) OX=246196 GN=ftsQ PE=3 SV=1	35.307	333	-0.813564
MSMEG_1269	Ser/Thr protein phosphatase family protein OS=Mycolicibacterium smegmatis (strain ATCC 700084 / mc(2)155) OX=246196 GN=MSMEG_1269 PE=4 SV=1	36.926	332	0.512983			gabT	4-aminobutyrate transaminase OS=Mycolicibacterium smegmatis (strain ATCC 700084 / mc(2)155) OX=246196 GN=gabT PE=3 SV=1	47.02	450	1.48537
MSMEG_1272	Putative ribosylglycohydrolase OS=Mycolicibacterium smegmatis (strain ATCC 700084 / mc(2)155) OX=246196 GN=MSMEG_1272 PE=4 SV=1	52.544	492	-1.39202			galK	Galactokinase OS=Mycolicibacterium smegmatis (strain ATCC 700084 / mc(2)155) OX=246196 GN=galK PE=3 SV=1	38.014	362	1.17497
MSMEG_1279	Uncharacterized protein MSMEG_1279/MSMEI_1241 OS=Mycolicibacterium smegmatis (strain ATCC 700084 / mc(2)155) OX=246196 GN=MSMEG_1279 PE=2 SV=1	53.432	476	0.781575			galT	Galactose-1-phosphate uridylyltransferase OS=Mycolicibacterium smegmatis (strain ATCC 700084 / mc(2)155) OX=246196 GN=galT PE=3 SV=1	40.751	360	1.40395
MSMEG_1299	Oxidoreductase, 2OG-Fe(II) oxygenase family protein OS=Mycolicibacterium smegmatis (strain ATCC 700084 / mc(2)155) OX=246196 GN=MSMEG_1299 PE=3 SV=1	38.339	352	1.29229			gap	Peptidoglycolipid exporter Gap OS=Mycolicibacterium smegmatis (strain ATCC 700084 / mc(2)155) OX=246196 GN=gap PE=1 SV=1	29.535	272	1.00884
MSMEG_1312	DUF2510 domain-containing protein OS=Mycolicibacterium smegmatis (strain ATCC 700084 / mc(2)155) OX=246196 GN=MSMEG_1312 PE=4 SV=1	21.001	198	1.38776			gcl	Glyoxylate carboligase OS=Mycolicibacterium smegmatis (strain ATCC 700084 / mc(2)155) OX=246196 GN=gcl PE=3 SV=1	64.949	598	0.560785
MSMEG_1313	Secreted protein OS=Mycolicibacterium smegmatis (strain ATCC 700084 / mc(2)155) OX=246196 GN=MSMEG_1313 PE=4 SV=1	82.35	780	1.51103			gcvP	Glycine dehydrogenase (decarboxylating) OS=Mycolicibacterium smegmatis (strain ATCC 700084 / mc(2)155) OX=246196 GN=gcvP PE=3 SV=1	100.837	946	0.706356
MSMEG_1315	Transporter, small conductance mechanosensitive ion channel (MscS) family protein OS=Mycolicibacterium smegmatis (strain ATCC 700084 / mc(2)155) OX=246196 GN=MSMEG_1315 PE=3 SV=1	33.703	304	0.877735			gdh	NAD-specific glutamate dehydrogenase OS=Mycolicibacterium smegmatis (strain ATCC 700084 / mc(2)155) OX=246196 GN=gdh PE=1 SV=1	174.095	1594	-0.90854
MSMEG_1349	Dgpf domain family protein OS=Mycolicibacterium smegmatis (strain ATCC 700084 / mc(2)155) OX=246196 GN=MSMEG_1349 PE=3 SV=1	24.448	231	-0.58175			glgB	1,4-alpha-glucan branching enzyme GlgB OS=Mycolicibacterium smegmatis (strain ATCC 700084 / mc(2)155) OX=246196 GN=glgB PE=3 SV=1	82.656	736	-0.535303
MSMEG_1378	1-phosphofructokinase OS=Mycolicibacterium smegmatis (strain ATCC 700084 / mc(2)155) OX=246196 GN=MSMEG_1378 PE=3 SV=1	30.258	305	-2.26724			glgC	Glucose-1-phosphate adenylyltransferase OS=Mycolicibacterium smegmatis (strain ATCC 700084 / mc(2)155) OX=246196 GN=glgC PE=3 SV=1	43.908	404	-0.521223
MSMEG_1381	MmpS5 protein OS=Mycolicibacterium smegmatis (strain ATCC 700084 / mc(2)155) OX=246196 GN=MSMEG_1381 PE=3 SV=1	14.895	138	0.622624			glgM	Alpha-maltose-1-phosphate synthase OS=Mycolicibacterium smegmatis (strain ATCC 700084 / mc(2)155) OX=246196 GN=glgM PE=1 SV=1	41.679	387	-0.682848
MSMEG_1382	MmpL5 protein OS=Mycolicibacterium smegmatis (strain ATCC 700084 / mc(2)155) OX=246196 GN=MSMEG_1382 PE=4 SV=1	105.509	967	-0.675837			glgX	Glycogen debranching enzyme GlgX OS=Mycolicibacterium smegmatis (strain ATCC 700084 / mc(2)155) OX=246196 GN=glgX PE=3 SV=1	79.52	705	-1.00294
MSMEG_1418	RNA polymerase ECF-type sigma factor OS=Mycolicibacterium smegmatis (strain ATCC 700084 / mc(2)155) OX=246196 GN=MSMEG_1418 PE=3 SV=1	19.421	174	-0.710164			glmM	Phosphoglucosamine mutase OS=Mycolicibacterium smegmatis (strain ATCC 700084 / mc(2)155) OX=246196 GN=glmM PE=3 SV=1	46.555	453	0.586731
MSMEG_1448	Integral membrane transporter OS=Mycolicibacterium smegmatis (strain ATCC 700084 / mc(2)155) OX=246196 GN=MSMEG_1448 PE=4 SV=1	52.273	499	0.912068			glmS	Glutamine--fructose-6-phosphate aminotransferase [isomerizing] OS=Mycolicibacterium smegmatis (strain ATCC 700084 / mc(2)155) OX=246196 GN=glmS PE=3 SV=3	67.903	628	-0.520186
MSMEG_1506	Transcriptional regulator, TetR family protein OS=Mycolicibacterium smegmatis (strain ATCC 700084 / mc(2)155) OX=246196 GN=MSMEG_1506 PE=4 SV=1	24.754	222	-1.22645			glnA	Glutamine synthetase, catalytic domain OS=Mycolicibacterium smegmatis (strain ATCC 700084 / mc(2)155) OX=246196 GN=glnA PE=3 SV=1	47.578	453	-1.17157
MSMEG_1507	D-aminopeptidase OS=Mycolicibacterium smegmatis (strain ATCC 700084 / mc(2)155) OX=246196 GN=MSMEG_1507 PE=3 SV=1	38.85	369	-0.90783			glnE	Bifunctional glutamine synthetase adenylyltransferase/adenylyl-removing enzyme OS=Mycolicibacterium smegmatis (strain ATCC 700084 / mc(2)155) OX=246196 GN=glnE PE=3 SV=1	109.4	999	-1.03767
MSMEG_1561	LysR-family protein trancsriptional regulator OS=Mycolicibacterium smegmatis (strain ATCC 700084 / mc(2)155) OX=246196 GN=MSMEG_1561 PE=3 SV=1	32.069	296	-1.15988			glnT	Glutamine synthetase OS=Mycolicibacterium smegmatis (strain ATCC 700084 / mc(2)155) OX=246196 GN=glnT PE=3 SV=1	46.165	434	0.982111
MSMEG_1563	Short-chain dehydrogenase/reductase SDR OS=Mycolicibacterium smegmatis (strain ATCC 700084 / mc(2)155) OX=246196 GN=MSMEG_1563 PE=4 SV=1	26.992	265	1.21868			glpK	Glycerol kinase OS=Mycolicibacterium smegmatis (strain ATCC 700084 / mc(2)155) OX=246196 GN=glpK PE=3 SV=1	55.172	505	-0.928767
MSMEG_1570	Carboxylesterase OS=Mycolicibacterium smegmatis (strain ATCC 700084 / mc(2)155) OX=246196 GN=MSMEG_1570 PE=4 SV=1	33.579	312	-0.748423			glpK	Glycerol kinase OS=Mycolicibacterium smegmatis (strain ATCC 700084 / mc(2)155) OX=246196 GN=glpK PE=3 SV=1	55.652	505	-0.902033
MSMEG_1594	Enoyl-CoA hydratase OS=Mycolicibacterium smegmatis (strain ATCC 700084 / mc(2)155) OX=246196 GN=MSMEG_1594 PE=1 SV=1	28.295	265	-0.879276			gltX	Glutamyl-Q tRNA(Asp) synthetase OS=Mycolicibacterium smegmatis (strain ATCC 700084 / mc(2)155) OX=246196 GN=gltX PE=3 SV=1	32.364	292	-1.20906
MSMEG_1683	Cytosine/purine/uracil/thiamine/allantoin permease family protein OS=Mycolicibacterium smegmatis (strain ATCC 700084 / mc(2)155) OX=246196 GN=MSMEG_1683 PE=3 SV=1	51.016	483	0.558391			greA	Transcription elongation factor GreA OS=Mycolicibacterium smegmatis (strain ATCC 700084 / mc(2)155) OX=246196 GN=greA PE=1 SV=1	18.005	164	0.54495
MSMEG_1699	Pentachlorophenol 4-monooxygenase OS=Mycolicibacterium smegmatis (strain ATCC 700084 / mc(2)155) OX=246196 GN=MSMEG_1699 PE=4 SV=1	40.766	382	-2.06474			groEL1	Chaperonin GroEL 1 OS=Mycolicibacterium smegmatis (strain ATCC 700084 / mc(2)155) OX=246196 GN=groEL1 PE=1 SV=1	56.153	540	0.990631
MSMEG_1707	Phosphatase YfbT OS=Mycolicibacterium smegmatis (strain ATCC 700084 / mc(2)155) OX=246196 GN=MSMEG_1707 PE=4 SV=1	22.799	219	-0.559139			groEL2	Chaperonin GroEL 2 OS=Mycolicibacterium smegmatis (strain ATCC 700084 / mc(2)155) OX=246196 GN=groEL2 PE=1 SV=1	56.487	541	1.14283
MSMEG_1737	RNA pseudouridine synthase family protein OS=Mycolicibacterium smegmatis (strain ATCC 700084 / mc(2)155) OX=246196 GN=MSMEG_1737 PE=4 SV=1	32.44	291	1.22089			groES	Co-chaperonin GroES OS=Mycolicibacterium smegmatis (strain ATCC 700084 / mc(2)155) OX=246196 GN=groES PE=1 SV=1	10.763	100	2.09469
MSMEG_1738	Probable conserved transmembrane protein OS=Mycolicibacterium smegmatis (strain ATCC 700084 / mc(2)155) OX=246196 GN=MSMEG_1738 PE=4 SV=1	21.39	195	-1.10895			grpE	Protein GrpE OS=Mycolicibacterium smegmatis (strain ATCC 700084 / mc(2)155) OX=246196 GN=grpE PE=3 SV=1	23.005	216	0.874696
MSMEG_1749	Putative monooxygenase OS=Mycolicibacterium smegmatis (strain ATCC 700084 / mc(2)155) OX=246196 GN=MSMEG_1749 PE=4 SV=1	31.712	293	0.761159			guaB	Inosine-5'-monophosphate dehydrogenase OS=Mycolicibacterium smegmatis (strain ATCC 700084 / mc(2)155) OX=246196 GN=guaB PE=3 SV=1	53.332	513	-0.506382
MSMEG_1756	DNA-(apurinic or apyrimidinic site) lyase OS=Mycolicibacterium smegmatis (strain ATCC 700084 / mc(2)155) OX=246196 GN=MSMEG_1756 PE=3 SV=1	27.781	252	0.890839			hemD	Uroporphyrinogen-III synthase OS=Mycolicibacterium smegmatis (strain ATCC 700084 / mc(2)155) OX=246196 GN=hemD PE=3 SV=1	63.821	610	0.665069
MSMEG_1757	DEAD/DEAH box helicase OS=Mycolicibacterium smegmatis (strain ATCC 700084 / mc(2)155) OX=246196 GN=MSMEG_1757 PE=1 SV=1	161.783	1507	0.832129			hemL	Glutamate-1-semialdehyde 2,1-aminomutase OS=Mycolicibacterium smegmatis (strain ATCC 700084 / mc(2)155) OX=246196 GN=hemL PE=3 SV=1	46.772	451	-0.795625
MSMEG_1764	Lysine 6-aminotransferase OS=Mycolicibacterium smegmatis (strain ATCC 700084 / mc(2)155) OX=246196 GN=MSMEG_1764 PE=3 SV=1	49.917	454	-0.602559			hisC	Histidinol-phosphate aminotransferase OS=Mycolicibacterium smegmatis (strain ATCC 700084 / mc(2)155) OX=246196 GN=hisC PE=3 SV=1	40.227	379	0.824033
MSMEG_1770	CsbD domain-containing protein OS=Mycolicibacterium smegmatis (strain ATCC 700084 / mc(2)155) OX=246196 GN=MSMEG_1770 PE=3 SV=1	8.424	80	-1.74253			hisD	Histidinol dehydrogenase OS=Mycolicibacterium smegmatis (strain ATCC 700084 / mc(2)155) OX=246196 GN=hisD PE=3 SV=1	46.703	445	0.807269
MSMEG_1833	Uncharacterized protein OS=Mycolicibacterium smegmatis (strain ATCC 700084 / mc(2)155) OX=246196 GN=MSMEG_1833 PE=4 SV=1	14.582	139	0.854627			hisD	Histidinol dehydrogenase OS=Mycolicibacterium smegmatis (strain ATCC 700084 / mc(2)155) OX=246196 GN=hisD PE=3 SV=1	47.78	451	-2.28513
MSMEG_1870	Uncharacterized protein OS=Mycolicibacterium smegmatis (strain ATCC 700084 / mc(2)155) OX=246196 GN=MSMEG_1870 PE=4 SV=1	132.423	1265	0.533993			hisG	ATP phosphoribosyltransferase OS=Mycolicibacterium smegmatis (strain ATCC 700084 / mc(2)155) OX=246196 GN=hisG PE=3 SV=1	30.815	288	0.551725
MSMEG_1888	Putative S-adenosyl-L-methionine-dependent methyltransferase MSMEG_1888/MSMEI_1848 OS=Mycolicibacterium smegmatis (strain ATCC 700084 / mc(2)155) OX=246196 GN=MSMEG_1888 PE=3 SV=1	33.14	310	1.10963			hisH	Imidazole glycerol phosphate synthase subunit HisH OS=Mycolicibacterium smegmatis (strain ATCC 700084 / mc(2)155) OX=246196 GN=hisH PE=3 SV=1	21.506	205	0.500184
MSMEG_1898	Succinyl-CoA:3-ketoacid-coenzyme A transferase 1 OS=Mycolicibacterium smegmatis (strain ATCC 700084 / mc(2)155) OX=246196 GN=MSMEG_1898 PE=4 SV=1	27.978	265	-0.570367			hisI	Phosphoribosyl-AMP cyclohydrolase OS=Mycolicibacterium smegmatis (strain ATCC 700084 / mc(2)155) OX=246196 GN=hisI PE=3 SV=1	12.461	115	0.651794
MSMEG_1907	Toluate 1,2-dioxygenase beta subunit OS=Mycolicibacterium smegmatis (strain ATCC 700084 / mc(2)155) OX=246196 GN=MSMEG_1907 PE=3 SV=1	20.637	171	2.22842			hmgA	Homogentisate 1,2-dioxygenase OS=Mycolicibacterium smegmatis (strain ATCC 700084 / mc(2)155) OX=246196 GN=hmgA PE=3 SV=1	41.411	367	1.49517
MSMEG_1936	ZnMc domain-containing protein OS=Mycolicibacterium smegmatis (strain ATCC 700084 / mc(2)155) OX=246196 GN=MSMEG_1936 PE=4 SV=1	37.342	344	-0.630135			hpf	Ribosome hibernation promoting factor OS=Mycolicibacterium smegmatis (strain ATCC 700084 / mc(2)155) OX=246196 GN=hpf PE=1 SV=1	26.398	230	-9.88309
MSMEG_1943	DNA helicase OS=Mycolicibacterium smegmatis (strain ATCC 700084 / mc(2)155) OX=246196 GN=MSMEG_1943 PE=1 SV=1	117.209	1087	0.892774			hrcA	Heat-inducible transcription repressor HrcA OS=Mycolicibacterium smegmatis (strain ATCC 700084 / mc(2)155) OX=246196 GN=hrcA PE=1 SV=1	36.748	343	-0.502056
MSMEG_1964	Mitomycin radical oxidase OS=Mycolicibacterium smegmatis (strain ATCC 700084 / mc(2)155) OX=246196 GN=MSMEG_1964 PE=4 SV=1	48.59	466	-0.626941			hrpA	ATP-dependent helicase HrpA OS=Mycolicibacterium smegmatis (strain ATCC 700084 / mc(2)155) OX=246196 GN=hrpA PE=4 SV=1	146.199	1316	-0.64794
MSMEG_1967	TetR-family protein transcriptional regulator OS=Mycolicibacterium smegmatis (strain ATCC 700084 / mc(2)155) OX=246196 GN=MSMEG_1967 PE=4 SV=1	22.469	209	-0.790937			hup	DNA-binding protein HU homolog OS=Mycolicibacterium smegmatis (strain ATCC 700084 / mc(2)155) OX=246196 GN=hup PE=3 SV=1	21.23	208	1.19057
MSMEG_1981	Uncharacterized protein OS=Mycolicibacterium smegmatis (strain ATCC 700084 / mc(2)155) OX=246196 GN=MSMEG_1981 PE=3 SV=1	18.176	162	-0.628519			hutF	Formiminoglutamate deiminase OS=Mycolicibacterium smegmatis (strain ATCC 700084 / mc(2)155) OX=246196 GN=hutF PE=4 SV=1	46.617	443	-0.953642
MSMEG_2011	Transcriptional regulator, LacI family protein OS=Mycolicibacterium smegmatis (strain ATCC 700084 / mc(2)155) OX=246196 GN=MSMEG_2011 PE=4 SV=1	35.856	334	-0.888098			hutU	Urocanate hydratase OS=Mycolicibacterium smegmatis (strain ATCC 700084 / mc(2)155) OX=246196 GN=hutU PE=1 SV=1	60.118	552	0.687698
MSMEG_2034	Aryl-alcohol dehydrogenase OS=Mycolicibacterium smegmatis (strain ATCC 700084 / mc(2)155) OX=246196 GN=MSMEG_2034 PE=3 SV=1	36.946	362	-1.6893			hybA	Hydrogenase-2, small subunit OS=Mycolicibacterium smegmatis (strain ATCC 700084 / mc(2)155) OX=246196 GN=hybA PE=3 SV=1	35.17	323	-6.70544
MSMEG_2044	Integral membrane transport protein OS=Mycolicibacterium smegmatis (strain ATCC 700084 / mc(2)155) OX=246196 GN=MSMEG_2044 PE=4 SV=1	45.519	437	0.713367			hybC	Hydrogenase-2, large subunit OS=Mycolicibacterium smegmatis (strain ATCC 700084 / mc(2)155) OX=246196 GN=hybC PE=3 SV=1	59.617	535	-5.33745
MSMEG_2047	Probable enoyl-CoA hydratase OS=Mycolicibacterium smegmatis (strain ATCC 700084 / mc(2)155) OX=246196 GN=MSMEG_2047 PE=4 SV=1	27.023	255	-1.208			hypB	Hydrogenase accessory protein HypB OS=Mycolicibacterium smegmatis (strain ATCC 700084 / mc(2)155) OX=246196 GN=hypB PE=3 SV=1	28.39	259	-2.75204
MSMEG_2065	YceI like family protein OS=Mycolicibacterium smegmatis (strain ATCC 700084 / mc(2)155) OX=246196 GN=MSMEG_2065 PE=4 SV=1	17.985	172	-0.830539			hypC	Hydrogenase assembly chaperone HypC/HupF OS=Mycolicibacterium smegmatis (strain ATCC 700084 / mc(2)155) OX=246196 GN=hypC PE=3 SV=1	9.256	86	-1.77695
MSMEG_2084	Uncharacterized protein OS=Mycolicibacterium smegmatis (strain ATCC 700084 / mc(2)155) OX=246196 GN=MSMEG_2084 PE=4 SV=1	13.653	126	1.46385			hypD	Hydrogenase expression/formation protein HypD OS=Mycolicibacterium smegmatis (strain ATCC 700084 / mc(2)155) OX=246196 GN=hypD PE=3 SV=1	39.818	367	-4.0128
MSMEG_2092	D-aminopeptidase OS=Mycolicibacterium smegmatis (strain ATCC 700084 / mc(2)155) OX=246196 GN=MSMEG_2092 PE=3 SV=1	38.243	367	-0.683755			hypE	Hydrogenase expression/formation protein HypE OS=Mycolicibacterium smegmatis (strain ATCC 700084 / mc(2)155) OX=246196 GN=hypE PE=3 SV=1	36.537	357	-3.67709
MSMEG_2107	DUF4185 domain-containing protein OS=Mycolicibacterium smegmatis (strain ATCC 700084 / mc(2)155) OX=246196 GN=MSMEG_2107 PE=4 SV=1	51.458	486	-1.65578			hypF	Carbamoyltransferase OS=Mycolicibacterium smegmatis (strain ATCC 700084 / mc(2)155) OX=246196 GN=hypF PE=3 SV=1	80.411	762	-2.45393
MSMEG_2140	Fic protein family protein OS=Mycolicibacterium smegmatis (strain ATCC 700084 / mc(2)155) OX=246196 GN=MSMEG_2140 PE=4 SV=1	43.096	402	-1.25991			ileS	Isoleucine--tRNA ligase OS=Mycolicibacterium smegmatis (strain ATCC 700084 / mc(2)155) OX=246196 GN=ileS PE=3 SV=1	117.324	1040	0.741401
MSMEG_2149	Uncharacterized protein OS=Mycolicibacterium smegmatis (strain ATCC 700084 / mc(2)155) OX=246196 GN=MSMEG_2149 PE=4 SV=1	16.65	151	0.704063			ilvB	Acetolactate synthase OS=Mycolicibacterium smegmatis (strain ATCC 700084 / mc(2)155) OX=246196 GN=ilvB PE=3 SV=1	66.004	618	0.619068
MSMEG_2179	Transcriptional regulatory protein OS=Mycolicibacterium smegmatis (strain ATCC 700084 / mc(2)155) OX=246196 GN=MSMEG_2179 PE=4 SV=1	47.969	434	-0.859394			infA	Translation initiation factor IF-1 OS=Mycolicibacterium smegmatis (strain ATCC 700084 / mc(2)155) OX=246196 GN=infA PE=1 SV=1	8.503	73	1.37411
MSMEG_2190	Acyl-CoA dehydrogenase domain protein OS=Mycolicibacterium smegmatis (strain ATCC 700084 / mc(2)155) OX=246196 GN=MSMEG_2190 PE=3 SV=1	40.269	380	0.575546			infB	Translation initiation factor IF-2 OS=Mycolicibacterium smegmatis (strain ATCC 700084 / mc(2)155) OX=246196 GN=infB PE=3 SV=1	65.927	610	0.599197
MSMEG_2193	Transcriptional regulator, TetR family protein OS=Mycolicibacterium smegmatis (strain ATCC 700084 / mc(2)155) OX=246196 GN=MSMEG_2193 PE=4 SV=1	23.424	217	-0.698426			inhA	Enoyl-[acyl-carrier-protein] reductase [NADH] OS=Mycolicibacterium smegmatis (strain ATCC 700084 / mc(2)155) OX=246196 GN=inhA PE=1 SV=1	28.527	269	-0.564249
MSMEG_2194	MerR-family protein transcriptional regulator OS=Mycolicibacterium smegmatis (strain ATCC 700084 / mc(2)155) OX=246196 GN=MSMEG_2194 PE=4 SV=1	29.146	257	1.08171			ino1	Inositol-3-phosphate synthase OS=Mycolicibacterium smegmatis (strain ATCC 700084 / mc(2)155) OX=246196 GN=ino1 PE=1 SV=1	39.3	363	2.10796
MSMEG_2252	Flavin-type hydroxylase OS=Mycolicibacterium smegmatis (strain ATCC 700084 / mc(2)155) OX=246196 GN=MSMEG_2252 PE=4 SV=1	53.241	494	1.42377			iolG	Inositol 2-dehydrogenase OS=Mycolicibacterium smegmatis (strain ATCC 700084 / mc(2)155) OX=246196 GN=iolG PE=3 SV=1	36.836	345	1.1062
MSMEG_2260	Putative transcriptional regulator OS=Mycolicibacterium smegmatis (strain ATCC 700084 / mc(2)155) OX=246196 GN=MSMEG_2260 PE=4 SV=1	39.377	353	0.702182			ipdE2	Acyl-CoA dehydrogenase IpdE2 OS=Mycolicibacterium smegmatis (strain ATCC 700084 / mc(2)155) OX=246196 GN=ipdE2 PE=3 SV=1	33.149	311	0.531742
MSMEG_2267	Tetratricopeptide repeat domain protein OS=Mycolicibacterium smegmatis (strain ATCC 700084 / mc(2)155) OX=246196 GN=MSMEG_2267 PE=4 SV=1	44.095	416	-0.779946			iscS	Cysteine desulfurase OS=Mycolicibacterium smegmatis (strain ATCC 700084 / mc(2)155) OX=246196 GN=iscS PE=3 SV=1	39.346	386	0.78047
MSMEG_2268	Rieske domain-containing protein OS=Mycolicibacterium smegmatis (strain ATCC 700084 / mc(2)155) OX=246196 GN=MSMEG_2268 PE=4 SV=1	31.616	295	-1.31111			ispE	4-diphosphocytidyl-2-C-methyl-D-erythritol kinase OS=Mycolicibacterium smegmatis (strain ATCC 700084 / mc(2)155) OX=246196 GN=ispE PE=3 SV=1	33.034	322	-0.588995
MSMEG_2405	MarR-family protein transcriptional regulator OS=Mycolicibacterium smegmatis (strain ATCC 700084 / mc(2)155) OX=246196 GN=MSMEG_2405 PE=4 SV=1	18.412	164	0.636194			katA	Catalase KatA OS=Mycolicibacterium smegmatis (strain ATCC 700084 / mc(2)155) OX=246196 GN=katA PE=3 SV=1	62.87	553	-0.542087
MSMEG_2439	LppW protein OS=Mycolicibacterium smegmatis (strain ATCC 700084 / mc(2)155) OX=246196 GN=MSMEG_2439 PE=4 SV=1	33.349	314	0.94976			katG1	Catalase-peroxidase 1 OS=Mycolicibacterium smegmatis (strain ATCC 700084 / mc(2)155) OX=246196 GN=katG1 PE=3 SV=1	81.115	739	-1.96513
MSMEG_2464	[2Fe-2S] binding domain protein OS=Mycolicibacterium smegmatis (strain ATCC 700084 / mc(2)155) OX=246196 GN=MSMEG_2464 PE=4 SV=1	17.832	168	-0.760819			katG2	Catalase-peroxidase 2 OS=Mycolicibacterium smegmatis (strain ATCC 700084 / mc(2)155) OX=246196 GN=katG2 PE=1 SV=1	81.998	748	-1.80884
MSMEG_2484	DAPG_hydrolase domain-containing protein OS=Mycolicibacterium smegmatis (strain ATCC 700084 / mc(2)155) OX=246196 GN=MSMEG_2484 PE=3 SV=1	25.81	229	1.659			kdc	Alpha-keto-acid decarboxylase OS=Mycolicibacterium smegmatis (strain ATCC 700084 / mc(2)155) OX=246196 GN=kdc PE=3 SV=1	58.902	555	-0.9498
MSMEG_2498	Uncharacterized protein OS=Mycolicibacterium smegmatis (strain ATCC 700084 / mc(2)155) OX=246196 GN=MSMEG_2498 PE=4 SV=1	17.987	166	0.697959			ksdD	3-oxosteroid 1-dehydrogenase OS=Mycolicibacterium smegmatis (strain ATCC 700084 / mc(2)155) OX=246196 GN=ksdD PE=1 SV=1	61.453	569	0.552824
MSMEG_2506	Carboxyvinyl-carboxyphosphonate phosphorylmutase OS=Mycolicibacterium smegmatis (strain ATCC 700084 / mc(2)155) OX=246196 GN=MSMEG_2506 PE=4 SV=1	30.574	289	0.570264			ksgA	Ribosomal RNA small subunit methyltransferase A OS=Mycolicibacterium smegmatis (strain ATCC 700084 / mc(2)155) OX=246196 GN=ksgA PE=3 SV=1	32.833	297	1.1478
MSMEG_2534	Putative carboxylesterase protein OS=Mycolicibacterium smegmatis (strain ATCC 700084 / mc(2)155) OX=246196 GN=MSMEG_2534 PE=4 SV=1	31.839	287	0.504405			kshA	3-ketosteroid-9-alpha-monooxygenase, oxygenase component OS=Mycolicibacterium smegmatis (strain ATCC 700084 / mc(2)155) OX=246196 GN=kshA PE=1 SV=1	43.668	383	-0.801049
MSMEG_2582	AhpC-TSA domain-containing protein OS=Mycolicibacterium smegmatis (strain ATCC 700084 / mc(2)155) OX=246196 GN=MSMEG_2582 PE=4 SV=1	19.744	179	1.35998			kstR2	HTH-type transcriptional repressor KstR2 OS=Mycolicibacterium smegmatis (strain ATCC 700084 / mc(2)155) OX=246196 GN=kstR2 PE=1 SV=1	23.306	205	-1.09878
MSMEG_2632	SAM-dependent methyltransferase OS=Mycolicibacterium smegmatis (strain ATCC 700084 / mc(2)155) OX=246196 GN=MSMEG_2632 PE=4 SV=1	21.736	206	2.38358			lepB	Signal peptidase I OS=Mycolicibacterium smegmatis (strain ATCC 700084 / mc(2)155) OX=246196 GN=lepB PE=3 SV=1	31.178	289	0.755498
MSMEG_2637	Oxidoreductase, Gfo/Idh/MocA family protein OS=Mycolicibacterium smegmatis (strain ATCC 700084 / mc(2)155) OX=246196 GN=MSMEG_2637 PE=4 SV=1	46.633	421	0.921566			leuA	2-isopropylmalate synthase OS=Mycolicibacterium smegmatis (strain ATCC 700084 / mc(2)155) OX=246196 GN=leuA PE=3 SV=1	66.058	602	1.37534
MSMEG_2644	Putative hydrolase OS=Mycolicibacterium smegmatis (strain ATCC 700084 / mc(2)155) OX=246196 GN=MSMEG_2644 PE=4 SV=1	61.15	557	0.874359			leuC	3-isopropylmalate dehydratase large subunit OS=Mycolicibacterium smegmatis (strain ATCC 700084 / mc(2)155) OX=246196 GN=leuC PE=3 SV=1	51.469	484	0.633044
MSMEG_2679	Uncharacterized protein OS=Mycolicibacterium smegmatis (strain ATCC 700084 / mc(2)155) OX=246196 GN=MSMEG_2679 PE=4 SV=1	44.616	398	0.600143			leuD	3-isopropylmalate dehydratase small subunit OS=Mycolicibacterium smegmatis (strain ATCC 700084 / mc(2)155) OX=246196 GN=leuD PE=3 SV=1	21.876	197	0.651941
MSMEG_2699	Uncharacterized protein OS=Mycolicibacterium smegmatis (strain ATCC 700084 / mc(2)155) OX=246196 GN=MSMEG_2699 PE=4 SV=1	40.104	390	-0.856028			ligB	DNA ligase B OS=Mycolicibacterium smegmatis (strain ATCC 700084 / mc(2)155) OX=246196 GN=ligB PE=3 SV=1	54.594	509	-0.513964
MSMEG_2799	Phospho-2-dehydro-3-deoxyheptonate aldolase OS=Mycolicibacterium smegmatis (strain ATCC 700084 / mc(2)155) OX=246196 GN=MSMEG_2799 PE=3 SV=1	37.351	350	0.781814			ligC	DNA ligase C1 OS=Mycolicibacterium smegmatis (strain ATCC 700084 / mc(2)155) OX=246196 GN=ligC PE=1 SV=1	39.495	348	-0.956822
MSMEG_2804	Two-component system sensor kinase OS=Mycolicibacterium smegmatis (strain ATCC 700084 / mc(2)155) OX=246196 GN=MSMEG_2804 PE=4 SV=1	38.863	364	0.733824			ligD	DNA polymerase LigD, polymerase domain OS=Mycolicibacterium smegmatis (strain ATCC 700084 / mc(2)155) OX=246196 GN=ligD PE=1 SV=1	39.365	350	-1.48921
MSMEG_2879	Acyl-CoA dehydrogenase OS=Mycolicibacterium smegmatis (strain ATCC 700084 / mc(2)155) OX=246196 GN=MSMEG_2879 PE=3 SV=1	41.376	383	0.599401			lipP	Carboxylesterase, putative OS=Mycolicibacterium smegmatis (strain ATCC 700084 / mc(2)155) OX=246196 GN=lipP PE=4 SV=1	43.693	401	1.84813
MSMEG_2883	Feruloyl-CoA synthetase OS=Mycolicibacterium smegmatis (strain ATCC 700084 / mc(2)155) OX=246196 GN=MSMEG_2883 PE=4 SV=1	56.991	521	-0.582423			lon	Lon protease OS=Mycolicibacterium smegmatis (strain ATCC 700084 / mc(2)155) OX=246196 GN=lon PE=2 SV=1	83.804	779	1.35107
MSMEG_2895	Short chain oxidoreductase OS=Mycolicibacterium smegmatis (strain ATCC 700084 / mc(2)155) OX=246196 GN=MSMEG_2895 PE=4 SV=1	27.983	264	0.505316			lppH	Putative conserved lipoprotein lpph OS=Mycolicibacterium smegmatis (strain ATCC 700084 / mc(2)155) OX=246196 GN=lppH PE=4 SV=1	24.468	236	1.99772
MSMEG_2925	Permease membrane component OS=Mycolicibacterium smegmatis (strain ATCC 700084 / mc(2)155) OX=246196 GN=MSMEG_2925 PE=3 SV=1	26.493	260	0.654022			lppH	Putative conserved lipoprotein lpph OS=Mycolicibacterium smegmatis (strain ATCC 700084 / mc(2)155) OX=246196 GN=lppH PE=4 SV=1	24.619	230	0.969666
MSMEG_2946	Transmembrane protein OS=Mycolicibacterium smegmatis (strain ATCC 700084 / mc(2)155) OX=246196 GN=MSMEG_2946 PE=4 SV=1	13.151	128	5.40368			ltaE	L-threonine aldolase, low-specificity OS=Mycolicibacterium smegmatis (strain ATCC 700084 / mc(2)155) OX=246196 GN=ltaE PE=4 SV=1	35.505	338	-0.551644
MSMEG_2947	Polyketide cyclase OS=Mycolicibacterium smegmatis (strain ATCC 700084 / mc(2)155) OX=246196 GN=MSMEG_2947 PE=4 SV=1	29.444	262	0.505691			lys1	Saccharopine dehydrogenase OS=Mycolicibacterium smegmatis (strain ATCC 700084 / mc(2)155) OX=246196 GN=lys1 PE=3 SV=1	43.963	405	0.732178
MSMEG_2956	NAD dependent epimerase/dehydratase family protein OS=Mycolicibacterium smegmatis (strain ATCC 700084 / mc(2)155) OX=246196 GN=MSMEG_2956 PE=4 SV=1	127.951	1168	0.596433			lysX	Lysylphosphatidylglycerol biosynthesis bifunctional protein LysX OS=Mycolicibacterium smegmatis (strain ATCC 700084 / mc(2)155) OX=246196 GN=lysX PE=3 SV=2	121.219	1106	-0.55769
MSMEG_2957	MDMPI_N domain-containing protein OS=Mycolicibacterium smegmatis (strain ATCC 700084 / mc(2)155) OX=246196 GN=MSMEG_2957 PE=4 SV=1	21.651	205	0.560624			malQ	4-alpha-glucanotransferase OS=Mycolicibacterium smegmatis (strain ATCC 700084 / mc(2)155) OX=246196 GN=malQ PE=3 SV=1	80.616	734	-1.50572
MSMEG_2971	Regulatory protein OS=Mycolicibacterium smegmatis (strain ATCC 700084 / mc(2)155) OX=246196 GN=MSMEG_2971 PE=3 SV=1	55.687	517	-1.93258			map	Methionine aminopeptidase OS=Mycolicibacterium smegmatis (strain ATCC 700084 / mc(2)155) OX=246196 GN=map PE=3 SV=1	27.581	265	0.655336
MSMEG_2973	Peptidyl-prolyl cis-trans isomerase OS=Mycolicibacterium smegmatis (strain ATCC 700084 / mc(2)155) OX=246196 GN=MSMEG_2973 PE=4 SV=1	32.875	318	1.06588			map	Methionine aminopeptidase OS=Mycolicibacterium smegmatis (strain ATCC 700084 / mc(2)155) OX=246196 GN=map PE=3 SV=1	27.507	254	0.507566
MSMEG_2979	ABC transporter ATP-binding protein OS=Mycolicibacterium smegmatis (strain ATCC 700084 / mc(2)155) OX=246196 GN=MSMEG_2979 PE=4 SV=1	28.383	270	-1.05686			mazF	Probable endoribonuclease MazF OS=Mycolicibacterium smegmatis (strain ATCC 700084 / mc(2)155) OX=246196 GN=mazF PE=1 SV=1	11.772	109	-0.560898
MSMEG_2988	Carbon-nitrogen hydrolase family protein OS=Mycolicibacterium smegmatis (strain ATCC 700084 / mc(2)155) OX=246196 GN=MSMEG_2988 PE=4 SV=1	32.876	299	0.562681			mca	Mycothiol S-conjugate amidase OS=Mycolicibacterium smegmatis (strain ATCC 700084 / mc(2)155) OX=246196 GN=mca PE=1 SV=1	32.674	288	0.679298
MSMEG_3001	Uncharacterized protein OS=Mycolicibacterium smegmatis (strain ATCC 700084 / mc(2)155) OX=246196 GN=MSMEG_3001 PE=4 SV=1	19.591	171	0.619381			mdcC	Malonate decarboxylase acyl carrier protein OS=Mycolicibacterium smegmatis (strain ATCC 700084 / mc(2)155) OX=246196 GN=mdcC PE=3 SV=1	10.951	102	3.89826
MSMEG_3002	Carboxylic ester hydrolase OS=Mycolicibacterium smegmatis (strain ATCC 700084 / mc(2)155) OX=246196 GN=MSMEG_3002 PE=3 SV=1	53.661	491	0.963535			menA	1,4-dihydroxy-2-naphthoate octaprenyltransferase OS=Mycolicibacterium smegmatis (strain ATCC 700084 / mc(2)155) OX=246196 GN=menA PE=3 SV=1	29.763	289	-1.35044
MSMEG_3007	Succinate-semialdehyde dehydrogenase OS=Mycolicibacterium smegmatis (strain ATCC 700084 / mc(2)155) OX=246196 GN=MSMEG_3007 PE=4 SV=1	52.972	501	-1.32647			menB	Naphthoate synthase OS=Mycolicibacterium smegmatis (strain ATCC 700084 / mc(2)155) OX=246196 GN=menB PE=3 SV=1	28.278	258	0.607288
MSMEG_3020	Uncharacterized protein OS=Mycolicibacterium smegmatis (strain ATCC 700084 / mc(2)155) OX=246196 GN=MSMEG_3020 PE=4 SV=1	30.404	277	0.573504			menC	o-succinylbenzoate synthase OS=Mycolicibacterium smegmatis (strain ATCC 700084 / mc(2)155) OX=246196 GN=menC PE=3 SV=1	33.686	321	-0.597929
MSMEG_3021	AAA ATPase, central region OS=Mycolicibacterium smegmatis (strain ATCC 700084 / mc(2)155) OX=246196 GN=MSMEG_3021 PE=3 SV=1	47.332	447	1.4392			metG	Methionine--tRNA ligase OS=Mycolicibacterium smegmatis (strain ATCC 700084 / mc(2)155) OX=246196 GN=metG PE=1 SV=1	58.097	515	0.550828
MSMEG_3024	Uncharacterized protein OS=Mycolicibacterium smegmatis (strain ATCC 700084 / mc(2)155) OX=246196 GN=MSMEG_3024 PE=3 SV=1	14.071	129	4.64433			metXA	Homoserine O-acetyltransferase OS=Mycolicibacterium smegmatis (strain ATCC 700084 / mc(2)155) OX=246196 GN=metXA PE=1 SV=1	39.954	380	1.23548
MSMEG_3032	Uncharacterized protein OS=Mycolicibacterium smegmatis (strain ATCC 700084 / mc(2)155) OX=246196 GN=MSMEG_3032 PE=4 SV=1	20.46	191	-2.96368			mfpA	Pentapeptide repeat protein MfpA OS=Mycolicibacterium smegmatis (strain ATCC 700084 / mc(2)155) OX=246196 GN=mfpA PE=1 SV=1	21.232	191	-1.00644
MSMEG_3057	ABC-type metal ion transport system, permease component OS=Mycolicibacterium smegmatis (strain ATCC 700084 / mc(2)155) OX=246196 GN=MSMEG_3057 PE=3 SV=1	25.868	246	1.21521			mhpF	Acetaldehyde dehydrogenase 2 OS=Mycolicibacterium smegmatis (strain ATCC 700084 / mc(2)155) OX=246196 GN=mhpF PE=3 SV=2	32.324	307	0.5818
MSMEG_3083	Nucleoside-diphosphate sugar epimerase OS=Mycolicibacterium smegmatis (strain ATCC 700084 / mc(2)155) OX=246196 GN=MSMEG_3083 PE=3 SV=1	48.484	448	-0.549712			mimG	Chaperonin-like protein MimG OS=Mycolicibacterium smegmatis (strain ATCC 700084 / mc(2)155) OX=246196 GN=mimG PE=3 SV=1	58.047	549	0.799699
MSMEG_3093	Putative sugar kinase protein OS=Mycolicibacterium smegmatis (strain ATCC 700084 / mc(2)155) OX=246196 GN=MSMEG_3093 PE=3 SV=1	54.944	519	0.95639			mimR	Propane 2-monooxygenase operon transcriptional activator MimR OS=Mycolicibacterium smegmatis (strain ATCC 700084 / mc(2)155) OX=246196 GN=mimR PE=4 SV=1	64.13	583	-5.00482
MSMEG_3115	Regulatory protein, DeoR OS=Mycolicibacterium smegmatis (strain ATCC 700084 / mc(2)155) OX=246196 GN=MSMEG_3115 PE=4 SV=1	28.723	272	0.781688			mltG	Endolytic murein transglycosylase OS=Mycolicibacterium smegmatis (strain ATCC 700084 / mc(2)155) OX=246196 GN=mltG PE=3 SV=1	44.543	414	1.03235
MSMEG_3118	ABC transporter efflux protein, DrrB family protein OS=Mycolicibacterium smegmatis (strain ATCC 700084 / mc(2)155) OX=246196 GN=MSMEG_3118 PE=3 SV=1	27	261	0.607008			mmpL	MmpL OS=Mycolicibacterium smegmatis (strain ATCC 700084 / mc(2)155) OX=246196 GN=mmpL PE=4 SV=1	106.427	1002	0.837825
MSMEG_3132	DNA-binding protein OS=Mycolicibacterium smegmatis (strain ATCC 700084 / mc(2)155) OX=246196 GN=MSMEG_3132 PE=4 SV=1	30.098	267	1.63084			mmpL11	Mycolic acid-containing lipids exporter MmpL11 OS=Mycolicibacterium smegmatis (strain ATCC 700084 / mc(2)155) OX=246196 GN=mmpL11 PE=3 SV=1	102.692	954	0.984418
MSMEG_3141	Conserved domain protein OS=Mycolicibacterium smegmatis (strain ATCC 700084 / mc(2)155) OX=246196 GN=MSMEG_3141 PE=4 SV=1	7.341	65	-0.615179			mmpS4	MmpS4 OS=Mycolicibacterium smegmatis (strain ATCC 700084 / mc(2)155) OX=246196 GN=mmpS4 PE=3 SV=1	15.18	139	0.677609
MSMEG_3181	Uncharacterized protein OS=Mycolicibacterium smegmatis (strain ATCC 700084 / mc(2)155) OX=246196 GN=MSMEG_3181 PE=4 SV=1	14.667	133	-0.591069			mmsA	Methylmalonate-semialdehyde dehydrogenase OS=Mycolicibacterium smegmatis (strain ATCC 700084 / mc(2)155) OX=246196 GN=mmsA PE=4 SV=1	54.304	506	0.787295
MSMEG_3187	Putative acyltransferase domain protein OS=Mycolicibacterium smegmatis (strain ATCC 700084 / mc(2)155) OX=246196 GN=MSMEG_3187 PE=4 SV=1	79.563	719	0.931106			mmsA	Methylmalonate-semialdehyde dehydrogenase OS=Mycolicibacterium smegmatis (strain ATCC 700084 / mc(2)155) OX=246196 GN=mmsA PE=4 SV=1	52.259	497	-1.00847
MSMEG_3193	Transcriptional regulator, TetR family protein OS=Mycolicibacterium smegmatis (strain ATCC 700084 / mc(2)155) OX=246196 GN=MSMEG_3193 PE=1 SV=1	22.211	205	0.654358			mnmA	tRNA-specific 2-thiouridylase MnmA OS=Mycolicibacterium smegmatis (strain ATCC 700084 / mc(2)155) OX=246196 GN=mnmA PE=3 SV=1	37.661	356	-0.56634
MSMEG_3196	Uncharacterized protein OS=Mycolicibacterium smegmatis (strain ATCC 700084 / mc(2)155) OX=246196 GN=MSMEG_3196 PE=4 SV=1	22.981	225	0.900794			mntH	Divalent metal cation transporter MntH OS=Mycolicibacterium smegmatis (strain ATCC 700084 / mc(2)155) OX=246196 GN=mntH PE=3 SV=1	42.47	407	1.56323
MSMEG_3213	Site-specific DNA-methyltransferase (adenine-specific) OS=Mycolicibacterium smegmatis (strain ATCC 700084 / mc(2)155) OX=246196 GN=MSMEG_3213 PE=4 SV=1	60.593	560	1.60442			moaA	GTP 3',8-cyclase OS=Mycolicibacterium smegmatis (strain ATCC 700084 / mc(2)155) OX=246196 GN=moaA PE=3 SV=1	38.499	361	-0.507008
MSMEG_3260	LysR-family protein transcriptional regulator OS=Mycolicibacterium smegmatis (strain ATCC 700084 / mc(2)155) OX=246196 GN=MSMEG_3260 PE=3 SV=1	33.914	311	-1.25725			modA	Molybdate ABC transporter, periplasmic molybdate-binding protein OS=Mycolicibacterium smegmatis (strain ATCC 700084 / mc(2)155) OX=246196 GN=modA PE=3 SV=1	24.954	247	0.87467
MSMEG_3264	Transcriptional regulator OS=Mycolicibacterium smegmatis (strain ATCC 700084 / mc(2)155) OX=246196 GN=MSMEG_3264 PE=3 SV=1	35.895	340	-0.537663			modB	Molybdenum transport system permease OS=Mycolicibacterium smegmatis (strain ATCC 700084 / mc(2)155) OX=246196 GN=modB PE=3 SV=1	28.301	270	-0.765578
MSMEG_3290	Regulatory protein OS=Mycolicibacterium smegmatis (strain ATCC 700084 / mc(2)155) OX=246196 GN=MSMEG_3290 PE=4 SV=1	96.8	924	1.35509			moxR	ATPase, MoxR family protein OS=Mycolicibacterium smegmatis (strain ATCC 700084 / mc(2)155) OX=246196 GN=moxR PE=4 SV=1	36.309	333	-1.38155
MSMEG_3297	Transcriptional regulator, CadC OS=Mycolicibacterium smegmatis (strain ATCC 700084 / mc(2)155) OX=246196 GN=MSMEG_3297 PE=4 SV=1	45.638	406	0.938373			moxR	ATPase, MoxR family protein OS=Mycolicibacterium smegmatis (strain ATCC 700084 / mc(2)155) OX=246196 GN=moxR PE=4 SV=1	38.051	348	-0.544143
MSMEG_3300	Oxidoreductase, Gfo/Idh/MocA family protein OS=Mycolicibacterium smegmatis (strain ATCC 700084 / mc(2)155) OX=246196 GN=MSMEG_3300 PE=4 SV=1	37.52	361	0.668103			mpa	Proteasome-associated ATPase OS=Mycolicibacterium smegmatis (strain ATCC 700084 / mc(2)155) OX=246196 GN=mpa PE=1 SV=1	67.964	613	-0.639722
MSMEG_3306	Zinc-binding alcohol dehydrogenase OS=Mycolicibacterium smegmatis (strain ATCC 700084 / mc(2)155) OX=246196 GN=MSMEG_3306 PE=4 SV=1	32.286	314	0.628952			mprA	Response regulator MprA OS=Mycolicibacterium smegmatis (strain ATCC 700084 / mc(2)155) OX=246196 GN=mprA PE=1 SV=1	25.774	230	-1.35855
MSMEG_3318	Oxidoreductase OS=Mycolicibacterium smegmatis (strain ATCC 700084 / mc(2)155) OX=246196 GN=MSMEG_3318 PE=4 SV=1	44.988	408	0.89738			mprB	Signal transduction histidine-protein kinase/phosphatase MprB OS=Mycolicibacterium smegmatis (strain ATCC 700084 / mc(2)155) OX=246196 GN=mprB PE=3 SV=2	52.579	492	-1.51886
MSMEG_3357	Metal-dependent phosphohydrolase, HD subdomain OS=Mycolicibacterium smegmatis (strain ATCC 700084 / mc(2)155) OX=246196 GN=MSMEG_3357 PE=4 SV=1	21.503	188	1.7445			mps2	Mycobactin synthetase protein B OS=Mycolicibacterium smegmatis (strain ATCC 700084 / mc(2)155) OX=246196 GN=mps2 PE=3 SV=1	276.825	2559	1.16618
MSMEG_3366	Isonitrile hydratase, putative OS=Mycolicibacterium smegmatis (strain ATCC 700084 / mc(2)155) OX=246196 GN=MSMEG_3366 PE=4 SV=1	24.917	231	1.17316			mqo	Probable malate:quinone oxidoreductase OS=Mycolicibacterium smegmatis (strain ATCC 700084 / mc(2)155) OX=246196 GN=mqo PE=1 SV=1	54.914	510	-0.5504
MSMEG_3378	Beta-lactamase OS=Mycolicibacterium smegmatis (strain ATCC 700084 / mc(2)155) OX=246196 GN=MSMEG_3378 PE=4 SV=1	41.778	390	-0.893436			mshA	D-inositol 3-phosphate glycosyltransferase OS=Mycolicibacterium smegmatis (strain ATCC 700084 / mc(2)155) OX=246196 GN=mshA PE=1 SV=1	45.935	434	-0.80954
MSMEG_3384	Isoflavone reductase OS=Mycolicibacterium smegmatis (strain ATCC 700084 / mc(2)155) OX=246196 GN=MSMEG_3384 PE=4 SV=1	33.327	309	1.66406			MSMEG_0004	UPF0232 protein MSMEG_0004/MSMEI_0006 OS=Mycolicibacterium smegmatis (strain ATCC 700084 / mc(2)155) OX=246196 GN=MSMEG_0004 PE=3 SV=1	20.511	194	1.93231
MSMEG_3408	zf-CGNR domain-containing protein OS=Mycolicibacterium smegmatis (strain ATCC 700084 / mc(2)155) OX=246196 GN=MSMEG_3408 PE=4 SV=1	21.5	197	0.503941			MSMEG_0011	FAD-binding 9, siderophore-interacting OS=Mycolicibacterium smegmatis (strain ATCC 700084 / mc(2)155) OX=246196 GN=MSMEG_0011 PE=4 SV=1	29.353	266	1.8425
MSMEG_3437	Putative esterase family protein OS=Mycolicibacterium smegmatis (strain ATCC 700084 / mc(2)155) OX=246196 GN=MSMEG_3437 PE=4 SV=1	48.948	450	0.799095			MSMEG_0014	Formyl transferase OS=Mycolicibacterium smegmatis (strain ATCC 700084 / mc(2)155) OX=246196 GN=MSMEG_0014 PE=4 SV=1	35.617	322	0.733926
MSMEG_3458	Uncharacterized protein OS=Mycolicibacterium smegmatis (strain ATCC 700084 / mc(2)155) OX=246196 GN=MSMEG_3458 PE=4 SV=1	30.017	278	-0.545456			MSMEG_0015	Ferric enterobactin transport ATP-binding protein FepC OS=Mycolicibacterium smegmatis (strain ATCC 700084 / mc(2)155) OX=246196 GN=MSMEG_0015 PE=4 SV=1	30.15	276	-1.24455
MSMEG_3460	Ferric uptake regulation protein OS=Mycolicibacterium smegmatis (strain ATCC 700084 / mc(2)155) OX=246196 GN=MSMEG_3460 PE=3 SV=1	15.995	146	-0.898245			MSMEG_0016	Conserved domain protein OS=Mycolicibacterium smegmatis (strain ATCC 700084 / mc(2)155) OX=246196 GN=MSMEG_0016 PE=4 SV=1	9.489	88	0.846297
MSMEG_3464	Alcohol dehydrogenase OS=Mycolicibacterium smegmatis (strain ATCC 700084 / mc(2)155) OX=246196 GN=MSMEG_3464 PE=3 SV=1	34.534	338	-0.542926			MSMEG_0019	Mycobactin synthetase protein B OS=Mycolicibacterium smegmatis (strain ATCC 700084 / mc(2)155) OX=246196 GN=MSMEG_0019 PE=3 SV=1	806.311	7523	-1.26186
MSMEG_3482	Uncharacterized protein OS=Mycolicibacterium smegmatis (strain ATCC 700084 / mc(2)155) OX=246196 GN=MSMEG_3482 PE=4 SV=1	8.375	84	3.19725			MSMEG_0020	Periplasmic binding protein OS=Mycolicibacterium smegmatis (strain ATCC 700084 / mc(2)155) OX=246196 GN=MSMEG_0020 PE=4 SV=1	34.009	315	0.733884
MSMEG_3483	Mosc domain protein OS=Mycolicibacterium smegmatis (strain ATCC 700084 / mc(2)155) OX=246196 GN=MSMEG_3483 PE=4 SV=1	23.808	221	1.31989			MSMEG_0022	L-lysine N6-monooxygenase MbtG OS=Mycolicibacterium smegmatis (strain ATCC 700084 / mc(2)155) OX=246196 GN=MSMEG_0022 PE=3 SV=1	48.507	440	2.4413
MSMEG_3508	Hydrolase, alpha/beta hydrolase fold family protein OS=Mycolicibacterium smegmatis (strain ATCC 700084 / mc(2)155) OX=246196 GN=MSMEG_3508 PE=4 SV=1	33.116	307	-1.17574			MSMEG_0025	Uncharacterized protein OS=Mycolicibacterium smegmatis (strain ATCC 700084 / mc(2)155) OX=246196 GN=MSMEG_0025 PE=4 SV=1	14.721	135	-0.663054
MSMEG_3546	PMT_2 domain-containing protein OS=Mycolicibacterium smegmatis (strain ATCC 700084 / mc(2)155) OX=246196 GN=MSMEG_3546 PE=4 SV=1	48.107	445	0.900486			MSMEG_0029	Anthranilate synthase component 2 OS=Mycolicibacterium smegmatis (strain ATCC 700084 / mc(2)155) OX=246196 GN=MSMEG_0029 PE=4 SV=1	23.579	224	-0.758494
MSMEG_3570	Uncharacterized protein OS=Mycolicibacterium smegmatis (strain ATCC 700084 / mc(2)155) OX=246196 GN=MSMEG_3570 PE=4 SV=1	69.83	671	0.621109			MSMEG_0056	Uncharacterized protein OS=Mycolicibacterium smegmatis (strain ATCC 700084 / mc(2)155) OX=246196 GN=MSMEG_0056 PE=4 SV=1	11.13	105	1.53574
MSMEG_3578	Putative cyclase OS=Mycolicibacterium smegmatis (strain ATCC 700084 / mc(2)155) OX=246196 GN=MSMEG_3578 PE=3 SV=1	77.083	705	0.568622			MSMEG_0067	CbiA domain-containing protein OS=Mycolicibacterium smegmatis (strain ATCC 700084 / mc(2)155) OX=246196 GN=MSMEG_0067 PE=4 SV=1	50.938	474	0.657071
MSMEG_3581	FabG protein OS=Mycolicibacterium smegmatis (strain ATCC 700084 / mc(2)155) OX=246196 GN=MSMEG_3581 PE=3 SV=1	26.033	253	-1.77285			MSMEG_0070	Uncharacterized protein OS=Mycolicibacterium smegmatis (strain ATCC 700084 / mc(2)155) OX=246196 GN=MSMEG_0070 PE=4 SV=1	11.927	111	1.11033
MSMEG_3624	Urease accessory protein uref OS=Mycolicibacterium smegmatis (strain ATCC 700084 / mc(2)155) OX=246196 GN=MSMEG_3624 PE=4 SV=1	21.774	211	-0.702557			MSMEG_0077	Uncharacterized protein OS=Mycolicibacterium smegmatis (strain ATCC 700084 / mc(2)155) OX=246196 GN=MSMEG_0077 PE=4 SV=1	10.717	105	2.20273
MSMEG_3659	TetR-family protein transcriptional regulator OS=Mycolicibacterium smegmatis (strain ATCC 700084 / mc(2)155) OX=246196 GN=MSMEG_3659 PE=4 SV=1	24.46	229	-1.54419			MSMEG_0081	Uncharacterized protein OS=Mycolicibacterium smegmatis (strain ATCC 700084 / mc(2)155) OX=246196 GN=MSMEG_0081 PE=4 SV=1	12.09	110	0.683556
MSMEG_3675	Metal-dependent hydrolase OS=Mycolicibacterium smegmatis (strain ATCC 700084 / mc(2)155) OX=246196 GN=MSMEG_3675 PE=4 SV=1	34.187	299	0.638047			MSMEG_0084	Phosphocarrier protein hpr OS=Mycolicibacterium smegmatis (strain ATCC 700084 / mc(2)155) OX=246196 GN=MSMEG_0084 PE=4 SV=1	8.388	85	1.11087
MSMEG_3676	Phenoxybenzoate dioxygenase beta subunit OS=Mycolicibacterium smegmatis (strain ATCC 700084 / mc(2)155) OX=246196 GN=MSMEG_3676 PE=4 SV=1	39.876	369	0.773535			MSMEG_0085	PTS system, Fru family protein, IIABC components OS=Mycolicibacterium smegmatis (strain ATCC 700084 / mc(2)155) OX=246196 GN=MSMEG_0085 PE=4 SV=1	67.396	671	1.45702
MSMEG_3693	Cytochrome P450 monooxygenase OS=Mycolicibacterium smegmatis (strain ATCC 700084 / mc(2)155) OX=246196 GN=MSMEG_3693 PE=3 SV=1	45.844	407	0.663566			MSMEG_0087	Glucitol operon repressor OS=Mycolicibacterium smegmatis (strain ATCC 700084 / mc(2)155) OX=246196 GN=MSMEG_0087 PE=4 SV=1	26.855	255	1.0903
MSMEG_3694	Feruloyl-CoA synthetase OS=Mycolicibacterium smegmatis (strain ATCC 700084 / mc(2)155) OX=246196 GN=MSMEG_3694 PE=4 SV=1	52.575	499	1.02768			MSMEG_0092	Probable transcriptional regulatory protein OS=Mycolicibacterium smegmatis (strain ATCC 700084 / mc(2)155) OX=246196 GN=MSMEG_0092 PE=4 SV=1	23.067	211	0.981229
MSMEG_3705	MFS-type efflux pump MSMEG_3705 OS=Mycolicibacterium smegmatis (strain ATCC 700084 / mc(2)155) OX=246196 GN=MSMEG_3705 PE=3 SV=1	44.969	429	1.76205			MSMEG_0093	Putative S-adenosyl-L-methionine-dependent methyltransferase MSMEG_0093 OS=Mycolicibacterium smegmatis (strain ATCC 700084 / mc(2)155) OX=246196 GN=MSMEG_0093 PE=3 SV=2	34.832	317	0.77697
MSMEG_3735	Probable membrane transporter protein OS=Mycolicibacterium smegmatis (strain ATCC 700084 / mc(2)155) OX=246196 GN=MSMEG_3735 PE=3 SV=1	32.246	318	0.665056			MSMEG_0097	Oxidoreductase, zinc-binding dehydrogenase family protein OS=Mycolicibacterium smegmatis (strain ATCC 700084 / mc(2)155) OX=246196 GN=MSMEG_0097 PE=3 SV=1	32.573	321	-0.749212
MSMEG_3761	Putative Clp protease subunit OS=Mycolicibacterium smegmatis (strain ATCC 700084 / mc(2)155) OX=246196 GN=MSMEG_3761 PE=4 SV=1	20.508	188	0.762904			MSMEG_0098	Methyltransferase OS=Mycolicibacterium smegmatis (strain ATCC 700084 / mc(2)155) OX=246196 GN=MSMEG_0098 PE=4 SV=1	25.126	237	-1.25683
MSMEG_3765	Transcriptional regulator OS=Mycolicibacterium smegmatis (strain ATCC 700084 / mc(2)155) OX=246196 GN=MSMEG_3765 PE=4 SV=1	22.798	211	-0.509368			MSMEG_0101	YceI domain-containing protein OS=Mycolicibacterium smegmatis (strain ATCC 700084 / mc(2)155) OX=246196 GN=MSMEG_0101 PE=4 SV=1	20.093	184	-0.617277
MSMEG_3768	Macrolide-transport ATP-binding protein abc transporter OS=Mycolicibacterium smegmatis (strain ATCC 700084 / mc(2)155) OX=246196 GN=MSMEG_3768 PE=4 SV=1	64.904	590	0.653272			MSMEG_0104	Transcriptional regulator, LysR family protein OS=Mycolicibacterium smegmatis (strain ATCC 700084 / mc(2)155) OX=246196 GN=MSMEG_0104 PE=3 SV=1	32.001	293	-1.00806
MSMEG_3785	PfkB-family protein carbohydrate kinase OS=Mycolicibacterium smegmatis (strain ATCC 700084 / mc(2)155) OX=246196 GN=MSMEG_3785 PE=4 SV=1	33.799	331	-1.16181			MSMEG_0111	Putative magnesium transport protein OS=Mycolicibacterium smegmatis (strain ATCC 700084 / mc(2)155) OX=246196 GN=MSMEG_0111 PE=3 SV=1	37.21	334	-1.48301
MSMEG_3819	Uncharacterized protein OS=Mycolicibacterium smegmatis (strain ATCC 700084 / mc(2)155) OX=246196 GN=MSMEG_3819 PE=4 SV=1	18.727	181	1.4565			MSMEG_0113	Taurine transport system permease protein TauC OS=Mycolicibacterium smegmatis (strain ATCC 700084 / mc(2)155) OX=246196 GN=MSMEG_0113 PE=3 SV=1	30.159	286	-4.01312
MSMEG_3852	Aliphatic sulfonate binding protein OS=Mycolicibacterium smegmatis (strain ATCC 700084 / mc(2)155) OX=246196 GN=MSMEG_3852 PE=4 SV=1	35.714	340	1.48583			MSMEG_0114	Extracellular solute-binding protein, family protein 3 OS=Mycolicibacterium smegmatis (strain ATCC 700084 / mc(2)155) OX=246196 GN=MSMEG_0114 PE=4 SV=1	35.982	342	-1.38475
MSMEG_3892	Uncharacterized protein OS=Mycolicibacterium smegmatis (strain ATCC 700084 / mc(2)155) OX=246196 GN=MSMEG_3892 PE=4 SV=1	18.302	179	1.06575			MSMEG_0116	Taurine import ATP-binding protein TauB OS=Mycolicibacterium smegmatis (strain ATCC 700084 / mc(2)155) OX=246196 GN=MSMEG_0116 PE=4 SV=1	28.596	265	-3.31328
MSMEG_3909	Uncharacterized protein OS=Mycolicibacterium smegmatis (strain ATCC 700084 / mc(2)155) OX=246196 GN=MSMEG_3909 PE=3 SV=1	19.705	178	-0.742661			MSMEG_0120	Probable transcriptional regulatory protein OS=Mycolicibacterium smegmatis (strain ATCC 700084 / mc(2)155) OX=246196 GN=MSMEG_0120 PE=4 SV=1	24.76	219	0.824165
MSMEG_3929	[NiFe] hydrogenase, delta subunit, putative OS=Mycolicibacterium smegmatis (strain ATCC 700084 / mc(2)155) OX=246196 GN=MSMEG_3929 PE=4 SV=1	26.942	252	0.74334			MSMEG_0124	Transcriptional regulator, GntR family protein OS=Mycolicibacterium smegmatis (strain ATCC 700084 / mc(2)155) OX=246196 GN=MSMEG_0124 PE=4 SV=1	24.666	227	-0.883428
MSMEG_3932	14 kDa antigen OS=Mycolicibacterium smegmatis (strain ATCC 700084 / mc(2)155) OX=246196 GN=MSMEG_3932 PE=3 SV=1	15.927	145	3.95386			MSMEG_0126	Mandelate racemase/muconate lactonizing enzyme OS=Mycolicibacterium smegmatis (strain ATCC 700084 / mc(2)155) OX=246196 GN=MSMEG_0126 PE=4 SV=1	40.886	372	0.569098
MSMEG_3934	Phosphoenolpyruvate synthase OS=Mycolicibacterium smegmatis (strain ATCC 700084 / mc(2)155) OX=246196 GN=MSMEG_3934 PE=3 SV=1	82.338	772	-1.30114			MSMEG_0127	Oxidoreductase, zinc-binding dehydrogenase family protein OS=Mycolicibacterium smegmatis (strain ATCC 700084 / mc(2)155) OX=246196 GN=MSMEG_0127 PE=4 SV=1	37.358	363	-0.665525
MSMEG_3944	Two component transcriptional regulatory protein devr OS=Mycolicibacterium smegmatis (strain ATCC 700084 / mc(2)155) OX=246196 GN=MSMEG_3944 PE=4 SV=1	23.936	217	0.642761			MSMEG_0131	AMP-binding enzyme, putative OS=Mycolicibacterium smegmatis (strain ATCC 700084 / mc(2)155) OX=246196 GN=MSMEG_0131 PE=4 SV=1	58.444	544	1.27949
MSMEG_3948	Diacylglycerol O-acyltransferase OS=Mycolicibacterium smegmatis (strain ATCC 700084 / mc(2)155) OX=246196 GN=MSMEG_3948 PE=3 SV=1	50.732	467	1.32774			MSMEG_0135	Virulence factor Mce family protein OS=Mycolicibacterium smegmatis (strain ATCC 700084 / mc(2)155) OX=246196 GN=MSMEG_0135 PE=4 SV=1	37.432	343	1.30718
MSMEG_3973	N-methylhydantoinase OS=Mycolicibacterium smegmatis (strain ATCC 700084 / mc(2)155) OX=246196 GN=MSMEG_3973 PE=4 SV=1	71.435	656	-0.67588			MSMEG_0136	Virulence factor Mce family protein, putative OS=Mycolicibacterium smegmatis (strain ATCC 700084 / mc(2)155) OX=246196 GN=MSMEG_0136 PE=4 SV=1	54.69	524	0.925878
MSMEG_3976	DNA-binding protein OS=Mycolicibacterium smegmatis (strain ATCC 700084 / mc(2)155) OX=246196 GN=MSMEG_3976 PE=4 SV=1	24.227	216	0.667135			MSMEG_0137	Virulence factor mce family protein OS=Mycolicibacterium smegmatis (strain ATCC 700084 / mc(2)155) OX=246196 GN=MSMEG_0137 PE=4 SV=1	58.013	547	1.2046
MSMEG_4018	Nucleotidyltransferase domain protein OS=Mycolicibacterium smegmatis (strain ATCC 700084 / mc(2)155) OX=246196 GN=MSMEG_4018 PE=4 SV=1	27.209	251	-0.671381			MSMEG_0138	Virulence factor Mce family protein OS=Mycolicibacterium smegmatis (strain ATCC 700084 / mc(2)155) OX=246196 GN=MSMEG_0138 PE=4 SV=1	42.524	390	0.545712
MSMEG_4022	TetR-family protein transcriptional regulator OS=Mycolicibacterium smegmatis (strain ATCC 700084 / mc(2)155) OX=246196 GN=MSMEG_4022 PE=4 SV=1	21.634	199	-0.61883			MSMEG_0139	Mce-family protein mce1f OS=Mycolicibacterium smegmatis (strain ATCC 700084 / mc(2)155) OX=246196 GN=MSMEG_0139 PE=4 SV=1	54.304	518	0.8045
MSMEG_4024	Transcriptional regulator, TetR family protein OS=Mycolicibacterium smegmatis (strain ATCC 700084 / mc(2)155) OX=246196 GN=MSMEG_4024 PE=4 SV=1	49.839	445	-1.5646			MSMEG_0140	Probable conserved mce associated membrane protein OS=Mycolicibacterium smegmatis (strain ATCC 700084 / mc(2)155) OX=246196 GN=MSMEG_0140 PE=4 SV=1	21.548	202	0.522897
MSMEG_4067	Zinc-containing alcohol dehydrogenase superfamily protein OS=Mycolicibacterium smegmatis (strain ATCC 700084 / mc(2)155) OX=246196 GN=MSMEG_4067 PE=4 SV=1	34.348	329	0.532463			MSMEG_0141	Probable conserved mce associated transmembrane protein OS=Mycolicibacterium smegmatis (strain ATCC 700084 / mc(2)155) OX=246196 GN=MSMEG_0141 PE=4 SV=1	34.804	322	0.910758
MSMEG_4085	Nitrilotriacetate monooxygenase component A OS=Mycolicibacterium smegmatis (strain ATCC 700084 / mc(2)155) OX=246196 GN=MSMEG_4085 PE=3 SV=1	46.794	427	0.710675			MSMEG_0142	Uncharacterized protein OS=Mycolicibacterium smegmatis (strain ATCC 700084 / mc(2)155) OX=246196 GN=MSMEG_0142 PE=4 SV=1	20.456	182	0.727156
MSMEG_4087	Major facilitator superfamily protein OS=Mycolicibacterium smegmatis (strain ATCC 700084 / mc(2)155) OX=246196 GN=MSMEG_4087 PE=4 SV=1	50.552	472	0.742161			MSMEG_0143	Probable conserved mce associated membrane protein OS=Mycolicibacterium smegmatis (strain ATCC 700084 / mc(2)155) OX=246196 GN=MSMEG_0143 PE=4 SV=1	32.036	296	0.812469
MSMEG_4097	Acyl-CoA dehydrogenase domain protein OS=Mycolicibacterium smegmatis (strain ATCC 700084 / mc(2)155) OX=246196 GN=MSMEG_4097 PE=4 SV=1	44.174	409	1.99791			MSMEG_0146	Mosc domain protein OS=Mycolicibacterium smegmatis (strain ATCC 700084 / mc(2)155) OX=246196 GN=MSMEG_0146 PE=4 SV=1	29.788	272	0.710728
MSMEG_4119	3-hydroxybutyryl-CoA dehydratase OS=Mycolicibacterium smegmatis (strain ATCC 700084 / mc(2)155) OX=246196 GN=MSMEG_4119 PE=4 SV=1	26.393	262	0.518653			MSMEG_0152	Alanine dehydrogenase/pyridine nucleotide transhydrogenase OS=Mycolicibacterium smegmatis (strain ATCC 700084 / mc(2)155) OX=246196 GN=MSMEG_0152 PE=1 SV=1	37.308	360	2.3665
MSMEG_4124	Uncharacterized protein OS=Mycolicibacterium smegmatis (strain ATCC 700084 / mc(2)155) OX=246196 GN=MSMEG_4124 PE=3 SV=1	40.858	395	-0.879069			MSMEG_0155	Transcriptional regulator OS=Mycolicibacterium smegmatis (strain ATCC 700084 / mc(2)155) OX=246196 GN=MSMEG_0155 PE=4 SV=1	16.93	156	0.833364
MSMEG_4249	Uncharacterized protein OS=Mycolicibacterium smegmatis (strain ATCC 700084 / mc(2)155) OX=246196 GN=MSMEG_4249 PE=4 SV=1	13.473	135	1.1338			MSMEG_0157	Oxalyl-CoA decarboxylase OS=Mycolicibacterium smegmatis (strain ATCC 700084 / mc(2)155) OX=246196 GN=MSMEG_0157 PE=3 SV=1	60.777	577	0.866271
MSMEG_4292	Integral membrane protein OS=Mycolicibacterium smegmatis (strain ATCC 700084 / mc(2)155) OX=246196 GN=MSMEG_4292 PE=4 SV=1	14.639	136	0.569482			MSMEG_0171	Histone deacetylase superfamily protein OS=Mycolicibacterium smegmatis (strain ATCC 700084 / mc(2)155) OX=246196 GN=MSMEG_0171 PE=3 SV=1	33.7	309	3.04224
MSMEG_4315	RNA polymerase sigma factor, sigma-70 family protein OS=Mycolicibacterium smegmatis (strain ATCC 700084 / mc(2)155) OX=246196 GN=MSMEG_4315 PE=3 SV=1	17.632	163	-0.522865			MSMEG_0174	Putative inner membrane protein OS=Mycolicibacterium smegmatis (strain ATCC 700084 / mc(2)155) OX=246196 GN=MSMEG_0174 PE=4 SV=1	13.003	123	0.604389
MSMEG_4347	Uncharacterized protein OS=Mycolicibacterium smegmatis (strain ATCC 700084 / mc(2)155) OX=246196 GN=MSMEG_4347 PE=4 SV=1	39.833	360	0.733198			MSMEG_0182	Epoxide hydrolase 1 OS=Mycolicibacterium smegmatis (strain ATCC 700084 / mc(2)155) OX=246196 GN=MSMEG_0182 PE=3 SV=1	43.089	385	-1.96552
MSMEG_4428	DUF5709 domain-containing protein OS=Mycolicibacterium smegmatis (strain ATCC 700084 / mc(2)155) OX=246196 GN=MSMEG_4428 PE=4 SV=1	15.855	145	-1.12516			MSMEG_0184	Transferase OS=Mycolicibacterium smegmatis (strain ATCC 700084 / mc(2)155) OX=246196 GN=MSMEG_0184 PE=4 SV=1	62.294	590	-2.64807
MSMEG_4456	Uncharacterized protein OS=Mycolicibacterium smegmatis (strain ATCC 700084 / mc(2)155) OX=246196 GN=MSMEG_4456 PE=4 SV=1	29.184	271	-1.21509			MSMEG_0195	Steroid monooxygenase OS=Mycolicibacterium smegmatis (strain ATCC 700084 / mc(2)155) OX=246196 GN=MSMEG_0195 PE=3 SV=1	60.491	546	-1.25025
MSMEG_4465	Cutinase OS=Mycolicibacterium smegmatis (strain ATCC 700084 / mc(2)155) OX=246196 GN=MSMEG_4465 PE=3 SV=1	25.426	256	2.7629			MSMEG_0196	Putative dehydrogenase OS=Mycolicibacterium smegmatis (strain ATCC 700084 / mc(2)155) OX=246196 GN=MSMEG_0196 PE=4 SV=1	33.019	298	0.675979
MSMEG_4524	Anthranilate synthase component I OS=Mycolicibacterium smegmatis (strain ATCC 700084 / mc(2)155) OX=246196 GN=MSMEG_4524 PE=4 SV=1	48.442	450	0.836729			MSMEG_0208	Ribonuclease OS=Mycolicibacterium smegmatis (strain ATCC 700084 / mc(2)155) OX=246196 GN=MSMEG_0208 PE=3 SV=1	13.352	125	0.982339
MSMEG_4540	Uncharacterized N-acetyltransferase MSMEG_4540 OS=Mycolicibacterium smegmatis (strain ATCC 700084 / mc(2)155) OX=246196 GN=MSMEG_4540 PE=3 SV=1	43.591	406	1.26618			MSMEG_0211	ABC transporter, ATP-binding protein OS=Mycolicibacterium smegmatis (strain ATCC 700084 / mc(2)155) OX=246196 GN=MSMEG_0211 PE=4 SV=1	84.173	787	-2.26562
MSMEG_4559	ABC transporter, membrane spanning protein OS=Mycolicibacterium smegmatis (strain ATCC 700084 / mc(2)155) OX=246196 GN=MSMEG_4559 PE=3 SV=1	34.16	339	1.19515			MSMEG_0217	Alcohol dehydrogenase B OS=Mycolicibacterium smegmatis (strain ATCC 700084 / mc(2)155) OX=246196 GN=MSMEG_0217 PE=3 SV=1	39.48	374	0.716835
MSMEG_4619	Putative cytochrome P450 126 OS=Mycolicibacterium smegmatis (strain ATCC 700084 / mc(2)155) OX=246196 GN=MSMEG_4619 PE=3 SV=1	46.155	419	-0.973785			MSMEG_0218	3-demethylubiquinone-9 3-methyltransferase OS=Mycolicibacterium smegmatis (strain ATCC 700084 / mc(2)155) OX=246196 GN=MSMEG_0218 PE=4 SV=1	17.993	164	0.835401
MSMEG_4628	Uncharacterized protein OS=Mycolicibacterium smegmatis (strain ATCC 700084 / mc(2)155) OX=246196 GN=MSMEG_4628 PE=4 SV=1	14.26	134	-0.980678			MSMEG_0219	RNA polymerase sigma factor OS=Mycolicibacterium smegmatis (strain ATCC 700084 / mc(2)155) OX=246196 GN=MSMEG_0219 PE=3 SV=1	37.812	340	0.841174
MSMEG_4649	Phytanoyl-CoA dioxygenase OS=Mycolicibacterium smegmatis (strain ATCC 700084 / mc(2)155) OX=246196 GN=MSMEG_4649 PE=4 SV=1	42.64	398	-1.92905			MSMEG_0222	DUF2786 domain-containing protein OS=Mycolicibacterium smegmatis (strain ATCC 700084 / mc(2)155) OX=246196 GN=MSMEG_0222 PE=4 SV=1	26.65	247	0.677882
MSMEG_4651	AP endonuclease, family protein 2 OS=Mycolicibacterium smegmatis (strain ATCC 700084 / mc(2)155) OX=246196 GN=MSMEG_4651 PE=4 SV=1	30.438	289	-0.836852			MSMEG_0223	Uncharacterized protein OS=Mycolicibacterium smegmatis (strain ATCC 700084 / mc(2)155) OX=246196 GN=MSMEG_0223 PE=4 SV=1	17.505	160	-4.78141
MSMEG_4656	Sugar ABC transporter ATP-binding protein OS=Mycolicibacterium smegmatis (strain ATCC 700084 / mc(2)155) OX=246196 GN=MSMEG_4656 PE=4 SV=1	29.111	272	0.724568			MSMEG_0224	O-methyltransferase MdmC OS=Mycolicibacterium smegmatis (strain ATCC 700084 / mc(2)155) OX=246196 GN=MSMEG_0224 PE=4 SV=1	23.136	218	-0.529621
MSMEG_4662	Deoxyribose-phosphate aldolase superfamily protein OS=Mycolicibacterium smegmatis (strain ATCC 700084 / mc(2)155) OX=246196 GN=MSMEG_4662 PE=4 SV=1	30.88	294	0.568306			MSMEG_0225	MmpL4 protein OS=Mycolicibacterium smegmatis (strain ATCC 700084 / mc(2)155) OX=246196 GN=MSMEG_0225 PE=4 SV=1	105.527	965	0.698682
MSMEG_4678	Uncharacterized protein OS=Mycolicibacterium smegmatis (strain ATCC 700084 / mc(2)155) OX=246196 GN=MSMEG_4678 PE=3 SV=1	18.296	173	0.742902			MSMEG_0226	MmpS5 protein OS=Mycolicibacterium smegmatis (strain ATCC 700084 / mc(2)155) OX=246196 GN=MSMEG_0226 PE=3 SV=1	15.41	142	3.71071
MSMEG_4682	Na+/H+ antiporter OS=Mycolicibacterium smegmatis (strain ATCC 700084 / mc(2)155) OX=246196 GN=MSMEG_4682 PE=4 SV=1	61.276	566	0.61393			MSMEG_0227	Transcriptional regulator, TetR family protein OS=Mycolicibacterium smegmatis (strain ATCC 700084 / mc(2)155) OX=246196 GN=MSMEG_0227 PE=4 SV=1	20.721	189	0.677998
MSMEG_4691	HNH nuclease OS=Mycolicibacterium smegmatis (strain ATCC 700084 / mc(2)155) OX=246196 GN=MSMEG_4691 PE=4 SV=1	13.105	116	0.681549			MSMEG_0230	Uncharacterized protein OS=Mycolicibacterium smegmatis (strain ATCC 700084 / mc(2)155) OX=246196 GN=MSMEG_0230 PE=3 SV=1	10.798	101	0.592897
MSMEG_4730	Uncharacterized protein OS=Mycolicibacterium smegmatis (strain ATCC 700084 / mc(2)155) OX=246196 GN=MSMEG_4730 PE=4 SV=1	49.197	455	-4.66106			MSMEG_0231	Thiamine_BP domain-containing protein OS=Mycolicibacterium smegmatis (strain ATCC 700084 / mc(2)155) OX=246196 GN=MSMEG_0231 PE=3 SV=1	10.432	99	-0.734405
MSMEG_4731	Acyl-CoA synthase OS=Mycolicibacterium smegmatis (strain ATCC 700084 / mc(2)155) OX=246196 GN=MSMEG_4731 PE=4 SV=1	62.541	577	1.40171			MSMEG_0240	Uncharacterized protein OS=Mycolicibacterium smegmatis (strain ATCC 700084 / mc(2)155) OX=246196 GN=MSMEG_0240 PE=4 SV=1	22.664	202	0.539918
MSMEG_4735	Uncharacterized protein OS=Mycolicibacterium smegmatis (strain ATCC 700084 / mc(2)155) OX=246196 GN=MSMEG_4735 PE=4 SV=1	32.96	294	1.8349			MSMEG_0242	MHB domain-containing protein OS=Mycolicibacterium smegmatis (strain ATCC 700084 / mc(2)155) OX=246196 GN=MSMEG_0242 PE=4 SV=1	19.122	193	1.35494
MSMEG_4739	Uncharacterized protein OS=Mycolicibacterium smegmatis (strain ATCC 700084 / mc(2)155) OX=246196 GN=MSMEG_4739 PE=4 SV=1	25.281	226	-0.590014			MSMEG_0243	MHB domain-containing protein OS=Mycolicibacterium smegmatis (strain ATCC 700084 / mc(2)155) OX=246196 GN=MSMEG_0243 PE=4 SV=1	11.67	116	0.892628
MSMEG_4771	Uncharacterized protein OS=Mycolicibacterium smegmatis (strain ATCC 700084 / mc(2)155) OX=246196 GN=MSMEG_4771 PE=4 SV=1	32.441	303	0.621914			MSMEG_0246	Histidine kinase OS=Mycolicibacterium smegmatis (strain ATCC 700084 / mc(2)155) OX=246196 GN=MSMEG_0246 PE=4 SV=1	47.42	450	-0.740412
MSMEG_4811	Uncharacterized protein OS=Mycolicibacterium smegmatis (strain ATCC 700084 / mc(2)155) OX=246196 GN=MSMEG_4811 PE=4 SV=1	16.264	154	-2.59291			MSMEG_0249	Integral membrane protein OS=Mycolicibacterium smegmatis (strain ATCC 700084 / mc(2)155) OX=246196 GN=MSMEG_0249 PE=3 SV=1	39.482	379	-0.602842
MSMEG_4828	Alcohol dehydrogenase, zinc-binding OS=Mycolicibacterium smegmatis (strain ATCC 700084 / mc(2)155) OX=246196 GN=MSMEG_4828 PE=4 SV=1	33.321	324	0.809625			MSMEG_0254	Uncharacterized protein OS=Mycolicibacterium smegmatis (strain ATCC 700084 / mc(2)155) OX=246196 GN=MSMEG_0254 PE=4 SV=1	52.679	488	0.996138
MSMEG_4855	Amidohydrolase family protein OS=Mycolicibacterium smegmatis (strain ATCC 700084 / mc(2)155) OX=246196 GN=MSMEG_4855 PE=4 SV=1	43.539	390	4.7419			MSMEG_0257	Acyl-CoA synthase OS=Mycolicibacterium smegmatis (strain ATCC 700084 / mc(2)155) OX=246196 GN=MSMEG_0257 PE=4 SV=1	55.586	504	0.939705
MSMEG_4858	Transcriptional regulator, TetR family protein OS=Mycolicibacterium smegmatis (strain ATCC 700084 / mc(2)155) OX=246196 GN=MSMEG_4858 PE=4 SV=1	25.396	234	0.706105			MSMEG_0259	Enoyl-CoA hydratase/isomerase OS=Mycolicibacterium smegmatis (strain ATCC 700084 / mc(2)155) OX=246196 GN=MSMEG_0259 PE=4 SV=1	32.183	301	-0.654209
MSMEG_4887	Cytochrome P450 OS=Mycolicibacterium smegmatis (strain ATCC 700084 / mc(2)155) OX=246196 GN=MSMEG_4887 PE=3 SV=1	44.969	400	8.01283			MSMEG_0260	DNA-binding protein OS=Mycolicibacterium smegmatis (strain ATCC 700084 / mc(2)155) OX=246196 GN=MSMEG_0260 PE=4 SV=1	29.675	271	-0.767605
MSMEG_4893	Putative neutral zinc metallopeptidase OS=Mycolicibacterium smegmatis (strain ATCC 700084 / mc(2)155) OX=246196 GN=MSMEG_4893 PE=4 SV=1	50.517	481	1.52375			MSMEG_0282	Uncharacterized protein OS=Mycolicibacterium smegmatis (strain ATCC 700084 / mc(2)155) OX=246196 GN=MSMEG_0282 PE=4 SV=1	11.567	106	-0.575413
MSMEG_4902	Metal-dependent hydrolase of the beta-lactamase superfamily protein III OS=Mycolicibacterium smegmatis (strain ATCC 700084 / mc(2)155) OX=246196 GN=MSMEG_4902 PE=4 SV=1	26.979	252	0.63755			MSMEG_0284	Ribosyldihydronicotinamide dehydrogenase (Quinone) OS=Mycolicibacterium smegmatis (strain ATCC 700084 / mc(2)155) OX=246196 GN=MSMEG_0284 PE=4 SV=1	29.177	264	1.97631
MSMEG_4912	Putative helicase OS=Mycolicibacterium smegmatis (strain ATCC 700084 / mc(2)155) OX=246196 GN=MSMEG_4912 PE=4 SV=1	72.802	683	-1.26352			MSMEG_0291	Dioxygenase, TauD/TfdA family protein OS=Mycolicibacterium smegmatis (strain ATCC 700084 / mc(2)155) OX=246196 GN=MSMEG_0291 PE=3 SV=1	31.031	281	1.40937
MSMEG_4985	Carbonic anhydrase OS=Mycolicibacterium smegmatis (strain ATCC 700084 / mc(2)155) OX=246196 GN=MSMEG_4985 PE=4 SV=1	18.03	163	1.42995			MSMEG_0296	Transcriptional regulator, MarR family protein OS=Mycolicibacterium smegmatis (strain ATCC 700084 / mc(2)155) OX=246196 GN=MSMEG_0296 PE=4 SV=1	16.747	151	-0.730212
MSMEG_5002	AAA_27 domain-containing protein OS=Mycolicibacterium smegmatis (strain ATCC 700084 / mc(2)155) OX=246196 GN=MSMEG_5002 PE=4 SV=1	94.509	877	0.794266			MSMEG_0301	Oxidoreductase, FAD-binding OS=Mycolicibacterium smegmatis (strain ATCC 700084 / mc(2)155) OX=246196 GN=MSMEG_0301 PE=4 SV=1	47.139	455	-1.56213
MSMEG_5004	DNA repair exonuclease OS=Mycolicibacterium smegmatis (strain ATCC 700084 / mc(2)155) OX=246196 GN=MSMEG_5004 PE=4 SV=1	41.639	384	1.11952			MSMEG_0302	Peptidase, S9A/B/C families OS=Mycolicibacterium smegmatis (strain ATCC 700084 / mc(2)155) OX=246196 GN=MSMEG_0302 PE=4 SV=1	44.508	403	-2.6776
MSMEG_5016	Conserved domain protein OS=Mycolicibacterium smegmatis (strain ATCC 700084 / mc(2)155) OX=246196 GN=MSMEG_5016 PE=4 SV=1	6.972	68	-0.547361			MSMEG_0304	Acyl-CoA synthase OS=Mycolicibacterium smegmatis (strain ATCC 700084 / mc(2)155) OX=246196 GN=MSMEG_0304 PE=4 SV=1	58.604	543	-1.02041
MSMEG_5022	Flavin-containing monooxygenase FMO OS=Mycolicibacterium smegmatis (strain ATCC 700084 / mc(2)155) OX=246196 GN=MSMEG_5022 PE=4 SV=1	68.17	613	1.46044			MSMEG_0308	Dihydrofolate reductase OS=Mycolicibacterium smegmatis (strain ATCC 700084 / mc(2)155) OX=246196 GN=MSMEG_0308 PE=1 SV=1	19.293	175	0.79417
MSMEG_5031	Type-5 uracil-DNA glycosylase OS=Mycolicibacterium smegmatis (strain ATCC 700084 / mc(2)155) OX=246196 GN=MSMEG_5031 PE=3 SV=1	30.642	290	-0.636309			MSMEG_0311	Glycosyltransferase OS=Mycolicibacterium smegmatis (strain ATCC 700084 / mc(2)155) OX=246196 GN=MSMEG_0311 PE=4 SV=1	43.067	391	1.34647
MSMEG_5041	Probable acyltransferase OS=Mycolicibacterium smegmatis (strain ATCC 700084 / mc(2)155) OX=246196 GN=MSMEG_5041 PE=4 SV=1	42.261	382	-1.89471			MSMEG_0316	Putative NagC regulator OS=Mycolicibacterium smegmatis (strain ATCC 700084 / mc(2)155) OX=246196 GN=MSMEG_0316 PE=3 SV=1	41.151	395	1.09164
MSMEG_5143	HTH-type transcriptional regulator DegA OS=Mycolicibacterium smegmatis (strain ATCC 700084 / mc(2)155) OX=246196 GN=MSMEG_5143 PE=4 SV=1	36.795	353	1.06877			MSMEG_0318	AMP-dependent synthetase and ligase OS=Mycolicibacterium smegmatis (strain ATCC 700084 / mc(2)155) OX=246196 GN=MSMEG_0318 PE=4 SV=1	53.279	495	-1.36298
MSMEG_5159	DNA-binding response regulator, putative OS=Mycolicibacterium smegmatis (strain ATCC 700084 / mc(2)155) OX=246196 GN=MSMEG_5159 PE=4 SV=1	28.321	261	1.71584			MSMEG_0319	Acyltransferase OS=Mycolicibacterium smegmatis (strain ATCC 700084 / mc(2)155) OX=246196 GN=MSMEG_0319 PE=4 SV=1	42.901	397	-0.794944
MSMEG_5173	O-methyltransferase, putative OS=Mycolicibacterium smegmatis (strain ATCC 700084 / mc(2)155) OX=246196 GN=MSMEG_5173 PE=4 SV=1	31.243	278	1.146			MSMEG_0320	Putative phosphotriesterase OS=Mycolicibacterium smegmatis (strain ATCC 700084 / mc(2)155) OX=246196 GN=MSMEG_0320 PE=3 SV=1	35.807	325	-0.816577
MSMEG_5174	Regulatory protein GntR, HTH OS=Mycolicibacterium smegmatis (strain ATCC 700084 / mc(2)155) OX=246196 GN=MSMEG_5174 PE=4 SV=1	12.687	118	-0.542294			MSMEG_0321	Transcriptional regulator OS=Mycolicibacterium smegmatis (strain ATCC 700084 / mc(2)155) OX=246196 GN=MSMEG_0321 PE=4 SV=1	98.745	930	-0.8568
MSMEG_5180	Uncharacterized protein OS=Mycolicibacterium smegmatis (strain ATCC 700084 / mc(2)155) OX=246196 GN=MSMEG_5180 PE=4 SV=1	4.861	43	0.552807			MSMEG_0334	Biotin carboxyl carrier protein OS=Mycolicibacterium smegmatis (strain ATCC 700084 / mc(2)155) OX=246196 GN=MSMEG_0334 PE=4 SV=1	71.183	669	1.40695
MSMEG_5206	Regulatory protein OS=Mycolicibacterium smegmatis (strain ATCC 700084 / mc(2)155) OX=246196 GN=MSMEG_5206 PE=4 SV=1	21.914	200	-0.762581			MSMEG_0336	MDMPI_N domain-containing protein OS=Mycolicibacterium smegmatis (strain ATCC 700084 / mc(2)155) OX=246196 GN=MSMEG_0336 PE=4 SV=1	29.015	264	0.85369
MSMEG_5207	Uncharacterized protein OS=Mycolicibacterium smegmatis (strain ATCC 700084 / mc(2)155) OX=246196 GN=MSMEG_5207 PE=4 SV=1	25.281	231	1.12204			MSMEG_0337	Uncharacterized protein OS=Mycolicibacterium smegmatis (strain ATCC 700084 / mc(2)155) OX=246196 GN=MSMEG_0337 PE=4 SV=1	62.947	584	0.762178
MSMEG_5216	Glyoxalase family protein OS=Mycolicibacterium smegmatis (strain ATCC 700084 / mc(2)155) OX=246196 GN=MSMEG_5216 PE=4 SV=1	14.688	135	1.63253			MSMEG_0352	Uncharacterized protein OS=Mycolicibacterium smegmatis (strain ATCC 700084 / mc(2)155) OX=246196 GN=MSMEG_0352 PE=4 SV=1	21.87	200	1.43611
MSMEG_5255	Uncharacterized protein OS=Mycolicibacterium smegmatis (strain ATCC 700084 / mc(2)155) OX=246196 GN=MSMEG_5255 PE=4 SV=1	48.089	454	-0.622325			MSMEG_0353	Uncharacterized protein OS=Mycolicibacterium smegmatis (strain ATCC 700084 / mc(2)155) OX=246196 GN=MSMEG_0353 PE=4 SV=1	19.04	181	0.877346
MSMEG_5257	Channel protein, hemolysin III family protein OS=Mycolicibacterium smegmatis (strain ATCC 700084 / mc(2)155) OX=246196 GN=MSMEG_5257 PE=3 SV=1	27.747	256	-2.90088			MSMEG_0356	Acetyltransferase OS=Mycolicibacterium smegmatis (strain ATCC 700084 / mc(2)155) OX=246196 GN=MSMEG_0356 PE=4 SV=1	10.37	98	-0.858543
MSMEG_5266	RDD family protein OS=Mycolicibacterium smegmatis (strain ATCC 700084 / mc(2)155) OX=246196 GN=MSMEG_5266 PE=4 SV=1	26.525	245	-2.27055			MSMEG_0362	Amidohydrolase 2 OS=Mycolicibacterium smegmatis (strain ATCC 700084 / mc(2)155) OX=246196 GN=MSMEG_0362 PE=4 SV=1	41.775	387	-0.797109
MSMEG_5278	Conserved membrane-spanning protein OS=Mycolicibacterium smegmatis (strain ATCC 700084 / mc(2)155) OX=246196 GN=MSMEG_5278 PE=4 SV=1	62.742	576	-1.00807			MSMEG_0367	O-demethylpuromycin-O-methyltransferase OS=Mycolicibacterium smegmatis (strain ATCC 700084 / mc(2)155) OX=246196 GN=MSMEG_0367 PE=3 SV=1	38.715	357	0.860148
MSMEG_5280	Cysteine dioxygenase type I superfamily protein OS=Mycolicibacterium smegmatis (strain ATCC 700084 / mc(2)155) OX=246196 GN=MSMEG_5280 PE=3 SV=1	19.802	182	1.16388			MSMEG_0371	MaoC like domain protein OS=Mycolicibacterium smegmatis (strain ATCC 700084 / mc(2)155) OX=246196 GN=MSMEG_0371 PE=4 SV=1	30.825	285	-0.704658
MSMEG_5284	Patatin OS=Mycolicibacterium smegmatis (strain ATCC 700084 / mc(2)155) OX=246196 GN=MSMEG_5284 PE=4 SV=1	35.697	340	-0.522232			MSMEG_0394	Uncharacterized protein OS=Mycolicibacterium smegmatis (strain ATCC 700084 / mc(2)155) OX=246196 GN=MSMEG_0394 PE=4 SV=1	9.195	84	-0.622263
MSMEG_5300	Short-chain type dehydrogenase/reductase OS=Mycolicibacterium smegmatis (strain ATCC 700084 / mc(2)155) OX=246196 GN=MSMEG_5300 PE=4 SV=1	25.057	242	-1.03563			MSMEG_0400	Mycobactin synthetase protein B OS=Mycolicibacterium smegmatis (strain ATCC 700084 / mc(2)155) OX=246196 GN=MSMEG_0400 PE=3 SV=1	261.025	2429	0.552454
MSMEG_5302	Aerobic C4-dicarboxylate transport protein OS=Mycolicibacterium smegmatis (strain ATCC 700084 / mc(2)155) OX=246196 GN=MSMEG_5302 PE=4 SV=1	47.519	457	0.709843			MSMEG_0401	Putative non-ribosomal peptide synthase OS=Mycolicibacterium smegmatis (strain ATCC 700084 / mc(2)155) OX=246196 GN=MSMEG_0401 PE=4 SV=1	108.31	1001	0.547589
MSMEG_5338	Regulatory protein, MarR OS=Mycolicibacterium smegmatis (strain ATCC 700084 / mc(2)155) OX=246196 GN=MSMEG_5338 PE=4 SV=1	15.742	142	-0.629626			MSMEG_0416	Uncharacterized protein OS=Mycolicibacterium smegmatis (strain ATCC 700084 / mc(2)155) OX=246196 GN=MSMEG_0416 PE=4 SV=1	6.08	53	-5.45799
MSMEG_5402	Dehydrogenase DhgA OS=Mycolicibacterium smegmatis (strain ATCC 700084 / mc(2)155) OX=246196 GN=MSMEG_5402 PE=4 SV=1	28.012	262	1.64214			MSMEG_0423	Uncharacterized protein OS=Mycolicibacterium smegmatis (strain ATCC 700084 / mc(2)155) OX=246196 GN=MSMEG_0423 PE=4 SV=1	16.94	166	0.773814
MSMEG_5412	Immunogenic protein MPT63 OS=Mycolicibacterium smegmatis (strain ATCC 700084 / mc(2)155) OX=246196 GN=MSMEG_5412 PE=4 SV=1	33.361	346	0.618574			MSMEG_0426	Transcriptional regulator, GntR family protein OS=Mycolicibacterium smegmatis (strain ATCC 700084 / mc(2)155) OX=246196 GN=MSMEG_0426 PE=3 SV=1	49.46	457	2.39479
MSMEG_5416	LpqU protein OS=Mycolicibacterium smegmatis (strain ATCC 700084 / mc(2)155) OX=246196 GN=MSMEG_5416 PE=4 SV=1	23.949	224	-0.662062			MSMEG_0429	Putative ferric uptake regulator OS=Mycolicibacterium smegmatis (strain ATCC 700084 / mc(2)155) OX=246196 GN=MSMEG_0429 PE=4 SV=1	9.13	80	2.75682
MSMEG_5492	Acetyl-CoA carboxylase carboxyltransferase OS=Mycolicibacterium smegmatis (strain ATCC 700084 / mc(2)155) OX=246196 GN=MSMEG_5492 PE=3 SV=1	56.578	531	-0.718626			MSMEG_0435	Allophanate hydrolase subunit 2 OS=Mycolicibacterium smegmatis (strain ATCC 700084 / mc(2)155) OX=246196 GN=MSMEG_0435 PE=1 SV=1	31.247	294	-1.3725
MSMEG_5493	Biotin carboxyl carrier protein OS=Mycolicibacterium smegmatis (strain ATCC 700084 / mc(2)155) OX=246196 GN=MSMEG_5493 PE=4 SV=1	68.957	648	-0.709399			MSMEG_0436	Allophanate hydrolase subunit 1 OS=Mycolicibacterium smegmatis (strain ATCC 700084 / mc(2)155) OX=246196 GN=MSMEG_0436 PE=1 SV=1	22.636	210	-1.08171
MSMEG_5518	Antigen 34 kDa OS=Mycolicibacterium smegmatis (strain ATCC 700084 / mc(2)155) OX=246196 GN=MSMEG_5518 PE=4 SV=1	30.413	299	8.29992			MSMEG_0437	Probable queuosine precursor transporter OS=Mycolicibacterium smegmatis (strain ATCC 700084 / mc(2)155) OX=246196 GN=MSMEG_0437 PE=3 SV=1	24.4	226	0.831256
MSMEG_5522	Transcriptional Regulator, TetR family protein OS=Mycolicibacterium smegmatis (strain ATCC 700084 / mc(2)155) OX=246196 GN=MSMEG_5522 PE=4 SV=1	22.8	205	-0.552986			MSMEG_0438	Periplasmic binding protein OS=Mycolicibacterium smegmatis (strain ATCC 700084 / mc(2)155) OX=246196 GN=MSMEG_0438 PE=1 SV=1	33.658	317	-0.579199
MSMEG_5527	Uncharacterized protein OS=Mycolicibacterium smegmatis (strain ATCC 700084 / mc(2)155) OX=246196 GN=MSMEG_5527 PE=4 SV=1	23.624	227	-1.23384			MSMEG_0443	Hydrolase, carbon-nitrogen family protein OS=Mycolicibacterium smegmatis (strain ATCC 700084 / mc(2)155) OX=246196 GN=MSMEG_0443 PE=4 SV=1	35.523	330	1.74924
MSMEG_5540	Uncharacterized protein OS=Mycolicibacterium smegmatis (strain ATCC 700084 / mc(2)155) OX=246196 GN=MSMEG_5540 PE=4 SV=1	21.071	191	0.652262			MSMEG_0444	Agmatine deiminase OS=Mycolicibacterium smegmatis (strain ATCC 700084 / mc(2)155) OX=246196 GN=MSMEG_0444 PE=4 SV=1	36.456	340	1.78488
MSMEG_5552	Uncharacterized protein OS=Mycolicibacterium smegmatis (strain ATCC 700084 / mc(2)155) OX=246196 GN=MSMEG_5552 PE=4 SV=1	4.641	45	0.618356			MSMEG_0446	Putrescine importer OS=Mycolicibacterium smegmatis (strain ATCC 700084 / mc(2)155) OX=246196 GN=MSMEG_0446 PE=4 SV=1	47.286	447	1.79512
MSMEG_5567	Transcriptional regulator, TetR family protein OS=Mycolicibacterium smegmatis (strain ATCC 700084 / mc(2)155) OX=246196 GN=MSMEG_5567 PE=4 SV=1	22.608	200	-3.0137			MSMEG_0447	Uncharacterized protein OS=Mycolicibacterium smegmatis (strain ATCC 700084 / mc(2)155) OX=246196 GN=MSMEG_0447 PE=3 SV=1	14.408	139	0.63357
MSMEG_5573	Sugar ABC transporter permease protein OS=Mycolicibacterium smegmatis (strain ATCC 700084 / mc(2)155) OX=246196 GN=MSMEG_5573 PE=3 SV=1	35.394	320	0.888365			MSMEG_0451	Oxidoreductase, FAD-linked OS=Mycolicibacterium smegmatis (strain ATCC 700084 / mc(2)155) OX=246196 GN=MSMEG_0451 PE=4 SV=1	8.73	82	-0.800762
MSMEG_5591	Uncharacterized protein OS=Mycolicibacterium smegmatis (strain ATCC 700084 / mc(2)155) OX=246196 GN=MSMEG_5591 PE=4 SV=1	38.758	352	0.620929			MSMEG_0452	Inner membrane permease YgbN OS=Mycolicibacterium smegmatis (strain ATCC 700084 / mc(2)155) OX=246196 GN=MSMEG_0452 PE=4 SV=1	48.726	481	0.993282
MSMEG_5616	Glyoxalase/bleomycin resistance protein/dioxygenase OS=Mycolicibacterium smegmatis (strain ATCC 700084 / mc(2)155) OX=246196 GN=MSMEG_5616 PE=4 SV=1	27.13	256	0.79872			MSMEG_0455	Aldehyde dehydrogenase OS=Mycolicibacterium smegmatis (strain ATCC 700084 / mc(2)155) OX=246196 GN=MSMEG_0455 PE=4 SV=1	50.106	475	-0.569632
MSMEG_5632	Oxidoreductase, short chain dehydrogenase/reductase family protein OS=Mycolicibacterium smegmatis (strain ATCC 700084 / mc(2)155) OX=246196 GN=MSMEG_5632 PE=4 SV=1	27.112	257	-0.789943			MSMEG_0465	Transcriptional regulator, TetR family protein OS=Mycolicibacterium smegmatis (strain ATCC 700084 / mc(2)155) OX=246196 GN=MSMEG_0465 PE=4 SV=1	22.299	204	-0.733385
MSMEG_5650	AMP-dependent synthetase and ligase OS=Mycolicibacterium smegmatis (strain ATCC 700084 / mc(2)155) OX=246196 GN=MSMEG_5650 PE=4 SV=1	61.539	562	-0.553198			MSMEG_0466	Uncharacterized protein OS=Mycolicibacterium smegmatis (strain ATCC 700084 / mc(2)155) OX=246196 GN=MSMEG_0466 PE=4 SV=1	31.133	282	1.33248
MSMEG_5655	Hydrolase, carbon-nitrogen family protein OS=Mycolicibacterium smegmatis (strain ATCC 700084 / mc(2)155) OX=246196 GN=MSMEG_5655 PE=4 SV=1	30.009	281	-1.41595			MSMEG_0469	Transcriptional regulatory protein PadR OS=Mycolicibacterium smegmatis (strain ATCC 700084 / mc(2)155) OX=246196 GN=MSMEG_0469 PE=4 SV=1	32.245	290	1.05506
MSMEG_5660	ABC transporter ATP-binding protein OS=Mycolicibacterium smegmatis (strain ATCC 700084 / mc(2)155) OX=246196 GN=MSMEG_5660 PE=4 SV=1	71.603	650	0.509718			MSMEG_0472	Putative lipoprotein OS=Mycolicibacterium smegmatis (strain ATCC 700084 / mc(2)155) OX=246196 GN=MSMEG_0472 PE=4 SV=1	25.694	261	0.988595
MSMEG_5667	Phytoene dehydrogenase OS=Mycolicibacterium smegmatis (strain ATCC 700084 / mc(2)155) OX=246196 GN=MSMEG_5667 PE=4 SV=1	55.154	519	1.24732			MSMEG_0491	Transcriptional regulator, LacI family protein OS=Mycolicibacterium smegmatis (strain ATCC 700084 / mc(2)155) OX=246196 GN=MSMEG_0491 PE=1 SV=1	35.759	342	-1.42133
MSMEG_5674	Membrane transport protein OS=Mycolicibacterium smegmatis (strain ATCC 700084 / mc(2)155) OX=246196 GN=MSMEG_5674 PE=4 SV=1	45.307	435	-1.00684			MSMEG_0501	Glucosamine-6-phosphate deaminase 1 OS=Mycolicibacterium smegmatis (strain ATCC 700084 / mc(2)155) OX=246196 GN=MSMEG_0501 PE=4 SV=1	26.321	248	0.846583
MSMEG_5680	Glyoxalase family protein OS=Mycolicibacterium smegmatis (strain ATCC 700084 / mc(2)155) OX=246196 GN=MSMEG_5680 PE=4 SV=1	16.264	151	0.620013			MSMEG_0503	DeoR-family protein transcriptional regulator OS=Mycolicibacterium smegmatis (strain ATCC 700084 / mc(2)155) OX=246196 GN=MSMEG_0503 PE=4 SV=1	27.643	258	-1.9563
MSMEG_5681	Probable ferredoxin/ferredoxin--NADP reductase OS=Mycolicibacterium smegmatis (strain ATCC 700084 / mc(2)155) OX=246196 GN=MSMEG_5681 PE=4 SV=1	59.229	557	0.871622			MSMEG_0505	Probable sugar ABC transporter, substrate-binding protein, putative OS=Mycolicibacterium smegmatis (strain ATCC 700084 / mc(2)155) OX=246196 GN=MSMEG_0505 PE=4 SV=1	48.111	456	0.720586
MSMEG_5682	Uncharacterized protein OS=Mycolicibacterium smegmatis (strain ATCC 700084 / mc(2)155) OX=246196 GN=MSMEG_5682 PE=4 SV=1	38.153	325	1.61002			MSMEG_0508	Glycerol-phosphate porter OS=Mycolicibacterium smegmatis (strain ATCC 700084 / mc(2)155) OX=246196 GN=MSMEG_0508 PE=4 SV=1	38.503	356	1.42129
MSMEG_5693	Transporter, major facilitator family protein OS=Mycolicibacterium smegmatis (strain ATCC 700084 / mc(2)155) OX=246196 GN=MSMEG_5693 PE=4 SV=1	53.509	515	1.11609			MSMEG_0509	Transcriptional regulatory protein OS=Mycolicibacterium smegmatis (strain ATCC 700084 / mc(2)155) OX=246196 GN=MSMEG_0509 PE=4 SV=1	27.532	261	0.747606
MSMEG_5704	Uncharacterized protein OS=Mycolicibacterium smegmatis (strain ATCC 700084 / mc(2)155) OX=246196 GN=MSMEG_5704 PE=4 SV=1	7.069	65	0.787344			MSMEG_0523	DNA-binding protein OS=Mycolicibacterium smegmatis (strain ATCC 700084 / mc(2)155) OX=246196 GN=MSMEG_0523 PE=4 SV=1	33.219	297	-2.57533
MSMEG_5719	Oxidoreductase OS=Mycolicibacterium smegmatis (strain ATCC 700084 / mc(2)155) OX=246196 GN=MSMEG_5719 PE=4 SV=1	44.101	402	0.661364			MSMEG_0530	Short chain dehydrogenase OS=Mycolicibacterium smegmatis (strain ATCC 700084 / mc(2)155) OX=246196 GN=MSMEG_0530 PE=4 SV=1	24.857	233	7.65105
MSMEG_5741	DUF218 domain-containing protein OS=Mycolicibacterium smegmatis (strain ATCC 700084 / mc(2)155) OX=246196 GN=MSMEG_5741 PE=4 SV=1	22.062	211	-0.634197			MSMEG_0536	Intracellular protease, PfpI family protein OS=Mycolicibacterium smegmatis (strain ATCC 700084 / mc(2)155) OX=246196 GN=MSMEG_0536 PE=3 SV=1	20.037	188	-0.725217
MSMEG_5753	Serine/threonine specific protein phosphatase OS=Mycolicibacterium smegmatis (strain ATCC 700084 / mc(2)155) OX=246196 GN=MSMEG_5753 PE=3 SV=1	21.007	189	-0.941852			MSMEG_0537	Uncharacterized protein OS=Mycolicibacterium smegmatis (strain ATCC 700084 / mc(2)155) OX=246196 GN=MSMEG_0537 PE=4 SV=1	16.723	142	-1.22303
MSMEG_5764	Putative cyanamide hydratase OS=Mycolicibacterium smegmatis (strain ATCC 700084 / mc(2)155) OX=246196 GN=MSMEG_5764 PE=4 SV=1	21.791	199	-2.23213			MSMEG_0538	Regulatory protein, MarR OS=Mycolicibacterium smegmatis (strain ATCC 700084 / mc(2)155) OX=246196 GN=MSMEG_0538 PE=4 SV=1	17.767	163	-1.53191
MSMEG_5766	DUF732 domain-containing protein OS=Mycolicibacterium smegmatis (strain ATCC 700084 / mc(2)155) OX=246196 GN=MSMEG_5766 PE=4 SV=1	11.869	113	-0.634123			MSMEG_0540	Transcriptional regulator, putative OS=Mycolicibacterium smegmatis (strain ATCC 700084 / mc(2)155) OX=246196 GN=MSMEG_0540 PE=4 SV=1	22.529	207	-0.928247
MSMEG_5770	Uncharacterized protein OS=Mycolicibacterium smegmatis (strain ATCC 700084 / mc(2)155) OX=246196 GN=MSMEG_5770 PE=4 SV=1	14.909	152	0.948105			MSMEG_0544	Transcriptional regulator OS=Mycolicibacterium smegmatis (strain ATCC 700084 / mc(2)155) OX=246196 GN=MSMEG_0544 PE=3 SV=1	33.444	317	-1.09874
MSMEG_5778	Alcohol dehydrogenase, zinc-binding OS=Mycolicibacterium smegmatis (strain ATCC 700084 / mc(2)155) OX=246196 GN=MSMEG_5778 PE=4 SV=1	33.927	324	0.93002			MSMEG_0546	Methyltransf_25 domain-containing protein OS=Mycolicibacterium smegmatis (strain ATCC 700084 / mc(2)155) OX=246196 GN=MSMEG_0546 PE=4 SV=1	30.078	275	2.57766
MSMEG_5790	Uncharacterized protein MSMEG_5790/MSMEI_5637 OS=Mycolicibacterium smegmatis (strain ATCC 700084 / mc(2)155) OX=246196 GN=MSMEG_5790 PE=1 SV=1	9.05	90	0.696545			MSMEG_0553	Probable sugar ABC transporter, substrate-binding protein, putative OS=Mycolicibacterium smegmatis (strain ATCC 700084 / mc(2)155) OX=246196 GN=MSMEG_0553 PE=4 SV=1	47.089	450	-1.05544
MSMEG_5804	Uncharacterized protein OS=Mycolicibacterium smegmatis (strain ATCC 700084 / mc(2)155) OX=246196 GN=MSMEG_5804 PE=4 SV=1	24.912	231	-0.703424			MSMEG_0557	Uncharacterized protein OS=Mycolicibacterium smegmatis (strain ATCC 700084 / mc(2)155) OX=246196 GN=MSMEG_0557 PE=4 SV=1	5.185	45	0.579112
MSMEG_5812	Carveol dehydrogenase OS=Mycolicibacterium smegmatis (strain ATCC 700084 / mc(2)155) OX=246196 GN=MSMEG_5812 PE=3 SV=1	28.649	276	0.583001			MSMEG_0559	Conserved domain protein OS=Mycolicibacterium smegmatis (strain ATCC 700084 / mc(2)155) OX=246196 GN=MSMEG_0559 PE=4 SV=1	7.105	67	1.65418
MSMEG_5848	Amino acid permease-associated region OS=Mycolicibacterium smegmatis (strain ATCC 700084 / mc(2)155) OX=246196 GN=MSMEG_5848 PE=3 SV=1	50.285	474	2.23039			MSMEG_0561	Putative TetR family protein receptor protein OS=Mycolicibacterium smegmatis (strain ATCC 700084 / mc(2)155) OX=246196 GN=MSMEG_0561 PE=4 SV=1	24.181	226	-1.20449
MSMEG_5858	3-oxoacyl-[acyl-carrier-protein] reductase OS=Mycolicibacterium smegmatis (strain ATCC 700084 / mc(2)155) OX=246196 GN=MSMEG_5858 PE=4 SV=1	26.937	254	0.92493			MSMEG_0562	Uncharacterized protein OS=Mycolicibacterium smegmatis (strain ATCC 700084 / mc(2)155) OX=246196 GN=MSMEG_0562 PE=4 SV=1	34.023	328	-1.5476
MSMEG_5877	Cellulase domain-containing protein OS=Mycolicibacterium smegmatis (strain ATCC 700084 / mc(2)155) OX=246196 GN=MSMEG_5877 PE=3 SV=1	40.242	356	-0.516535			MSMEG_0576	MmpL4 protein OS=Mycolicibacterium smegmatis (strain ATCC 700084 / mc(2)155) OX=246196 GN=MSMEG_0576 PE=4 SV=1	104.331	963	1.33065
MSMEG_5879	D-alanyl-D-alanine dipeptidase OS=Mycolicibacterium smegmatis (strain ATCC 700084 / mc(2)155) OX=246196 GN=MSMEG_5879 PE=3 SV=1	23.489	218	1.79837			MSMEG_0582	Succinic semialdehyde dehydrogenase OS=Mycolicibacterium smegmatis (strain ATCC 700084 / mc(2)155) OX=246196 GN=MSMEG_0582 PE=3 SV=1	49.982	484	-0.780659
MSMEG_5886	Enoyl-CoA hydratase OS=Mycolicibacterium smegmatis (strain ATCC 700084 / mc(2)155) OX=246196 GN=MSMEG_5886 PE=4 SV=1	35.214	315	-0.543937			MSMEG_0592	Putative rhamnose catabolism operon transcriptional regulator OS=Mycolicibacterium smegmatis (strain ATCC 700084 / mc(2)155) OX=246196 GN=MSMEG_0592 PE=4 SV=1	35.15	333	-0.916309
MSMEG_5887	Intersectin-EH binding protein Ibp1 OS=Mycolicibacterium smegmatis (strain ATCC 700084 / mc(2)155) OX=246196 GN=MSMEG_5887 PE=4 SV=1	12.264	123	-0.745624			MSMEG_0593	LUD_dom domain-containing protein OS=Mycolicibacterium smegmatis (strain ATCC 700084 / mc(2)155) OX=246196 GN=MSMEG_0593 PE=4 SV=1	22.652	215	-0.6249
MSMEG_5928	Uncharacterized protein OS=Mycolicibacterium smegmatis (strain ATCC 700084 / mc(2)155) OX=246196 GN=MSMEG_5928 PE=4 SV=1	24.894	225	0.620319			MSMEG_0594	Iron-sulfur cluster binding protein OS=Mycolicibacterium smegmatis (strain ATCC 700084 / mc(2)155) OX=246196 GN=MSMEG_0594 PE=4 SV=1	53.026	489	-0.863699
MSMEG_5956	NAD dependent epimerase/dehydratase family protein OS=Mycolicibacterium smegmatis (strain ATCC 700084 / mc(2)155) OX=246196 GN=MSMEG_5956 PE=4 SV=1	35.729	323	0.543497			MSMEG_0595	Glycolate oxidase OS=Mycolicibacterium smegmatis (strain ATCC 700084 / mc(2)155) OX=246196 GN=MSMEG_0595 PE=4 SV=1	26.224	245	0.868408
MSMEG_5966	Oxidoreductase, short chain dehydrogenase/reductase family protein OS=Mycolicibacterium smegmatis (strain ATCC 700084 / mc(2)155) OX=246196 GN=MSMEG_5966 PE=3 SV=1	26.947	254	-0.986296			MSMEG_0597	Uncharacterized protein OS=Mycolicibacterium smegmatis (strain ATCC 700084 / mc(2)155) OX=246196 GN=MSMEG_0597 PE=4 SV=1	47.613	426	-1.40726
MSMEG_5967	Glucose-methanol-choline oxidoreductase OS=Mycolicibacterium smegmatis (strain ATCC 700084 / mc(2)155) OX=246196 GN=MSMEG_5967 PE=4 SV=1	59.013	551	1.39498			MSMEG_0603	Putative acyl-CoA dehydrogenase OS=Mycolicibacterium smegmatis (strain ATCC 700084 / mc(2)155) OX=246196 GN=MSMEG_0603 PE=3 SV=1	78.754	734	0.99862
MSMEG_5969	Uncharacterized protein OS=Mycolicibacterium smegmatis (strain ATCC 700084 / mc(2)155) OX=246196 GN=MSMEG_5969 PE=4 SV=1	45.784	404	0.524763			MSMEG_0604	Glyoxylate reductase OS=Mycolicibacterium smegmatis (strain ATCC 700084 / mc(2)155) OX=246196 GN=MSMEG_0604 PE=3 SV=1	34.731	322	-0.744254
MSMEG_6028	Transcriptional regulator, LysR family protein OS=Mycolicibacterium smegmatis (strain ATCC 700084 / mc(2)155) OX=246196 GN=MSMEG_6028 PE=3 SV=1	32.804	303	-2.0369			MSMEG_0606	Transcriptional regulator, TetR family protein OS=Mycolicibacterium smegmatis (strain ATCC 700084 / mc(2)155) OX=246196 GN=MSMEG_0606 PE=4 SV=1	23.403	209	-1.23177
MSMEG_6030	Cytochrome p450 OS=Mycolicibacterium smegmatis (strain ATCC 700084 / mc(2)155) OX=246196 GN=MSMEG_6030 PE=3 SV=1	47.915	429	0.534151			MSMEG_0607	S-adenosyl-L-methionine-dependent methyltransferase OS=Mycolicibacterium smegmatis (strain ATCC 700084 / mc(2)155) OX=246196 GN=MSMEG_0607 PE=3 SV=1	30.214	280	-1.63881
MSMEG_6059	Uncharacterized protein OS=Mycolicibacterium smegmatis (strain ATCC 700084 / mc(2)155) OX=246196 GN=MSMEG_6059 PE=4 SV=1	9.616	94	0.89247			MSMEG_0613	DUF2236 domain-containing protein OS=Mycolicibacterium smegmatis (strain ATCC 700084 / mc(2)155) OX=246196 GN=MSMEG_0613 PE=4 SV=1	34.129	301	0.676297
MSMEG_6139	Putative HTH-type transcriptional regulator OS=Mycolicibacterium smegmatis (strain ATCC 700084 / mc(2)155) OX=246196 GN=MSMEG_6139 PE=4 SV=1	21.981	197	2.445			MSMEG_0624	Subtilase family protein OS=Mycolicibacterium smegmatis (strain ATCC 700084 / mc(2)155) OX=246196 GN=MSMEG_0624 PE=1 SV=1	46.432	459	1.26016
MSMEG_6143	Uncharacterized protein OS=Mycolicibacterium smegmatis (strain ATCC 700084 / mc(2)155) OX=246196 GN=MSMEG_6143 PE=4 SV=1	63.519	587	0.935985			MSMEG_0625	Peptidase_S9 domain-containing protein OS=Mycolicibacterium smegmatis (strain ATCC 700084 / mc(2)155) OX=246196 GN=MSMEG_0625 PE=4 SV=1	44.841	399	-5.0731
MSMEG_6151	Alpha/beta hydrolase fold-1 OS=Mycolicibacterium smegmatis (strain ATCC 700084 / mc(2)155) OX=246196 GN=MSMEG_6151 PE=4 SV=1	32.775	291	-0.564497			MSMEG_0629	Trans-aconitate 2-methyltransferase OS=Mycolicibacterium smegmatis (strain ATCC 700084 / mc(2)155) OX=246196 GN=MSMEG_0629 PE=4 SV=1	28.504	254	-0.625117
MSMEG_6186	Thioredoxin domain-containing protein OS=Mycolicibacterium smegmatis (strain ATCC 700084 / mc(2)155) OX=246196 GN=MSMEG_6186 PE=4 SV=1	22.739	215	-1.03673			MSMEG_0632	Uncharacterized protein OS=Mycolicibacterium smegmatis (strain ATCC 700084 / mc(2)155) OX=246196 GN=MSMEG_0632 PE=4 SV=1	17.827	164	-0.688324
MSMEG_6209	Uncharacterized protein OS=Mycolicibacterium smegmatis (strain ATCC 700084 / mc(2)155) OX=246196 GN=MSMEG_6209 PE=4 SV=1	8.307	72	0.522385			MSMEG_0633	PAP2 superfamily protein OS=Mycolicibacterium smegmatis (strain ATCC 700084 / mc(2)155) OX=246196 GN=MSMEG_0633 PE=4 SV=1	51.978	487	-0.962161
MSMEG_6211	Uncharacterized protein OS=Mycolicibacterium smegmatis (strain ATCC 700084 / mc(2)155) OX=246196 GN=MSMEG_6211 PE=4 SV=1	5.434	50	-3.60636			MSMEG_0655	Glucose 1-dehydrogenase, putative OS=Mycolicibacterium smegmatis (strain ATCC 700084 / mc(2)155) OX=246196 GN=MSMEG_0655 PE=4 SV=1	26.563	259	-0.96494
MSMEG_6238	Putative two-component system sensor kinase OS=Mycolicibacterium smegmatis (strain ATCC 700084 / mc(2)155) OX=246196 GN=MSMEG_6238 PE=4 SV=1	41.792	383	1.08836			MSMEG_0656	Transcriptional regulator, TetR family protein OS=Mycolicibacterium smegmatis (strain ATCC 700084 / mc(2)155) OX=246196 GN=MSMEG_0656 PE=4 SV=1	21.491	200	-0.65297
MSMEG_6240	Uncharacterized protein OS=Mycolicibacterium smegmatis (strain ATCC 700084 / mc(2)155) OX=246196 GN=MSMEG_6240 PE=4 SV=1	54.167	497	0.580913			MSMEG_0661	Glutamate-1-semialdehyde 2,1-aminomutase OS=Mycolicibacterium smegmatis (strain ATCC 700084 / mc(2)155) OX=246196 GN=MSMEG_0661 PE=3 SV=1	49.585	462	1.46998
MSMEG_6241	ATPase associated with various cellular activities, AAA-5 OS=Mycolicibacterium smegmatis (strain ATCC 700084 / mc(2)155) OX=246196 GN=MSMEG_6241 PE=4 SV=1	38.2	352	0.620029			MSMEG_0663	TetR-family protein transcriptional regulator OS=Mycolicibacterium smegmatis (strain ATCC 700084 / mc(2)155) OX=246196 GN=MSMEG_0663 PE=4 SV=1	26.257	235	-2.07923
MSMEG_6263	Glutamate synthase family protein OS=Mycolicibacterium smegmatis (strain ATCC 700084 / mc(2)155) OX=246196 GN=MSMEG_6263 PE=3 SV=1	47.516	446	0.95205			MSMEG_0671	S-(Hydroxymethyl)glutathione dehydrogenase OS=Mycolicibacterium smegmatis (strain ATCC 700084 / mc(2)155) OX=246196 GN=MSMEG_0671 PE=3 SV=1	41.247	382	-2.62768
MSMEG_6264	Putative oxidoreductase OS=Mycolicibacterium smegmatis (strain ATCC 700084 / mc(2)155) OX=246196 GN=MSMEG_6264 PE=4 SV=1	41.606	395	0.624631			MSMEG_0679	Uncharacterized protein OS=Mycolicibacterium smegmatis (strain ATCC 700084 / mc(2)155) OX=246196 GN=MSMEG_0679 PE=4 SV=1	56.365	562	1.15189
MSMEG_6267	Thiocyanate hydrolase gamma subunit OS=Mycolicibacterium smegmatis (strain ATCC 700084 / mc(2)155) OX=246196 GN=MSMEG_6267 PE=3 SV=1	26.65	236	0.546943			MSMEG_0682	Uncharacterized protein OS=Mycolicibacterium smegmatis (strain ATCC 700084 / mc(2)155) OX=246196 GN=MSMEG_0682 PE=4 SV=1	27.344	250	-1.11984
MSMEG_6293	Transcriptional regulatory protein OS=Mycolicibacterium smegmatis (strain ATCC 700084 / mc(2)155) OX=246196 GN=MSMEG_6293 PE=4 SV=1	21.478	190	0.504592			MSMEG_0684	Aldehyde oxidase and xanthine dehydrogenase, molybdopterin binding OS=Mycolicibacterium smegmatis (strain ATCC 700084 / mc(2)155) OX=246196 GN=MSMEG_0684 PE=4 SV=1	74.774	704	-1.66302
MSMEG_6294	Caib/baif family protein OS=Mycolicibacterium smegmatis (strain ATCC 700084 / mc(2)155) OX=246196 GN=MSMEG_6294 PE=4 SV=1	44.79	416	1.07432			MSMEG_0685	Oxidoreductase, molybdopterin-binding subunit OS=Mycolicibacterium smegmatis (strain ATCC 700084 / mc(2)155) OX=246196 GN=MSMEG_0685 PE=4 SV=1	35.252	331	-3.0633
MSMEG_6310	4-hydroxybutyrate coenzyme A transferase OS=Mycolicibacterium smegmatis (strain ATCC 700084 / mc(2)155) OX=246196 GN=MSMEG_6310 PE=4 SV=1	47.008	441	-0.521494			MSMEG_0686	Oxidoreductase OS=Mycolicibacterium smegmatis (strain ATCC 700084 / mc(2)155) OX=246196 GN=MSMEG_0686 PE=4 SV=1	18.441	173	-1.18803
MSMEG_6380	Uncharacterized protein OS=Mycolicibacterium smegmatis (strain ATCC 700084 / mc(2)155) OX=246196 GN=MSMEG_6380 PE=4 SV=1	14.678	136	-0.517479			MSMEG_0687	Uncharacterized protein OS=Mycolicibacterium smegmatis (strain ATCC 700084 / mc(2)155) OX=246196 GN=MSMEG_0687 PE=4 SV=1	41.629	411	0.540144
MSMEG_6406	N-acetylmuramoyl-L-alanine amidase OS=Mycolicibacterium smegmatis (strain ATCC 700084 / mc(2)155) OX=246196 GN=MSMEG_6406 PE=3 SV=1	57.131	536	-1.84379			MSMEG_0690	Iron-sulfur cluster-binding protein OS=Mycolicibacterium smegmatis (strain ATCC 700084 / mc(2)155) OX=246196 GN=MSMEG_0690 PE=4 SV=1	110.905	1042	-0.504152
MSMEG_6445	PHP domain protein OS=Mycolicibacterium smegmatis (strain ATCC 700084 / mc(2)155) OX=246196 GN=MSMEG_6445 PE=4 SV=1	36.55	334	0.603871			MSMEG_0691	Putative transcriptional regulatory protein OS=Mycolicibacterium smegmatis (strain ATCC 700084 / mc(2)155) OX=246196 GN=MSMEG_0691 PE=4 SV=1	87.182	836	-1.45338
MSMEG_6451	Transcriptional regulator, ArsR family protein OS=Mycolicibacterium smegmatis (strain ATCC 700084 / mc(2)155) OX=246196 GN=MSMEG_6451 PE=4 SV=1	14.229	130	0.501928			MSMEG_0692	Uncharacterized protein OS=Mycolicibacterium smegmatis (strain ATCC 700084 / mc(2)155) OX=246196 GN=MSMEG_0692 PE=4 SV=1	59.554	595	0.508889
MSMEG_6480	Putative transcriptional regulatory protein OS=Mycolicibacterium smegmatis (strain ATCC 700084 / mc(2)155) OX=246196 GN=MSMEG_6480 PE=4 SV=1	22.556	210	1.06468			MSMEG_0695	Isoniazid inductible protein IniA OS=Mycolicibacterium smegmatis (strain ATCC 700084 / mc(2)155) OX=246196 GN=MSMEG_0695 PE=4 SV=1	65.895	602	-0.803606
MSMEG_6488	Uncharacterized protein OS=Mycolicibacterium smegmatis (strain ATCC 700084 / mc(2)155) OX=246196 GN=MSMEG_6488 PE=4 SV=1	16.732	145	0.601364			MSMEG_0696	Alanine-rich protein OS=Mycolicibacterium smegmatis (strain ATCC 700084 / mc(2)155) OX=246196 GN=MSMEG_0696 PE=4 SV=1	12.085	113	-2.78683
MSMEG_6490	Major facilitator superfamily protein OS=Mycolicibacterium smegmatis (strain ATCC 700084 / mc(2)155) OX=246196 GN=MSMEG_6490 PE=4 SV=1	47.74	447	0.582534			MSMEG_0698	Isoniazid inductible protein IniC OS=Mycolicibacterium smegmatis (strain ATCC 700084 / mc(2)155) OX=246196 GN=MSMEG_0698 PE=4 SV=1	53.984	497	-0.610714
MSMEG_6503	Transcriptional regulator, TetR family protein OS=Mycolicibacterium smegmatis (strain ATCC 700084 / mc(2)155) OX=246196 GN=MSMEG_6503 PE=4 SV=1	20.175	188	-4.92282			MSMEG_0703	MDMPI_N domain-containing protein OS=Mycolicibacterium smegmatis (strain ATCC 700084 / mc(2)155) OX=246196 GN=MSMEG_0703 PE=4 SV=1	22.433	207	-0.831677
MSMEG_6508	MarR-family protein transcriptional regulator OS=Mycolicibacterium smegmatis (strain ATCC 700084 / mc(2)155) OX=246196 GN=MSMEG_6508 PE=4 SV=1	16.939	155	-0.67236			MSMEG_0704	LpqJ protein OS=Mycolicibacterium smegmatis (strain ATCC 700084 / mc(2)155) OX=246196 GN=MSMEG_0704 PE=4 SV=1	18.588	179	-0.922026
MSMEG_6509	ABC-type drug export system, ATP-binding protein OS=Mycolicibacterium smegmatis (strain ATCC 700084 / mc(2)155) OX=246196 GN=MSMEG_6509 PE=4 SV=1	31.494	289	-2.06734			MSMEG_0714	Acyl-CoA dehydrogenase OS=Mycolicibacterium smegmatis (strain ATCC 700084 / mc(2)155) OX=246196 GN=MSMEG_0714 PE=3 SV=1	42.569	394	0.648457
MSMEG_6544	Transport-associated, putative OS=Mycolicibacterium smegmatis (strain ATCC 700084 / mc(2)155) OX=246196 GN=MSMEG_6544 PE=4 SV=1	5.429	49	-1.41387			MSMEG_0719	Flavohemoglobin OS=Mycolicibacterium smegmatis (strain ATCC 700084 / mc(2)155) OX=246196 GN=MSMEG_0719 PE=3 SV=1	42.382	379	-0.925193
MSMEG_6572	Methyltransferase OS=Mycolicibacterium smegmatis (strain ATCC 700084 / mc(2)155) OX=246196 GN=MSMEG_6572 PE=4 SV=1	24.859	230	0.528239			MSMEG_0730	Oleandomycin glycosyltransferase OS=Mycolicibacterium smegmatis (strain ATCC 700084 / mc(2)155) OX=246196 GN=MSMEG_0730 PE=4 SV=1	43.219	400	-0.545078
MSMEG_6583	Acyl-CoA:diacylglycerol acyltransferase OS=Mycolicibacterium smegmatis (strain ATCC 700084 / mc(2)155) OX=246196 GN=MSMEG_6583 PE=3 SV=1	41.558	400	-0.591721			MSMEG_0731	CYTH domain-containing protein OS=Mycolicibacterium smegmatis (strain ATCC 700084 / mc(2)155) OX=246196 GN=MSMEG_0731 PE=4 SV=1	22.922	207	-0.526912
MSMEG_6593	ATP-binding protein OS=Mycolicibacterium smegmatis (strain ATCC 700084 / mc(2)155) OX=246196 GN=MSMEG_6593 PE=4 SV=1	28.097	255	-0.579095			MSMEG_0734	Rieske [2Fe-2S] domain protein OS=Mycolicibacterium smegmatis (strain ATCC 700084 / mc(2)155) OX=246196 GN=MSMEG_0734 PE=4 SV=1	40.166	359	1.01309
MSMEG_6625	Glyoxalase family protein OS=Mycolicibacterium smegmatis (strain ATCC 700084 / mc(2)155) OX=246196 GN=MSMEG_6625 PE=4 SV=1	14.951	140	1.71336			MSMEG_0735	Putative transcriptional regulator OS=Mycolicibacterium smegmatis (strain ATCC 700084 / mc(2)155) OX=246196 GN=MSMEG_0735 PE=4 SV=1	23.892	220	-6.02685
MSMEG_6632	Beta subunit of malonate decarboxylase OS=Mycolicibacterium smegmatis (strain ATCC 700084 / mc(2)155) OX=246196 GN=MSMEG_6632 PE=4 SV=1	56.528	538	1.00238			MSMEG_0738	Uncharacterized protein OS=Mycolicibacterium smegmatis (strain ATCC 700084 / mc(2)155) OX=246196 GN=MSMEG_0738 PE=4 SV=1	31.243	300	1.4751
MSMEG_6643	DNA-binding protein OS=Mycolicibacterium smegmatis (strain ATCC 700084 / mc(2)155) OX=246196 GN=MSMEG_6643 PE=3 SV=1	52.273	472	0.835289			MSMEG_0755	Cobalt-zinc-cadmium resistance protein OS=Mycolicibacterium smegmatis (strain ATCC 700084 / mc(2)155) OX=246196 GN=MSMEG_0755 PE=4 SV=1	31.155	297	0.7161
MSMEG_6649	Uncharacterized protein OS=Mycolicibacterium smegmatis (strain ATCC 700084 / mc(2)155) OX=246196 GN=MSMEG_6649 PE=4 SV=1	32.941	296	-0.8113			MSMEG_0758	Uncharacterized protein OS=Mycolicibacterium smegmatis (strain ATCC 700084 / mc(2)155) OX=246196 GN=MSMEG_0758 PE=4 SV=1	19.264	179	0.692059
MSMEG_6688	Regulatory protein OS=Mycolicibacterium smegmatis (strain ATCC 700084 / mc(2)155) OX=246196 GN=MSMEG_6688 PE=4 SV=1	53.284	503	1.09055			MSMEG_0761	Conserved domain protein OS=Mycolicibacterium smegmatis (strain ATCC 700084 / mc(2)155) OX=246196 GN=MSMEG_0761 PE=4 SV=1	6.962	64	-1.24668
MSMEG_6689	CAIB/BAIF family protein OS=Mycolicibacterium smegmatis (strain ATCC 700084 / mc(2)155) OX=246196 GN=MSMEG_6689 PE=4 SV=1	38.706	367	0.867774			MSMEG_0762	Cytochrome P450 FAS1 OS=Mycolicibacterium smegmatis (strain ATCC 700084 / mc(2)155) OX=246196 GN=MSMEG_0762 PE=3 SV=1	44.338	401	-1.78776
MSMEG_6693	Glutamine synthetase III OS=Mycolicibacterium smegmatis (strain ATCC 700084 / mc(2)155) OX=246196 GN=MSMEG_6693 PE=3 SV=1	50.843	461	2.26696			MSMEG_0775	Metallo-beta-lactamase superfamily protein OS=Mycolicibacterium smegmatis (strain ATCC 700084 / mc(2)155) OX=246196 GN=MSMEG_0775 PE=4 SV=1	26.647	248	-0.630556
MSMEG_6695	Cytochrome P450 OS=Mycolicibacterium smegmatis (strain ATCC 700084 / mc(2)155) OX=246196 GN=MSMEG_6695 PE=3 SV=1	44.748	400	-1.04541			MSMEG_0787	Bacterial extracellular solute-binding protein, family protein 3 OS=Mycolicibacterium smegmatis (strain ATCC 700084 / mc(2)155) OX=246196 GN=MSMEG_0787 PE=4 SV=1	35.041	322	0.625587
MSMEG_6700	Regulatory protein OS=Mycolicibacterium smegmatis (strain ATCC 700084 / mc(2)155) OX=246196 GN=MSMEG_6700 PE=4 SV=1	26.379	245	-0.858149			MSMEG_0790	Hydrolase, NUDIX family protein OS=Mycolicibacterium smegmatis (strain ATCC 700084 / mc(2)155) OX=246196 GN=MSMEG_0790 PE=3 SV=1	17.174	159	-0.570384
MSMEG_6709	Cyclopentanol dehydrogenase OS=Mycolicibacterium smegmatis (strain ATCC 700084 / mc(2)155) OX=246196 GN=MSMEG_6709 PE=4 SV=1	25.732	250	-1.52923			MSMEG_0813	Uncharacterized protein OS=Mycolicibacterium smegmatis (strain ATCC 700084 / mc(2)155) OX=246196 GN=MSMEG_0813 PE=4 SV=1	11.625	108	1.21466
MSMEG_6719	Epoxide hydrolase OS=Mycolicibacterium smegmatis (strain ATCC 700084 / mc(2)155) OX=246196 GN=MSMEG_6719 PE=4 SV=1	31.609	285	-0.75797			MSMEG_0814	Membrane protein OS=Mycolicibacterium smegmatis (strain ATCC 700084 / mc(2)155) OX=246196 GN=MSMEG_0814 PE=4 SV=1	9.482	90	-0.536375
MSMEG_6726	ABC transporter, permease protein OS=Mycolicibacterium smegmatis (strain ATCC 700084 / mc(2)155) OX=246196 GN=MSMEG_6726 PE=4 SV=1	21.579	209	0.554903			MSMEG_0817	LysR-family protein transcriptional regulator OS=Mycolicibacterium smegmatis (strain ATCC 700084 / mc(2)155) OX=246196 GN=MSMEG_0817 PE=3 SV=1	34.75	307	-1.60521
MSMEG_6728	Uncharacterized protein OS=Mycolicibacterium smegmatis (strain ATCC 700084 / mc(2)155) OX=246196 GN=MSMEG_6728 PE=4 SV=1	18.199	162	-1.73559			MSMEG_0821	Glutamyl-tRNA(Gln) amidotransferase subunit A OS=Mycolicibacterium smegmatis (strain ATCC 700084 / mc(2)155) OX=246196 GN=MSMEG_0821 PE=4 SV=1	51.02	487	-0.789198
MSMEG_6729	DNA-binding protein OS=Mycolicibacterium smegmatis (strain ATCC 700084 / mc(2)155) OX=246196 GN=MSMEG_6729 PE=4 SV=1	31.975	289	0.584366			MSMEG_0823	Septum_form domain-containing protein OS=Mycolicibacterium smegmatis (strain ATCC 700084 / mc(2)155) OX=246196 GN=MSMEG_0823 PE=4 SV=1	19.489	184	1.14672
MSMEG_6731	Transcriptional regulatory protein OS=Mycolicibacterium smegmatis (strain ATCC 700084 / mc(2)155) OX=246196 GN=MSMEG_6731 PE=4 SV=1	20.98	192	0.553743			MSMEG_0824	DLH domain-containing protein OS=Mycolicibacterium smegmatis (strain ATCC 700084 / mc(2)155) OX=246196 GN=MSMEG_0824 PE=4 SV=1	22.502	215	0.832045
MSMEG_6744	Oxidoreductase FAD/NAD OS=Mycolicibacterium smegmatis (strain ATCC 700084 / mc(2)155) OX=246196 GN=MSMEG_6744 PE=4 SV=1	30.636	284	-0.747143			MSMEG_0828	Immunogenic protein MPT63 OS=Mycolicibacterium smegmatis (strain ATCC 700084 / mc(2)155) OX=246196 GN=MSMEG_0828 PE=4 SV=1	34.476	356	1.41434
MSMEG_6748	ATPase component of ABC transporters with duplicated ATPase domains OS=Mycolicibacterium smegmatis (strain ATCC 700084 / mc(2)155) OX=246196 GN=MSMEG_6748 PE=4 SV=1	60.23	558	-1.21038			MSMEG_0830	Acetyltransferase, gnat family protein OS=Mycolicibacterium smegmatis (strain ATCC 700084 / mc(2)155) OX=246196 GN=MSMEG_0830 PE=4 SV=1	32.936	308	-0.652535
MSMEG_6764	Transcriptional regulator, TetR family protein OS=Mycolicibacterium smegmatis (strain ATCC 700084 / mc(2)155) OX=246196 GN=MSMEG_6764 PE=4 SV=1	20.774	193	-0.648349			MSMEG_0833	Uncharacterized protein OS=Mycolicibacterium smegmatis (strain ATCC 700084 / mc(2)155) OX=246196 GN=MSMEG_0833 PE=4 SV=1	11.861	103	0.753424
MSMEG_6767	Mycocerosic acid synthase OS=Mycolicibacterium smegmatis (strain ATCC 700084 / mc(2)155) OX=246196 GN=MSMEG_6767 PE=4 SV=1	195.947	1826	0.733591			MSMEG_0840	Uncharacterized protein OS=Mycolicibacterium smegmatis (strain ATCC 700084 / mc(2)155) OX=246196 GN=MSMEG_0840 PE=4 SV=1	23.679	217	1.22001
MSMEG_6783	Integral membrane protein OS=Mycolicibacterium smegmatis (strain ATCC 700084 / mc(2)155) OX=246196 GN=MSMEG_6783 PE=4 SV=1	35.55	330	1.31124			MSMEG_0842	Uncharacterized protein OS=Mycolicibacterium smegmatis (strain ATCC 700084 / mc(2)155) OX=246196 GN=MSMEG_0842 PE=4 SV=1	9.865	94	1.0616
MSMEG_6789	Transcriptional regulator, GntR family protein OS=Mycolicibacterium smegmatis (strain ATCC 700084 / mc(2)155) OX=246196 GN=MSMEG_6789 PE=4 SV=1	28.903	258	0.775065			MSMEG_0852	CBS domain protein OS=Mycolicibacterium smegmatis (strain ATCC 700084 / mc(2)155) OX=246196 GN=MSMEG_0852 PE=4 SV=1	16.097	152	-0.752882
MSMEG_6803	Ribose transport system permease protein RbsC OS=Mycolicibacterium smegmatis (strain ATCC 700084 / mc(2)155) OX=246196 GN=MSMEG_6803 PE=4 SV=1	34.726	339	0.608026			MSMEG_0854	Two-component system sensor kinase OS=Mycolicibacterium smegmatis (strain ATCC 700084 / mc(2)155) OX=246196 GN=MSMEG_0854 PE=4 SV=1	35.078	322	-1.47037
MSMEG_6818	Dehydrogenase OS=Mycolicibacterium smegmatis (strain ATCC 700084 / mc(2)155) OX=246196 GN=MSMEG_6818 PE=4 SV=1	41.847	400	2.3564			MSMEG_0857	Uncharacterized protein OS=Mycolicibacterium smegmatis (strain ATCC 700084 / mc(2)155) OX=246196 GN=MSMEG_0857 PE=4 SV=1	11.587	104	-0.789297
MSMEG_6848	Putative oxidoreductase OS=Mycolicibacterium smegmatis (strain ATCC 700084 / mc(2)155) OX=246196 GN=MSMEG_6848 PE=4 SV=1	44.229	415	3.94948			MSMEG_0858	Cell division control protein Cdc48 OS=Mycolicibacterium smegmatis (strain ATCC 700084 / mc(2)155) OX=246196 GN=MSMEG_0858 PE=1 SV=1	78.121	745	-0.529377
MSMEG_6899	Uncharacterized protein OS=Mycolicibacterium smegmatis (strain ATCC 700084 / mc(2)155) OX=246196 GN=MSMEG_6899 PE=3 SV=1	60.898	554	0.657763			MSMEG_0860	CDP-diacylglycerol--serine O-phosphatidyltransferase OS=Mycolicibacterium smegmatis (strain ATCC 700084 / mc(2)155) OX=246196 GN=MSMEG_0860 PE=3 SV=1	31.416	286	-0.665003
MSMEG_6919	Proline-rich 28 kDa antigen OS=Mycolicibacterium smegmatis (strain ATCC 700084 / mc(2)155) OX=246196 GN=MSMEG_6919 PE=4 SV=1	31.728	314	-0.579958			MSMEG_0864	Bacterial membrane flanked domain family protein OS=Mycolicibacterium smegmatis (strain ATCC 700084 / mc(2)155) OX=246196 GN=MSMEG_0864 PE=4 SV=1	19.513	179	-1.1622
MSMEG_6920	Uncharacterized protein OS=Mycolicibacterium smegmatis (strain ATCC 700084 / mc(2)155) OX=246196 GN=MSMEG_6920 PE=4 SV=1	11.844	122	3.78366			MSMEG_0865	Bacterial membrane flanked domain family protein OS=Mycolicibacterium smegmatis (strain ATCC 700084 / mc(2)155) OX=246196 GN=MSMEG_0865 PE=4 SV=1	53.246	499	-2.70543
mspA	Porin MspA OS=Mycolicibacterium smegmatis (strain ATCC 700084 / mc(2)155) OX=246196 GN=mspA PE=1 SV=1	22.118	211	-2.59184			MSMEG_0866	DNA or RNA helicase of superfamily protein II OS=Mycolicibacterium smegmatis (strain ATCC 700084 / mc(2)155) OX=246196 GN=MSMEG_0866 PE=4 SV=1	62.485	568	0.861901
nadB	L-aspartate oxidase OS=Mycolicibacterium smegmatis (strain ATCC 700084 / mc(2)155) OX=246196 GN=nadB PE=3 SV=1	54.036	531	-1.46492			MSMEG_0876	Short chain dehydrogenase OS=Mycolicibacterium smegmatis (strain ATCC 700084 / mc(2)155) OX=246196 GN=MSMEG_0876 PE=3 SV=1	32.561	305	0.921604
pcaB	3-carboxy-cis,cis-muconate cycloisomerase OS=Mycolicibacterium smegmatis (strain ATCC 700084 / mc(2)155) OX=246196 GN=pcaB PE=4 SV=1	41.725	400	-0.580705			MSMEG_0878	Transcriptional regulator OS=Mycolicibacterium smegmatis (strain ATCC 700084 / mc(2)155) OX=246196 GN=MSMEG_0878 PE=4 SV=1	20.094	189	1.11691
PE35	Uncharacterized PE family protein PE35 OS=Mycolicibacterium smegmatis (strain ATCC 700084 / mc(2)155) OX=246196 GN=PE35 PE=3 SV=1	9.285	97	1.10863			MSMEG_0882	Uncharacterized protein OS=Mycolicibacterium smegmatis (strain ATCC 700084 / mc(2)155) OX=246196 GN=MSMEG_0882 PE=4 SV=1	13.637	127	-1.15009
phoU	Phosphate-specific transport system accessory protein PhoU OS=Mycolicibacterium smegmatis (strain ATCC 700084 / mc(2)155) OX=246196 GN=phoU PE=3 SV=1	23.913	219	0.96147			MSMEG_0883	Amidohydrolase family protein OS=Mycolicibacterium smegmatis (strain ATCC 700084 / mc(2)155) OX=246196 GN=MSMEG_0883 PE=4 SV=1	61.83	580	-0.751258
pks5	Mycocerosic acid synthase-like polyketide synthase OS=Mycolicibacterium smegmatis (strain ATCC 700084 / mc(2)155) OX=246196 GN=pks5 PE=1 SV=1	223.175	2111	1.44459			MSMEG_0885	Uncharacterized protein OS=Mycolicibacterium smegmatis (strain ATCC 700084 / mc(2)155) OX=246196 GN=MSMEG_0885 PE=4 SV=1	17.894	167	-2.85539
pntA	Proton-translocating NAD(P)(+) transhydrogenase OS=Mycolicibacterium smegmatis (strain ATCC 700084 / mc(2)155) OX=246196 GN=pntA PE=3 SV=1	52.812	515	0.708938			MSMEG_0886	Non-specific serine/threonine protein kinase OS=Mycolicibacterium smegmatis (strain ATCC 700084 / mc(2)155) OX=246196 GN=MSMEG_0886 PE=4 SV=1	52.781	496	-1.12963
poxB	Pyruvate dehydrogenase [ubiquinone] OS=Mycolicibacterium smegmatis (strain ATCC 700084 / mc(2)155) OX=246196 GN=poxB PE=3 SV=1	62.005	576	-0.593756			MSMEG_0887	Uncharacterized protein OS=Mycolicibacterium smegmatis (strain ATCC 700084 / mc(2)155) OX=246196 GN=MSMEG_0887 PE=4 SV=1	20.514	185	-0.571053
pstS	Phosphate-binding protein PstS OS=Mycolicibacterium smegmatis (strain ATCC 700084 / mc(2)155) OX=246196 GN=pstS PE=3 SV=1	38.032	378	0.561418			MSMEG_0889	Aldehyde dehydrogenase OS=Mycolicibacterium smegmatis (strain ATCC 700084 / mc(2)155) OX=246196 GN=MSMEG_0889 PE=3 SV=1	54.506	509	0.708149
radA	DNA repair protein RadA OS=Mycolicibacterium smegmatis (strain ATCC 700084 / mc(2)155) OX=246196 GN=radA PE=1 SV=1	48.332	466	1.234			MSMEG_0890	HD domain protein OS=Mycolicibacterium smegmatis (strain ATCC 700084 / mc(2)155) OX=246196 GN=MSMEG_0890 PE=4 SV=1	21.842	199	-1.81485
recA	Protein RecA OS=Mycolicibacterium smegmatis (strain ATCC 700084 / mc(2)155) OX=246196 GN=recA PE=1 SV=1	37.301	349	0.956093			MSMEG_0894	Dihydrodipicolinate reductase OS=Mycolicibacterium smegmatis (strain ATCC 700084 / mc(2)155) OX=246196 GN=MSMEG_0894 PE=4 SV=1	48.94	454	1.99245
recX	Regulatory protein RecX OS=Mycolicibacterium smegmatis (strain ATCC 700084 / mc(2)155) OX=246196 GN=recX PE=3 SV=2	21.463	188	0.817358			MSMEG_0898	Tagatose-1,6-bisphosphate aldolase GatY OS=Mycolicibacterium smegmatis (strain ATCC 700084 / mc(2)155) OX=246196 GN=MSMEG_0898 PE=4 SV=1	28.694	270	-1.66632
rip1	Zinc metalloprotease Rip1 OS=Mycolicibacterium smegmatis (strain ATCC 700084 / mc(2)155) OX=246196 GN=rip1 PE=3 SV=1	42.91	406	0.959027			MSMEG_0901	Uncharacterized protein OS=Mycolicibacterium smegmatis (strain ATCC 700084 / mc(2)155) OX=246196 GN=MSMEG_0901 PE=4 SV=1	16.542	158	0.840421
rnhA	Ribonuclease H OS=Mycolicibacterium smegmatis (strain ATCC 700084 / mc(2)155) OX=246196 GN=rnhA PE=3 SV=1	17.529	159	0.90884			MSMEG_0906	DNA-binding protein OS=Mycolicibacterium smegmatis (strain ATCC 700084 / mc(2)155) OX=246196 GN=MSMEG_0906 PE=3 SV=1	53.787	478	-1.00219
rpmI	50S ribosomal protein L35 OS=Mycolicibacterium smegmatis (strain ATCC 700084 / mc(2)155) OX=246196 GN=rpmI PE=1 SV=1	7.276	64	-0.561795			MSMEG_0909	Acyl-ACP thioesterase superfamily protein OS=Mycolicibacterium smegmatis (strain ATCC 700084 / mc(2)155) OX=246196 GN=MSMEG_0909 PE=4 SV=1	32.196	282	-0.876451
rpmJ	50S ribosomal protein L36 OS=Mycolicibacterium smegmatis (strain ATCC 700084 / mc(2)155) OX=246196 GN=rpmJ PE=1 SV=1	4.329	37	-1.52983			MSMEG_0912	3-hydroxybutyryl-CoA dehydrogenase OS=Mycolicibacterium smegmatis (strain ATCC 700084 / mc(2)155) OX=246196 GN=MSMEG_0912 PE=4 SV=1	30.681	286	0.677835
rpsT	30S ribosomal protein S20 OS=Mycolicibacterium smegmatis (strain ATCC 700084 / mc(2)155) OX=246196 GN=rpsT PE=1 SV=1	9.533	86	-2.49629			MSMEG_0913	Methoxy mycolic acid synthase 1 OS=Mycolicibacterium smegmatis (strain ATCC 700084 / mc(2)155) OX=246196 GN=MSMEG_0913 PE=3 SV=1	33.069	290	0.68767
rshA	Anti-sigma factor RshA OS=Mycolicibacterium smegmatis (strain ATCC 700084 / mc(2)155) OX=246196 GN=rshA PE=1 SV=1	11.606	101	1.03239			MSMEG_0917	Uncharacterized protein OS=Mycolicibacterium smegmatis (strain ATCC 700084 / mc(2)155) OX=246196 GN=MSMEG_0917 PE=4 SV=1	48.829	438	-1.26823
ruvB	Holliday junction ATP-dependent DNA helicase RuvB OS=Mycolicibacterium smegmatis (strain ATCC 700084 / mc(2)155) OX=246196 GN=ruvB PE=1 SV=1	37.498	351	0.708454			MSMEG_0918	Transcriptional regulator, XRE family protein OS=Mycolicibacterium smegmatis (strain ATCC 700084 / mc(2)155) OX=246196 GN=MSMEG_0918 PE=4 SV=1	15.328	142	0.594565
ruvC	Crossover junction endodeoxyribonuclease RuvC OS=Mycolicibacterium smegmatis (strain ATCC 700084 / mc(2)155) OX=246196 GN=ruvC PE=3 SV=1	19.805	185	0.827935			MSMEG_0919	HBHA-like protein OS=Mycolicibacterium smegmatis (strain ATCC 700084 / mc(2)155) OX=246196 GN=MSMEG_0919 PE=4 SV=1	24.562	232	1.11019
rv1174c	Rv1174c OS=Mycolicibacterium smegmatis (strain ATCC 700084 / mc(2)155) OX=246196 GN=rv1174c PE=4 SV=1	12.086	112	0.741997			MSMEG_0920	Uncharacterized protein OS=Mycolicibacterium smegmatis (strain ATCC 700084 / mc(2)155) OX=246196 GN=MSMEG_0920 PE=4 SV=1	10.003	94	-0.50732
soxR	Redox-sensitive transcriptional activator SoxR OS=Mycolicibacterium smegmatis (strain ATCC 700084 / mc(2)155) OX=246196 GN=soxR PE=4 SV=1	15.854	141	-0.834261			MSMEG_0926	Uncharacterized protein OS=Mycolicibacterium smegmatis (strain ATCC 700084 / mc(2)155) OX=246196 GN=MSMEG_0926 PE=4 SV=1	17.783	163	-1.60836
whiB	Transcriptional regulator WhiB OS=Mycolicibacterium smegmatis (strain ATCC 700084 / mc(2)155) OX=246196 GN=whiB PE=3 SV=1	9.304	84	0.54706			MSMEG_0927	Uncharacterized protein OS=Mycolicibacterium smegmatis (strain ATCC 700084 / mc(2)155) OX=246196 GN=MSMEG_0927 PE=4 SV=1	18.158	168	-0.679001
xerD	Tyrosine recombinase XerD OS=Mycolicibacterium smegmatis (strain ATCC 700084 / mc(2)155) OX=246196 GN=xerD PE=3 SV=1	34.124	318	0.990454			MSMEG_0929	ErfK/YbiS/YcfS/YnhG family protein OS=Mycolicibacterium smegmatis (strain ATCC 700084 / mc(2)155) OX=246196 GN=MSMEG_0929 PE=4 SV=1	48.058	452	-0.691433
zwf	Glucose-6-phosphate 1-dehydrogenase OS=Mycolicibacterium smegmatis (strain ATCC 700084 / mc(2)155) OX=246196 GN=zwf PE=1 SV=1	54.622	495	0.632626			MSMEG_0934	Uncharacterized protein OS=Mycolicibacterium smegmatis (strain ATCC 700084 / mc(2)155) OX=246196 GN=MSMEG_0934 PE=4 SV=1	19.014	165	-0.906557
							MSMEG_0938	Uncharacterized protein OS=Mycolicibacterium smegmatis (strain ATCC 700084 / mc(2)155) OX=246196 GN=MSMEG_0938 PE=4 SV=1	29.87	266	-1.66988
							MSMEG_0939	Ppx/GppA phosphatase family protein OS=Mycolicibacterium smegmatis (strain ATCC 700084 / mc(2)155) OX=246196 GN=MSMEG_0939 PE=4 SV=1	33.411	319	-1.17374
							MSMEG_0941	AP endonuclease, family protein 2 OS=Mycolicibacterium smegmatis (strain ATCC 700084 / mc(2)155) OX=246196 GN=MSMEG_0941 PE=4 SV=1	30.507	281	-0.9933
							MSMEG_0947	Acyltransferase OS=Mycolicibacterium smegmatis (strain ATCC 700084 / mc(2)155) OX=246196 GN=MSMEG_0947 PE=4 SV=1	38.629	354	-0.869901
							MSMEG_0949	HAD-superfamily protein subfamily protein IB hydrolase, TIGR01490 OS=Mycolicibacterium smegmatis (strain ATCC 700084 / mc(2)155) OX=246196 GN=MSMEG_0949 PE=3 SV=1	31.352	296	-1.39409
							MSMEG_0958	Uncharacterized protein OS=Mycolicibacterium smegmatis (strain ATCC 700084 / mc(2)155) OX=246196 GN=MSMEG_0958 PE=4 SV=1	13.557	131	1.73804
							MSMEG_0963	Uncharacterized protein OS=Mycolicibacterium smegmatis (strain ATCC 700084 / mc(2)155) OX=246196 GN=MSMEG_0963 PE=4 SV=1	8.673	80	0.615057
							MSMEG_0966	Uncharacterized protein OS=Mycolicibacterium smegmatis (strain ATCC 700084 / mc(2)155) OX=246196 GN=MSMEG_0966 PE=3 SV=1	14.464	127	-4.15477
							MSMEG_0968	Cytochrome P450 OS=Mycolicibacterium smegmatis (strain ATCC 700084 / mc(2)155) OX=246196 GN=MSMEG_0968 PE=4 SV=1	52.707	484	-2.2624
							MSMEG_0970	Phosphoglycerate mutase family protein OS=Mycolicibacterium smegmatis (strain ATCC 700084 / mc(2)155) OX=246196 GN=MSMEG_0970 PE=4 SV=1	22.682	202	-0.580292
							MSMEG_0972	Cytochrome C biogenesis protein transmembrane region OS=Mycolicibacterium smegmatis (strain ATCC 700084 / mc(2)155) OX=246196 GN=MSMEG_0972 PE=4 SV=1	26.745	261	-0.813233
							MSMEG_0973	Conserved membrane protein OS=Mycolicibacterium smegmatis (strain ATCC 700084 / mc(2)155) OX=246196 GN=MSMEG_0973 PE=4 SV=1	60.382	549	-1.13237
							MSMEG_0975	CbiA domain-containing protein OS=Mycolicibacterium smegmatis (strain ATCC 700084 / mc(2)155) OX=246196 GN=MSMEG_0975 PE=4 SV=1	46.786	442	-0.802984
							MSMEG_0976	Uncharacterized protein OS=Mycolicibacterium smegmatis (strain ATCC 700084 / mc(2)155) OX=246196 GN=MSMEG_0976 PE=4 SV=1	6.038	54	-1.21051
							MSMEG_0982	Immunogenic protein OS=Mycolicibacterium smegmatis (strain ATCC 700084 / mc(2)155) OX=246196 GN=MSMEG_0982 PE=4 SV=1	36.238	349	0.65717
							MSMEG_0985	Sugar transporter family protein OS=Mycolicibacterium smegmatis (strain ATCC 700084 / mc(2)155) OX=246196 GN=MSMEG_0985 PE=4 SV=1	49.353	449	0.572074
							MSMEG_0986	RemM protein OS=Mycolicibacterium smegmatis (strain ATCC 700084 / mc(2)155) OX=246196 GN=MSMEG_0986 PE=4 SV=1	25.904	242	2.52174
							MSMEG_0987	Uncharacterized protein OS=Mycolicibacterium smegmatis (strain ATCC 700084 / mc(2)155) OX=246196 GN=MSMEG_0987 PE=4 SV=1	13.038	123	-1.16975
							MSMEG_0991	NAD-dependent epimerase/dehydratase OS=Mycolicibacterium smegmatis (strain ATCC 700084 / mc(2)155) OX=246196 GN=MSMEG_0991 PE=4 SV=1	36.616	346	-0.504504
							MSMEG_0999	Integral membrane protein OS=Mycolicibacterium smegmatis (strain ATCC 700084 / mc(2)155) OX=246196 GN=MSMEG_0999 PE=4 SV=1	48.617	454	-1.38639
							MSMEG_1001	Acetyltransferase, gnat family protein, putative OS=Mycolicibacterium smegmatis (strain ATCC 700084 / mc(2)155) OX=246196 GN=MSMEG_1001 PE=4 SV=1	29.797	285	-0.667865
							MSMEG_1005	Methyltransferase type 11 OS=Mycolicibacterium smegmatis (strain ATCC 700084 / mc(2)155) OX=246196 GN=MSMEG_1005 PE=4 SV=1	28.807	271	0.607891
							MSMEG_1006	Aminoglycoside phosphotransferase OS=Mycolicibacterium smegmatis (strain ATCC 700084 / mc(2)155) OX=246196 GN=MSMEG_1006 PE=4 SV=1	38.399	353	-0.742181
							MSMEG_1007	Probable membrane transporter protein OS=Mycolicibacterium smegmatis (strain ATCC 700084 / mc(2)155) OX=246196 GN=MSMEG_1007 PE=3 SV=1	25.722	253	-0.883977
							MSMEG_1008	LeuA_dimer domain-containing protein OS=Mycolicibacterium smegmatis (strain ATCC 700084 / mc(2)155) OX=246196 GN=MSMEG_1008 PE=4 SV=1	17.216	163	2.57936
							MSMEG_1011	Short chain dehydrogenase OS=Mycolicibacterium smegmatis (strain ATCC 700084 / mc(2)155) OX=246196 GN=MSMEG_1011 PE=3 SV=1	31.011	287	-0.57779
							MSMEG_1016	Secreted protein OS=Mycolicibacterium smegmatis (strain ATCC 700084 / mc(2)155) OX=246196 GN=MSMEG_1016 PE=4 SV=1	19.473	187	2.84442
							MSMEG_1021	Glyoxalase/bleomycin resistance protein/dioxygenase OS=Mycolicibacterium smegmatis (strain ATCC 700084 / mc(2)155) OX=246196 GN=MSMEG_1021 PE=4 SV=1	15.036	139	0.723365
							MSMEG_1023	Integral membrane transporter OS=Mycolicibacterium smegmatis (strain ATCC 700084 / mc(2)155) OX=246196 GN=MSMEG_1023 PE=4 SV=1	49.166	469	1.54628
							MSMEG_1024	Uncharacterized protein OS=Mycolicibacterium smegmatis (strain ATCC 700084 / mc(2)155) OX=246196 GN=MSMEG_1024 PE=4 SV=1	5.366	47	1.40868
							MSMEG_1029	Probable transcriptional regulatory protein OS=Mycolicibacterium smegmatis (strain ATCC 700084 / mc(2)155) OX=246196 GN=MSMEG_1029 PE=4 SV=1	27.624	245	-1.25963
							MSMEG_1030	Monooxygenase OS=Mycolicibacterium smegmatis (strain ATCC 700084 / mc(2)155) OX=246196 GN=MSMEG_1030 PE=3 SV=1	56.178	499	-1.19533
							MSMEG_1033	Ribonucleoside-diphosphate reductase subunit beta OS=Mycolicibacterium smegmatis (strain ATCC 700084 / mc(2)155) OX=246196 GN=MSMEG_1033 PE=3 SV=1	37.197	324	-0.916151
							MSMEG_1042	Uncharacterized protein OS=Mycolicibacterium smegmatis (strain ATCC 700084 / mc(2)155) OX=246196 GN=MSMEG_1042 PE=4 SV=1	9.514	97	0.987323
							MSMEG_1046	ABC-type molybdenum transport system, ATPase component OS=Mycolicibacterium smegmatis (strain ATCC 700084 / mc(2)155) OX=246196 GN=MSMEG_1046 PE=4 SV=1	30.658	282	-0.819273
							MSMEG_1051	Immunogenic protein MPB64/MPT64 OS=Mycolicibacterium smegmatis (strain ATCC 700084 / mc(2)155) OX=246196 GN=MSMEG_1051 PE=4 SV=1	24.739	233	0.824747
							MSMEG_1052	Amino acid carrier protein OS=Mycolicibacterium smegmatis (strain ATCC 700084 / mc(2)155) OX=246196 GN=MSMEG_1052 PE=3 SV=1	54.319	514	1.80922
							MSMEG_1053	Uncharacterized protein OS=Mycolicibacterium smegmatis (strain ATCC 700084 / mc(2)155) OX=246196 GN=MSMEG_1053 PE=4 SV=1	44.643	427	1.25046
							MSMEG_1055	Hexapeptide transferase family protein OS=Mycolicibacterium smegmatis (strain ATCC 700084 / mc(2)155) OX=246196 GN=MSMEG_1055 PE=4 SV=1	27.786	247	0.836452
							MSMEG_1060	Putative Lsr2 protein OS=Mycolicibacterium smegmatis (strain ATCC 700084 / mc(2)155) OX=246196 GN=MSMEG_1060 PE=4 SV=1	14.361	134	-2.37218
							MSMEG_1062	O-succinylbenzoic acid--CoA ligase OS=Mycolicibacterium smegmatis (strain ATCC 700084 / mc(2)155) OX=246196 GN=MSMEG_1062 PE=4 SV=1	35.425	346	-1.22458
							MSMEG_1066	Uncharacterized protein OS=Mycolicibacterium smegmatis (strain ATCC 700084 / mc(2)155) OX=246196 GN=MSMEG_1066 PE=1 SV=1	11.385	103	0.95225
							MSMEG_1067	VOC domain-containing protein OS=Mycolicibacterium smegmatis (strain ATCC 700084 / mc(2)155) OX=246196 GN=MSMEG_1067 PE=4 SV=1	13.713	123	1.71123
							MSMEG_1068	Regulatory protein OS=Mycolicibacterium smegmatis (strain ATCC 700084 / mc(2)155) OX=246196 GN=MSMEG_1068 PE=4 SV=1	50.169	471	-1.14982
							MSMEG_1070	3-oxoacyl-[acyl-carrier-protein] reductase OS=Mycolicibacterium smegmatis (strain ATCC 700084 / mc(2)155) OX=246196 GN=MSMEG_1070 PE=4 SV=1	23.479	231	-2.11489
							MSMEG_1076	Uncharacterized protein OS=Mycolicibacterium smegmatis (strain ATCC 700084 / mc(2)155) OX=246196 GN=MSMEG_1076 PE=4 SV=1	9.55	91	0.986035
							MSMEG_1077	Uncharacterized protein OS=Mycolicibacterium smegmatis (strain ATCC 700084 / mc(2)155) OX=246196 GN=MSMEG_1077 PE=3 SV=1	16.291	149	-0.62639
							MSMEG_1078	Hydrolase OS=Mycolicibacterium smegmatis (strain ATCC 700084 / mc(2)155) OX=246196 GN=MSMEG_1078 PE=4 SV=1	24.864	229	-0.624239
							MSMEG_1089	Uncharacterized protein OS=Mycolicibacterium smegmatis (strain ATCC 700084 / mc(2)155) OX=246196 GN=MSMEG_1089 PE=4 SV=1	6.819	63	0.931942
							MSMEG_1097	Glycosyl transferase, group 2 family protein OS=Mycolicibacterium smegmatis (strain ATCC 700084 / mc(2)155) OX=246196 GN=MSMEG_1097 PE=4 SV=1	24.001	227	0.71797
							MSMEG_1102	Twin-arginine translocation pathway signal OS=Mycolicibacterium smegmatis (strain ATCC 700084 / mc(2)155) OX=246196 GN=MSMEG_1102 PE=4 SV=1	57.564	536	-0.731731
							MSMEG_1112	Aconitate hydratase, putative OS=Mycolicibacterium smegmatis (strain ATCC 700084 / mc(2)155) OX=246196 GN=MSMEG_1112 PE=4 SV=1	70.769	654	-0.853831
							MSMEG_1114	Short chain dehydrogenase OS=Mycolicibacterium smegmatis (strain ATCC 700084 / mc(2)155) OX=246196 GN=MSMEG_1114 PE=3 SV=1	29.756	274	0.723128
							MSMEG_1124	Ferredoxin OS=Mycolicibacterium smegmatis (strain ATCC 700084 / mc(2)155) OX=246196 GN=MSMEG_1124 PE=4 SV=1	12.382	114	0.506154
							MSMEG_1126	Uncharacterized protein OS=Mycolicibacterium smegmatis (strain ATCC 700084 / mc(2)155) OX=246196 GN=MSMEG_1126 PE=4 SV=1	10.389	94	1.3047
							MSMEG_1131	Tryptophan-rich sensory protein OS=Mycolicibacterium smegmatis (strain ATCC 700084 / mc(2)155) OX=246196 GN=MSMEG_1131 PE=3 SV=1	17.323	161	-2.18346
							MSMEG_1136	Uncharacterized protein OS=Mycolicibacterium smegmatis (strain ATCC 700084 / mc(2)155) OX=246196 GN=MSMEG_1136 PE=4 SV=1	17.56	174	1.64658
							MSMEG_1138	Alcohol dehydrogenase 1 OS=Mycolicibacterium smegmatis (strain ATCC 700084 / mc(2)155) OX=246196 GN=MSMEG_1138 PE=3 SV=1	38.503	378	1.19519
							MSMEG_1150	DUF3298 domain-containing protein OS=Mycolicibacterium smegmatis (strain ATCC 700084 / mc(2)155) OX=246196 GN=MSMEG_1150 PE=4 SV=1	29.625	273	1.25308
							MSMEG_1154	Formyl-coenzyme A transferase OS=Mycolicibacterium smegmatis (strain ATCC 700084 / mc(2)155) OX=246196 GN=MSMEG_1154 PE=4 SV=1	43.592	393	2.06521
							MSMEG_1155	Carnitinyl-CoA dehydratase OS=Mycolicibacterium smegmatis (strain ATCC 700084 / mc(2)155) OX=246196 GN=MSMEG_1155 PE=3 SV=1	28.86	268	1.50277
							MSMEG_1156	Dihydrodipicolinate synthetase OS=Mycolicibacterium smegmatis (strain ATCC 700084 / mc(2)155) OX=246196 GN=MSMEG_1156 PE=4 SV=1	30.766	295	1.54315
							MSMEG_1157	Short chain dehydrogenase OS=Mycolicibacterium smegmatis (strain ATCC 700084 / mc(2)155) OX=246196 GN=MSMEG_1157 PE=4 SV=1	26.247	257	1.0911
							MSMEG_1158	5-oxovalerate dehydrogenase OS=Mycolicibacterium smegmatis (strain ATCC 700084 / mc(2)155) OX=246196 GN=MSMEG_1158 PE=3 SV=1	49.696	475	2.30216
							MSMEG_1171	Low molecular weight phosphotyrosine protein phosphatase OS=Mycolicibacterium smegmatis (strain ATCC 700084 / mc(2)155) OX=246196 GN=MSMEG_1171 PE=4 SV=1	14.576	136	3.95223
							MSMEG_1174	Cadmium inducible protein cadi OS=Mycolicibacterium smegmatis (strain ATCC 700084 / mc(2)155) OX=246196 GN=MSMEG_1174 PE=4 SV=1	16.343	154	1.96063
							MSMEG_1185	Transcriptional regulator, AsnC family protein OS=Mycolicibacterium smegmatis (strain ATCC 700084 / mc(2)155) OX=246196 GN=MSMEG_1185 PE=4 SV=1	38.096	340	-0.923668
							MSMEG_1189	Uncharacterized protein OS=Mycolicibacterium smegmatis (strain ATCC 700084 / mc(2)155) OX=246196 GN=MSMEG_1189 PE=4 SV=1	58.629	560	0.546346
							MSMEG_1193	TROVE domain protein OS=Mycolicibacterium smegmatis (strain ATCC 700084 / mc(2)155) OX=246196 GN=MSMEG_1193 PE=3 SV=1	61.183	564	2.9715
							MSMEG_1194	Uncharacterized protein OS=Mycolicibacterium smegmatis (strain ATCC 700084 / mc(2)155) OX=246196 GN=MSMEG_1194 PE=4 SV=1	14.738	140	0.691274
							MSMEG_1195	Uncharacterized protein OS=Mycolicibacterium smegmatis (strain ATCC 700084 / mc(2)155) OX=246196 GN=MSMEG_1195 PE=4 SV=1	40.763	403	-0.549317
							MSMEG_1198	Uncharacterized protein OS=Mycolicibacterium smegmatis (strain ATCC 700084 / mc(2)155) OX=246196 GN=MSMEG_1198 PE=4 SV=1	27.659	253	-0.696555
							MSMEG_1199	Uncharacterized protein OS=Mycolicibacterium smegmatis (strain ATCC 700084 / mc(2)155) OX=246196 GN=MSMEG_1199 PE=4 SV=1	84.777	791	-1.36035
							MSMEG_1200	Non-specific serine/threonine protein kinase OS=Mycolicibacterium smegmatis (strain ATCC 700084 / mc(2)155) OX=246196 GN=MSMEG_1200 PE=4 SV=1	64.919	608	-1.46952
							MSMEG_1204	3-oxoacyl-[acyl-carrier-protein] synthase 2 OS=Mycolicibacterium smegmatis (strain ATCC 700084 / mc(2)155) OX=246196 GN=MSMEG_1204 PE=3 SV=1	43.884	416	-1.23192
							MSMEG_1205	Cyclopropane-fatty-acyl-phospholipid synthase 1 OS=Mycolicibacterium smegmatis (strain ATCC 700084 / mc(2)155) OX=246196 GN=MSMEG_1205 PE=3 SV=1	35.247	307	-2.01259
							MSMEG_1210	HTH OST-type domain-containing protein OS=Mycolicibacterium smegmatis (strain ATCC 700084 / mc(2)155) OX=246196 GN=MSMEG_1210 PE=4 SV=1	32	289	-0.692334
							MSMEG_1221	Rifampin ADP-ribosyl transferase OS=Mycolicibacterium smegmatis (strain ATCC 700084 / mc(2)155) OX=246196 GN=MSMEG_1221 PE=1 SV=1	15.758	142	1.40592
							MSMEG_1236	Mpr protein OS=Mycolicibacterium smegmatis (strain ATCC 700084 / mc(2)155) OX=246196 GN=MSMEG_1236 PE=4 SV=1	22.96	215	4.22332
							MSMEG_1237	Uncharacterized protein OS=Mycolicibacterium smegmatis (strain ATCC 700084 / mc(2)155) OX=246196 GN=MSMEG_1237 PE=4 SV=1	11.053	105	2.62173
							MSMEG_1244	Uncharacterized protein OS=Mycolicibacterium smegmatis (strain ATCC 700084 / mc(2)155) OX=246196 GN=MSMEG_1244 PE=4 SV=1	126.165	1152	-1.68246
							MSMEG_1246	Uncharacterized protein OS=Mycolicibacterium smegmatis (strain ATCC 700084 / mc(2)155) OX=246196 GN=MSMEG_1246 PE=4 SV=1	54.299	478	-1.45382
							MSMEG_1248	Uncharacterized protein OS=Mycolicibacterium smegmatis (strain ATCC 700084 / mc(2)155) OX=246196 GN=MSMEG_1248 PE=4 SV=1	25.209	222	2.22855
							MSMEG_1253	Uncharacterized protein OS=Mycolicibacterium smegmatis (strain ATCC 700084 / mc(2)155) OX=246196 GN=MSMEG_1253 PE=4 SV=1	124.179	1132	1.30664
							MSMEG_1261	Uncharacterized protein OS=Mycolicibacterium smegmatis (strain ATCC 700084 / mc(2)155) OX=246196 GN=MSMEG_1261 PE=4 SV=1	38.614	360	1.25286
							MSMEG_1262	Uncharacterized protein OS=Mycolicibacterium smegmatis (strain ATCC 700084 / mc(2)155) OX=246196 GN=MSMEG_1262 PE=4 SV=1	13.702	121	-0.64425
							MSMEG_1264	Prophage Lp1 protein 5 OS=Mycolicibacterium smegmatis (strain ATCC 700084 / mc(2)155) OX=246196 GN=MSMEG_1264 PE=4 SV=1	14.275	132	3.68737
							MSMEG_1268	Nudix hydrolase OS=Mycolicibacterium smegmatis (strain ATCC 700084 / mc(2)155) OX=246196 GN=MSMEG_1268 PE=4 SV=1	24.36	222	-1.31832
							MSMEG_1269	Ser/Thr protein phosphatase family protein OS=Mycolicibacterium smegmatis (strain ATCC 700084 / mc(2)155) OX=246196 GN=MSMEG_1269 PE=4 SV=1	36.926	332	0.637865
							MSMEG_1272	Putative ribosylglycohydrolase OS=Mycolicibacterium smegmatis (strain ATCC 700084 / mc(2)155) OX=246196 GN=MSMEG_1272 PE=4 SV=1	52.544	492	1.09572
							MSMEG_1279	Uncharacterized protein MSMEG_1279/MSMEI_1241 OS=Mycolicibacterium smegmatis (strain ATCC 700084 / mc(2)155) OX=246196 GN=MSMEG_1279 PE=2 SV=1	53.432	476	1.30597
							MSMEG_1280	Hypothetical cytosolic protein OS=Mycolicibacterium smegmatis (strain ATCC 700084 / mc(2)155) OX=246196 GN=MSMEG_1280 PE=4 SV=1	27.098	240	1.02526
							MSMEG_1287	Cyclase/dehydrase superfamily protein OS=Mycolicibacterium smegmatis (strain ATCC 700084 / mc(2)155) OX=246196 GN=MSMEG_1287 PE=4 SV=1	15.619	145	-0.796264
							MSMEG_1288	UvrD_C_2 domain-containing protein OS=Mycolicibacterium smegmatis (strain ATCC 700084 / mc(2)155) OX=246196 GN=MSMEG_1288 PE=4 SV=1	61.597	549	-1.22476
							MSMEG_1289	HTH cro/C1-type domain-containing protein OS=Mycolicibacterium smegmatis (strain ATCC 700084 / mc(2)155) OX=246196 GN=MSMEG_1289 PE=4 SV=1	30.296	267	-0.59007
							MSMEG_1291	Putative oxidoreductase OS=Mycolicibacterium smegmatis (strain ATCC 700084 / mc(2)155) OX=246196 GN=MSMEG_1291 PE=3 SV=1	95.1	893	-1.64344
							MSMEG_1292	FAD binding domain in molybdopterin dehydrogenase protein OS=Mycolicibacterium smegmatis (strain ATCC 700084 / mc(2)155) OX=246196 GN=MSMEG_1292 PE=4 SV=1	31.378	294	-1.85304
							MSMEG_1299	Oxidoreductase, 2OG-Fe(II) oxygenase family protein OS=Mycolicibacterium smegmatis (strain ATCC 700084 / mc(2)155) OX=246196 GN=MSMEG_1299 PE=3 SV=1	38.339	352	1.99822
							MSMEG_1311	Oligopeptide transporter, OPT family protein OS=Mycolicibacterium smegmatis (strain ATCC 700084 / mc(2)155) OX=246196 GN=MSMEG_1311 PE=4 SV=1	68.708	663	-0.796898
							MSMEG_1312	DUF2510 domain-containing protein OS=Mycolicibacterium smegmatis (strain ATCC 700084 / mc(2)155) OX=246196 GN=MSMEG_1312 PE=4 SV=1	21.001	198	1.46966
							MSMEG_1313	Secreted protein OS=Mycolicibacterium smegmatis (strain ATCC 700084 / mc(2)155) OX=246196 GN=MSMEG_1313 PE=4 SV=1	82.35	780	-1.58549
							MSMEG_1314	Uncharacterized protein OS=Mycolicibacterium smegmatis (strain ATCC 700084 / mc(2)155) OX=246196 GN=MSMEG_1314 PE=4 SV=1	26.439	249	-2.51298
							MSMEG_1317	Transcriptional regulator OS=Mycolicibacterium smegmatis (strain ATCC 700084 / mc(2)155) OX=246196 GN=MSMEG_1317 PE=4 SV=1	25.4	229	-1.9853
							MSMEG_1318	Polysaccharide deacetylase family protein OS=Mycolicibacterium smegmatis (strain ATCC 700084 / mc(2)155) OX=246196 GN=MSMEG_1318 PE=4 SV=1	34.758	303	0.677644
							MSMEG_1330	MarR-family protein transcriptional regulator OS=Mycolicibacterium smegmatis (strain ATCC 700084 / mc(2)155) OX=246196 GN=MSMEG_1330 PE=4 SV=1	16.856	152	2.06221
							MSMEG_1331	Enoyl-CoA hydratase OS=Mycolicibacterium smegmatis (strain ATCC 700084 / mc(2)155) OX=246196 GN=MSMEG_1331 PE=4 SV=1	23.876	235	-0.896619
							MSMEG_1332	Uncharacterized protein OS=Mycolicibacterium smegmatis (strain ATCC 700084 / mc(2)155) OX=246196 GN=MSMEG_1332 PE=4 SV=1	32.963	285	1.33623
							MSMEG_1336	Flavohemoglobin OS=Mycolicibacterium smegmatis (strain ATCC 700084 / mc(2)155) OX=246196 GN=MSMEG_1336 PE=3 SV=1	44.208	411	1.95158
							MSMEG_1350	Cyclopropane-fatty-acyl-phospholipid synthase 1 OS=Mycolicibacterium smegmatis (strain ATCC 700084 / mc(2)155) OX=246196 GN=MSMEG_1350 PE=3 SV=1	32.591	286	1.19834
							MSMEG_1369	LacI-family protein transcriptional regulator OS=Mycolicibacterium smegmatis (strain ATCC 700084 / mc(2)155) OX=246196 GN=MSMEG_1369 PE=4 SV=1	37.633	349	-1.87277
							MSMEG_1374	Ribose ABC transporter, periplasmic binding protein OS=Mycolicibacterium smegmatis (strain ATCC 700084 / mc(2)155) OX=246196 GN=MSMEG_1374 PE=4 SV=1	35.638	348	0.691037
							MSMEG_1378	1-phosphofructokinase OS=Mycolicibacterium smegmatis (strain ATCC 700084 / mc(2)155) OX=246196 GN=MSMEG_1378 PE=3 SV=1	30.258	305	0.617149
							MSMEG_1379	DAO domain-containing protein OS=Mycolicibacterium smegmatis (strain ATCC 700084 / mc(2)155) OX=246196 GN=MSMEG_1379 PE=4 SV=1	42.718	395	-0.790249
							MSMEG_1381	MmpS5 protein OS=Mycolicibacterium smegmatis (strain ATCC 700084 / mc(2)155) OX=246196 GN=MSMEG_1381 PE=3 SV=1	14.895	138	1.8741
							MSMEG_1382	MmpL5 protein OS=Mycolicibacterium smegmatis (strain ATCC 700084 / mc(2)155) OX=246196 GN=MSMEG_1382 PE=4 SV=1	105.509	967	1.54434
							MSMEG_1387	Putative acyl-CoA dehydrogenase OS=Mycolicibacterium smegmatis (strain ATCC 700084 / mc(2)155) OX=246196 GN=MSMEG_1387 PE=3 SV=1	59.821	551	1.94789
							MSMEG_1388	Enoyl-CoA hydratase OS=Mycolicibacterium smegmatis (strain ATCC 700084 / mc(2)155) OX=246196 GN=MSMEG_1388 PE=1 SV=1	33.674	312	0.591344
							MSMEG_1390	Enoyl-CoA hydratase OS=Mycolicibacterium smegmatis (strain ATCC 700084 / mc(2)155) OX=246196 GN=MSMEG_1390 PE=1 SV=1	26.693	254	-0.933042
							MSMEG_1391	Transcriptional regulator, LysR family protein OS=Mycolicibacterium smegmatis (strain ATCC 700084 / mc(2)155) OX=246196 GN=MSMEG_1391 PE=3 SV=1	33.026	299	-0.549752
							MSMEG_1392	Alcohol dehydrogenase, class IV OS=Mycolicibacterium smegmatis (strain ATCC 700084 / mc(2)155) OX=246196 GN=MSMEG_1392 PE=4 SV=1	40.184	385	-2.33559
							MSMEG_1393	Uncharacterized protein OS=Mycolicibacterium smegmatis (strain ATCC 700084 / mc(2)155) OX=246196 GN=MSMEG_1393 PE=4 SV=1	13.599	136	1.10254
							MSMEG_1403	Cutinase superfamily protein OS=Mycolicibacterium smegmatis (strain ATCC 700084 / mc(2)155) OX=246196 GN=MSMEG_1403 PE=4 SV=1	31.273	305	1.80044
							MSMEG_1416	Pyridine nucleotide-disulphide oxidoreductase OS=Mycolicibacterium smegmatis (strain ATCC 700084 / mc(2)155) OX=246196 GN=MSMEG_1416 PE=4 SV=1	41.922	395	0.535873
							MSMEG_1418	RNA polymerase ECF-type sigma factor OS=Mycolicibacterium smegmatis (strain ATCC 700084 / mc(2)155) OX=246196 GN=MSMEG_1418 PE=3 SV=1	19.421	174	-1.13092
							MSMEG_1419	Uncharacterized protein OS=Mycolicibacterium smegmatis (strain ATCC 700084 / mc(2)155) OX=246196 GN=MSMEG_1419 PE=4 SV=1	25.69	236	1.56098
							MSMEG_1429	Cytochrome P450-terp OS=Mycolicibacterium smegmatis (strain ATCC 700084 / mc(2)155) OX=246196 GN=MSMEG_1429 PE=3 SV=1	46.388	416	0.842663
							MSMEG_1434	SnoaL-like domain-containing protein OS=Mycolicibacterium smegmatis (strain ATCC 700084 / mc(2)155) OX=246196 GN=MSMEG_1434 PE=4 SV=1	13.34	121	0.825796
							MSMEG_1446	NTP pyrophosphohydrolase OS=Mycolicibacterium smegmatis (strain ATCC 700084 / mc(2)155) OX=246196 GN=MSMEG_1446 PE=3 SV=1	19.118	173	1.07216
							MSMEG_1447	Transcriptional regulator, MerR family protein OS=Mycolicibacterium smegmatis (strain ATCC 700084 / mc(2)155) OX=246196 GN=MSMEG_1447 PE=4 SV=1	14.623	133	1.22378
							MSMEG_1448	Integral membrane transporter OS=Mycolicibacterium smegmatis (strain ATCC 700084 / mc(2)155) OX=246196 GN=MSMEG_1448 PE=4 SV=1	52.273	499	4.25297
							MSMEG_1458	Tena/thi-4 family protein OS=Mycolicibacterium smegmatis (strain ATCC 700084 / mc(2)155) OX=246196 GN=MSMEG_1458 PE=4 SV=1	27.361	239	1.78079
							MSMEG_1475	Bac_luciferase domain-containing protein OS=Mycolicibacterium smegmatis (strain ATCC 700084 / mc(2)155) OX=246196 GN=MSMEG_1475 PE=4 SV=1	35.258	326	-1.25524
							MSMEG_1477	Major facilitator superfamily protein OS=Mycolicibacterium smegmatis (strain ATCC 700084 / mc(2)155) OX=246196 GN=MSMEG_1477 PE=4 SV=1	50.841	475	0.72949
							MSMEG_1480	Putative S-adenosyl-L-methionine-dependent methyltransferase MSMEG_1480/MSMEI_1444 OS=Mycolicibacterium smegmatis (strain ATCC 700084 / mc(2)155) OX=246196 GN=MSMEG_1480 PE=3 SV=1	32.377	298	0.759253
							MSMEG_1487	zf-HC2 domain-containing protein OS=Mycolicibacterium smegmatis (strain ATCC 700084 / mc(2)155) OX=246196 GN=MSMEG_1487 PE=4 SV=1	26.12	243	0.813139
							MSMEG_1493	Sensor histidine kinase OS=Mycolicibacterium smegmatis (strain ATCC 700084 / mc(2)155) OX=246196 GN=MSMEG_1493 PE=4 SV=1	44.557	413	-4.35746
							MSMEG_1494	Transcriptional regulatory protein DegU OS=Mycolicibacterium smegmatis (strain ATCC 700084 / mc(2)155) OX=246196 GN=MSMEG_1494 PE=4 SV=1	23.876	220	-0.922186
							MSMEG_1497	Acyl-CoA dehydrogenase family protein member 8 OS=Mycolicibacterium smegmatis (strain ATCC 700084 / mc(2)155) OX=246196 GN=MSMEG_1497 PE=3 SV=1	42.597	395	1.32951
							MSMEG_1501	S-adenosyl-L-methionine-dependent methyltransferase OS=Mycolicibacterium smegmatis (strain ATCC 700084 / mc(2)155) OX=246196 GN=MSMEG_1501 PE=3 SV=1	31.299	284	-1.51689
							MSMEG_1502	ABC transporter, ATP-binding protein OS=Mycolicibacterium smegmatis (strain ATCC 700084 / mc(2)155) OX=246196 GN=MSMEG_1502 PE=4 SV=1	32.257	291	-0.64717
							MSMEG_1506	Transcriptional regulator, TetR family protein OS=Mycolicibacterium smegmatis (strain ATCC 700084 / mc(2)155) OX=246196 GN=MSMEG_1506 PE=4 SV=1	24.754	222	-3.29399
							MSMEG_1507	D-aminopeptidase OS=Mycolicibacterium smegmatis (strain ATCC 700084 / mc(2)155) OX=246196 GN=MSMEG_1507 PE=3 SV=1	38.85	369	1.11751
							MSMEG_1515	Two-component sensor histidine kinase OS=Mycolicibacterium smegmatis (strain ATCC 700084 / mc(2)155) OX=246196 GN=MSMEG_1515 PE=4 SV=1	54.338	490	-0.575182
							MSMEG_1526	Cutinase OS=Mycolicibacterium smegmatis (strain ATCC 700084 / mc(2)155) OX=246196 GN=MSMEG_1526 PE=3 SV=1	24.053	230	1.17867
							MSMEG_1528	Cutinase OS=Mycolicibacterium smegmatis (strain ATCC 700084 / mc(2)155) OX=246196 GN=MSMEG_1528 PE=3 SV=1	22.431	224	0.870301
							MSMEG_1529	Cutinase OS=Mycolicibacterium smegmatis (strain ATCC 700084 / mc(2)155) OX=246196 GN=MSMEG_1529 PE=3 SV=1	21.138	211	1.59391
							MSMEG_1540	ATP-dependent RNA helicase OS=Mycolicibacterium smegmatis (strain ATCC 700084 / mc(2)155) OX=246196 GN=MSMEG_1540 PE=4 SV=1	48.606	460	1.52082
							MSMEG_1542	Transcriptional regulator OS=Mycolicibacterium smegmatis (strain ATCC 700084 / mc(2)155) OX=246196 GN=MSMEG_1542 PE=4 SV=1	45.432	423	-1.18996
							MSMEG_1544	PduO protein OS=Mycolicibacterium smegmatis (strain ATCC 700084 / mc(2)155) OX=246196 GN=MSMEG_1544 PE=4 SV=1	13.344	132	0.706677
							MSMEG_1563	Short-chain dehydrogenase/reductase SDR OS=Mycolicibacterium smegmatis (strain ATCC 700084 / mc(2)155) OX=246196 GN=MSMEG_1563 PE=4 SV=1	26.992	265	-3.76134
							MSMEG_1565	Transcriptional regulator, TetR family protein OS=Mycolicibacterium smegmatis (strain ATCC 700084 / mc(2)155) OX=246196 GN=MSMEG_1565 PE=4 SV=1	22.089	207	-0.862415
							MSMEG_1570	Carboxylesterase OS=Mycolicibacterium smegmatis (strain ATCC 700084 / mc(2)155) OX=246196 GN=MSMEG_1570 PE=4 SV=1	33.579	312	0.631218
							MSMEG_1594	Enoyl-CoA hydratase OS=Mycolicibacterium smegmatis (strain ATCC 700084 / mc(2)155) OX=246196 GN=MSMEG_1594 PE=1 SV=1	28.295	265	-0.803683
							MSMEG_1596	Transcriptional regulator OS=Mycolicibacterium smegmatis (strain ATCC 700084 / mc(2)155) OX=246196 GN=MSMEG_1596 PE=4 SV=1	21.365	189	1.05042
							MSMEG_1598	Uncharacterized protein OS=Mycolicibacterium smegmatis (strain ATCC 700084 / mc(2)155) OX=246196 GN=MSMEG_1598 PE=4 SV=1	28.085	268	0.590871
							MSMEG_1599	RNA polymerase sigma-70 factor OS=Mycolicibacterium smegmatis (strain ATCC 700084 / mc(2)155) OX=246196 GN=MSMEG_1599 PE=3 SV=1	20.626	192	0.540936
							MSMEG_1608	Glycosyl transferase OS=Mycolicibacterium smegmatis (strain ATCC 700084 / mc(2)155) OX=246196 GN=MSMEG_1608 PE=3 SV=1	87.266	787	-0.680903
							MSMEG_1611	Transcriptional regulator, TetR family protein, putative OS=Mycolicibacterium smegmatis (strain ATCC 700084 / mc(2)155) OX=246196 GN=MSMEG_1611 PE=4 SV=1	25.239	225	-1.39647
							MSMEG_1629	Uncharacterized protein OS=Mycolicibacterium smegmatis (strain ATCC 700084 / mc(2)155) OX=246196 GN=MSMEG_1629 PE=4 SV=1	39.783	389	-0.864469
							MSMEG_1631	DNA-binding protein OS=Mycolicibacterium smegmatis (strain ATCC 700084 / mc(2)155) OX=246196 GN=MSMEG_1631 PE=4 SV=1	31.566	284	-0.815515
							MSMEG_1634	Probable forkhead-associated protein OS=Mycolicibacterium smegmatis (strain ATCC 700084 / mc(2)155) OX=246196 GN=MSMEG_1634 PE=4 SV=1	20.447	199	0.973817
							MSMEG_1635	Nitroreductase family protein OS=Mycolicibacterium smegmatis (strain ATCC 700084 / mc(2)155) OX=246196 GN=MSMEG_1635 PE=4 SV=1	23.77	213	-1.15821
							MSMEG_1637	Histidine kinase OS=Mycolicibacterium smegmatis (strain ATCC 700084 / mc(2)155) OX=246196 GN=MSMEG_1637 PE=4 SV=1	97.237	927	0.962132
							MSMEG_1638	Roadblock/LC7 domain protein OS=Mycolicibacterium smegmatis (strain ATCC 700084 / mc(2)155) OX=246196 GN=MSMEG_1638 PE=4 SV=1	14.168	135	0.953792
							MSMEG_1639	Uncharacterized protein OS=Mycolicibacterium smegmatis (strain ATCC 700084 / mc(2)155) OX=246196 GN=MSMEG_1639 PE=4 SV=1	13.205	121	1.14349
							MSMEG_1640	ATP/GTP-binding protein OS=Mycolicibacterium smegmatis (strain ATCC 700084 / mc(2)155) OX=246196 GN=MSMEG_1640 PE=3 SV=1	20.985	193	0.624926
							MSMEG_1645	NADH:flavin oxidoreductase/nadh oxidase OS=Mycolicibacterium smegmatis (strain ATCC 700084 / mc(2)155) OX=246196 GN=MSMEG_1645 PE=4 SV=1	43.809	406	0.533302
							MSMEG_1650	Methyltransferase type 11 OS=Mycolicibacterium smegmatis (strain ATCC 700084 / mc(2)155) OX=246196 GN=MSMEG_1650 PE=4 SV=1	26.863	245	-1.04319
							MSMEG_1655	Hydrolase, alpha/beta fold family protein, putative OS=Mycolicibacterium smegmatis (strain ATCC 700084 / mc(2)155) OX=246196 GN=MSMEG_1655 PE=4 SV=1	30.897	279	0.589018
							MSMEG_1658	Ribonuclease, putative OS=Mycolicibacterium smegmatis (strain ATCC 700084 / mc(2)155) OX=246196 GN=MSMEG_1658 PE=4 SV=1	37.263	345	-1.4447
							MSMEG_1660	Oxidoreductase, 2-nitropropane dioxygenase family protein OS=Mycolicibacterium smegmatis (strain ATCC 700084 / mc(2)155) OX=246196 GN=MSMEG_1660 PE=4 SV=1	29.668	289	-0.603535
							MSMEG_1661	D-alanyl-D-alanine carboxypeptidase OS=Mycolicibacterium smegmatis (strain ATCC 700084 / mc(2)155) OX=246196 GN=MSMEG_1661 PE=3 SV=1	41.084	397	-1.33821
							MSMEG_1662	Taurine-pyruvate aminotransferase OS=Mycolicibacterium smegmatis (strain ATCC 700084 / mc(2)155) OX=246196 GN=MSMEG_1662 PE=3 SV=1	50.068	461	1.24621
							MSMEG_1665	Aldehyde dehydrogenase (NAD) family protein OS=Mycolicibacterium smegmatis (strain ATCC 700084 / mc(2)155) OX=246196 GN=MSMEG_1665 PE=3 SV=1	51.916	493	0.740913
							MSMEG_1666	RNA polymerase sigma-70 factor OS=Mycolicibacterium smegmatis (strain ATCC 700084 / mc(2)155) OX=246196 GN=MSMEG_1666 PE=3 SV=1	32.657	304	-1.56182
							MSMEG_1668	Pyridoxamine 5'-phosphate oxidase family protein OS=Mycolicibacterium smegmatis (strain ATCC 700084 / mc(2)155) OX=246196 GN=MSMEG_1668 PE=4 SV=1	18.694	173	-0.88612
							MSMEG_1675	Pyrimidine-nucleoside phosphorylase OS=Mycolicibacterium smegmatis (strain ATCC 700084 / mc(2)155) OX=246196 GN=MSMEG_1675 PE=3 SV=1	42.986	413	-1.00347
							MSMEG_1679	Peptidase M20 domain-containing protein 2 OS=Mycolicibacterium smegmatis (strain ATCC 700084 / mc(2)155) OX=246196 GN=MSMEG_1679 PE=3 SV=1	40.729	385	-1.25456
							MSMEG_1680	Uncharacterized protein OS=Mycolicibacterium smegmatis (strain ATCC 700084 / mc(2)155) OX=246196 GN=MSMEG_1680 PE=4 SV=1	23.544	224	-0.765207
							MSMEG_1681	Endoribonuclease L-PSP superfamily protein OS=Mycolicibacterium smegmatis (strain ATCC 700084 / mc(2)155) OX=246196 GN=MSMEG_1681 PE=4 SV=1	16.218	147	-1.05699
							MSMEG_1682	Flavin-containing monooxygenase FMO OS=Mycolicibacterium smegmatis (strain ATCC 700084 / mc(2)155) OX=246196 GN=MSMEG_1682 PE=4 SV=1	46.214	421	-0.996185
							MSMEG_1683	Cytosine/purine/uracil/thiamine/allantoin permease family protein OS=Mycolicibacterium smegmatis (strain ATCC 700084 / mc(2)155) OX=246196 GN=MSMEG_1683 PE=3 SV=1	51.016	483	0.601361
							MSMEG_1695	Phosphoglucomutase/phosphomannomutase OS=Mycolicibacterium smegmatis (strain ATCC 700084 / mc(2)155) OX=246196 GN=MSMEG_1695 PE=3 SV=1	57.31	538	-0.880825
							MSMEG_1699	Pentachlorophenol 4-monooxygenase OS=Mycolicibacterium smegmatis (strain ATCC 700084 / mc(2)155) OX=246196 GN=MSMEG_1699 PE=4 SV=1	40.766	382	-1.13551
							MSMEG_1701	Purine nucleoside phosphorylase OS=Mycolicibacterium smegmatis (strain ATCC 700084 / mc(2)155) OX=246196 GN=MSMEG_1701 PE=3 SV=1	27.239	264	0.578343
							MSMEG_1704	ABC transporter OS=Mycolicibacterium smegmatis (strain ATCC 700084 / mc(2)155) OX=246196 GN=MSMEG_1704 PE=1 SV=1	38.768	365	0.544653
							MSMEG_1708	Ribose operon repressor, putative OS=Mycolicibacterium smegmatis (strain ATCC 700084 / mc(2)155) OX=246196 GN=MSMEG_1708 PE=4 SV=1	35.006	334	-2.74359
							MSMEG_1714	L-ribulose-5-phosphate 4-epimerase UlaF OS=Mycolicibacterium smegmatis (strain ATCC 700084 / mc(2)155) OX=246196 GN=MSMEG_1714 PE=4 SV=1	25.202	231	-1.36952
							MSMEG_1722	Uncharacterized protein OS=Mycolicibacterium smegmatis (strain ATCC 700084 / mc(2)155) OX=246196 GN=MSMEG_1722 PE=4 SV=1	24.353	223	0.802088
							MSMEG_1724	Uncharacterized protein OS=Mycolicibacterium smegmatis (strain ATCC 700084 / mc(2)155) OX=246196 GN=MSMEG_1724 PE=4 SV=1	14.757	135	-3.56642
							MSMEG_1736	Glycerol-3-phosphate dehydrogenase OS=Mycolicibacterium smegmatis (strain ATCC 700084 / mc(2)155) OX=246196 GN=MSMEG_1736 PE=3 SV=1	63.053	581	-0.720058
							MSMEG_1740	Dehydrogenase/reductase SDR family protein member 4 OS=Mycolicibacterium smegmatis (strain ATCC 700084 / mc(2)155) OX=246196 GN=MSMEG_1740 PE=4 SV=1	26.698	256	0.593463
							MSMEG_1741	TetR-family protein transcriptional regulator OS=Mycolicibacterium smegmatis (strain ATCC 700084 / mc(2)155) OX=246196 GN=MSMEG_1741 PE=4 SV=1	25.335	224	-1.06221
							MSMEG_1742	Oxidoreductase OS=Mycolicibacterium smegmatis (strain ATCC 700084 / mc(2)155) OX=246196 GN=MSMEG_1742 PE=4 SV=1	38.574	363	-1.31375
							MSMEG_1743	Fatty acid desaturase OS=Mycolicibacterium smegmatis (strain ATCC 700084 / mc(2)155) OX=246196 GN=MSMEG_1743 PE=4 SV=1	43.379	382	-0.795591
							MSMEG_1746	6-hydroxy-D-nicotine oxidase OS=Mycolicibacterium smegmatis (strain ATCC 700084 / mc(2)155) OX=246196 GN=MSMEG_1746 PE=4 SV=1	48.306	456	1.75992
							MSMEG_1749	Putative monooxygenase OS=Mycolicibacterium smegmatis (strain ATCC 700084 / mc(2)155) OX=246196 GN=MSMEG_1749 PE=4 SV=1	31.712	293	2.02598
							MSMEG_1751	Norsolorinic acid reductase OS=Mycolicibacterium smegmatis (strain ATCC 700084 / mc(2)155) OX=246196 GN=MSMEG_1751 PE=4 SV=1	37.122	342	-1.18426
							MSMEG_1755	Anti-sigm factor, ChrR OS=Mycolicibacterium smegmatis (strain ATCC 700084 / mc(2)155) OX=246196 GN=MSMEG_1755 PE=4 SV=1	13.006	122	0.602867
							MSMEG_1756	DNA-(apurinic or apyrimidinic site) lyase OS=Mycolicibacterium smegmatis (strain ATCC 700084 / mc(2)155) OX=246196 GN=MSMEG_1756 PE=3 SV=1	27.781	252	1.14724
							MSMEG_1757	DEAD/DEAH box helicase OS=Mycolicibacterium smegmatis (strain ATCC 700084 / mc(2)155) OX=246196 GN=MSMEG_1757 PE=1 SV=1	161.783	1507	-0.93938
							MSMEG_1758	Uncharacterized protein OS=Mycolicibacterium smegmatis (strain ATCC 700084 / mc(2)155) OX=246196 GN=MSMEG_1758 PE=4 SV=1	6.074	57	-0.685829
							MSMEG_1764	Lysine 6-aminotransferase OS=Mycolicibacterium smegmatis (strain ATCC 700084 / mc(2)155) OX=246196 GN=MSMEG_1764 PE=3 SV=1	49.917	454	3.03543
							MSMEG_1770	CsbD domain-containing protein OS=Mycolicibacterium smegmatis (strain ATCC 700084 / mc(2)155) OX=246196 GN=MSMEG_1770 PE=3 SV=1	8.424	80	-1.58369
							MSMEG_1773	Uncharacterized protein OS=Mycolicibacterium smegmatis (strain ATCC 700084 / mc(2)155) OX=246196 GN=MSMEG_1773 PE=4 SV=1	37.897	340	-0.517142
							MSMEG_1775	Cytochrome P450 monooxygenase OS=Mycolicibacterium smegmatis (strain ATCC 700084 / mc(2)155) OX=246196 GN=MSMEG_1775 PE=4 SV=1	50.448	457	-0.730053
							MSMEG_1782	Oxidoreductase, short chain dehydrogenase/reductase family protein OS=Mycolicibacterium smegmatis (strain ATCC 700084 / mc(2)155) OX=246196 GN=MSMEG_1782 PE=4 SV=1	31.818	295	-1.09241
							MSMEG_1794	Dehydrogenase OS=Mycolicibacterium smegmatis (strain ATCC 700084 / mc(2)155) OX=246196 GN=MSMEG_1794 PE=4 SV=1	36.209	335	-1.86852
							MSMEG_1799	Transcriptional regulator OS=Mycolicibacterium smegmatis (strain ATCC 700084 / mc(2)155) OX=246196 GN=MSMEG_1799 PE=3 SV=1	32.943	302	-0.537936
							MSMEG_1806	NTP_transf_3 domain-containing protein OS=Mycolicibacterium smegmatis (strain ATCC 700084 / mc(2)155) OX=246196 GN=MSMEG_1806 PE=4 SV=1	18.412	182	-2.66813
							MSMEG_1807	Biotin carboxyl carrier protein OS=Mycolicibacterium smegmatis (strain ATCC 700084 / mc(2)155) OX=246196 GN=MSMEG_1807 PE=4 SV=1	63.137	598	0.585972
							MSMEG_1812	Uncharacterized protein OS=Mycolicibacterium smegmatis (strain ATCC 700084 / mc(2)155) OX=246196 GN=MSMEG_1812 PE=4 SV=1	10.342	94	0.640104
							MSMEG_1813	Propionyl-CoA carboxylase beta chain OS=Mycolicibacterium smegmatis (strain ATCC 700084 / mc(2)155) OX=246196 GN=MSMEG_1813 PE=3 SV=1	58.427	542	0.610603
							MSMEG_1817	Probable conserved transmembrane protein OS=Mycolicibacterium smegmatis (strain ATCC 700084 / mc(2)155) OX=246196 GN=MSMEG_1817 PE=3 SV=1	24.88	223	0.565549
							MSMEG_1818	Bacterial membrane flanked domain protein OS=Mycolicibacterium smegmatis (strain ATCC 700084 / mc(2)155) OX=246196 GN=MSMEG_1818 PE=4 SV=1	19.487	172	-0.808434
							MSMEG_1837	Secreted protein OS=Mycolicibacterium smegmatis (strain ATCC 700084 / mc(2)155) OX=246196 GN=MSMEG_1837 PE=4 SV=1	51.468	469	-0.679935
							MSMEG_1842	Transcriptional regulator, TetR family protein OS=Mycolicibacterium smegmatis (strain ATCC 700084 / mc(2)155) OX=246196 GN=MSMEG_1842 PE=4 SV=1	25.916	241	-0.642189
							MSMEG_1855	Tetratricopeptide repeat protein, putative OS=Mycolicibacterium smegmatis (strain ATCC 700084 / mc(2)155) OX=246196 GN=MSMEG_1855 PE=4 SV=1	36.66	340	-0.65993
							MSMEG_1868	Uncharacterized protein OS=Mycolicibacterium smegmatis (strain ATCC 700084 / mc(2)155) OX=246196 GN=MSMEG_1868 PE=4 SV=1	11.001	97	0.590352
							MSMEG_1883	Glycine betaine transporter OpuD OS=Mycolicibacterium smegmatis (strain ATCC 700084 / mc(2)155) OX=246196 GN=MSMEG_1883 PE=3 SV=1	65.982	618	0.802894
							MSMEG_1884	Uncharacterized protein OS=Mycolicibacterium smegmatis (strain ATCC 700084 / mc(2)155) OX=246196 GN=MSMEG_1884 PE=4 SV=1	17.487	165	-1.32698
							MSMEG_1885	2Fe-2S iron-sulfur cluster binding domain protein OS=Mycolicibacterium smegmatis (strain ATCC 700084 / mc(2)155) OX=246196 GN=MSMEG_1885 PE=4 SV=1	41.735	383	-4.09977
							MSMEG_1886	Fatty acid desaturase OS=Mycolicibacterium smegmatis (strain ATCC 700084 / mc(2)155) OX=246196 GN=MSMEG_1886 PE=4 SV=1	47.649	418	-2.12152
							MSMEG_1887	Uncharacterized protein OS=Mycolicibacterium smegmatis (strain ATCC 700084 / mc(2)155) OX=246196 GN=MSMEG_1887 PE=4 SV=1	14.35	142	0.789953
							MSMEG_1888	Putative S-adenosyl-L-methionine-dependent methyltransferase MSMEG_1888/MSMEI_1848 OS=Mycolicibacterium smegmatis (strain ATCC 700084 / mc(2)155) OX=246196 GN=MSMEG_1888 PE=3 SV=1	33.14	310	3.74578
							MSMEG_1889	Putative ribosome small subunit-dependent GTPase RsgA OS=Mycolicibacterium smegmatis (strain ATCC 700084 / mc(2)155) OX=246196 GN=MSMEG_1889 PE=4 SV=1	35.76	335	-1.14188
							MSMEG_1893	UbiE/COQ5 methyltransferase OS=Mycolicibacterium smegmatis (strain ATCC 700084 / mc(2)155) OX=246196 GN=MSMEG_1893 PE=4 SV=1	28.153	268	-2.09881
							MSMEG_1894	Short chain dehydrogenase OS=Mycolicibacterium smegmatis (strain ATCC 700084 / mc(2)155) OX=246196 GN=MSMEG_1894 PE=4 SV=1	30.419	288	-1.17573
							MSMEG_1896	Beta-ketothiolase OS=Mycolicibacterium smegmatis (strain ATCC 700084 / mc(2)155) OX=246196 GN=MSMEG_1896 PE=3 SV=1	42.152	410	0.995526
							MSMEG_1900	D-alanyl-D-alanine carboxypeptidase family protein OS=Mycolicibacterium smegmatis (strain ATCC 700084 / mc(2)155) OX=246196 GN=MSMEG_1900 PE=4 SV=1	18.877	185	0.570971
							MSMEG_1902	Transcriptional regulator OS=Mycolicibacterium smegmatis (strain ATCC 700084 / mc(2)155) OX=246196 GN=MSMEG_1902 PE=3 SV=1	34.743	317	-1.2813
							MSMEG_1907	Toluate 1,2-dioxygenase beta subunit OS=Mycolicibacterium smegmatis (strain ATCC 700084 / mc(2)155) OX=246196 GN=MSMEG_1907 PE=3 SV=1	20.637	171	0.720336
							MSMEG_1910	Muconate cycloisomerase OS=Mycolicibacterium smegmatis (strain ATCC 700084 / mc(2)155) OX=246196 GN=MSMEG_1910 PE=1 SV=1	39.972	367	3.1366
							MSMEG_1918	Sensor histidine kinase OS=Mycolicibacterium smegmatis (strain ATCC 700084 / mc(2)155) OX=246196 GN=MSMEG_1918 PE=4 SV=1	53.695	499	-0.711866
							MSMEG_1920	Diacylglycerol kinase, catalytic region OS=Mycolicibacterium smegmatis (strain ATCC 700084 / mc(2)155) OX=246196 GN=MSMEG_1920 PE=4 SV=1	34.25	320	-0.853033
							MSMEG_1925	Isochorismate synthase OS=Mycolicibacterium smegmatis (strain ATCC 700084 / mc(2)155) OX=246196 GN=MSMEG_1925 PE=3 SV=1	37.645	363	-0.771689
							MSMEG_1930	DEAD/DEAH box helicase OS=Mycolicibacterium smegmatis (strain ATCC 700084 / mc(2)155) OX=246196 GN=MSMEG_1930 PE=3 SV=1	54.717	502	1.01485
							MSMEG_1931	Uncharacterized protein OS=Mycolicibacterium smegmatis (strain ATCC 700084 / mc(2)155) OX=246196 GN=MSMEG_1931 PE=4 SV=1	25.378	232	-0.583038
							MSMEG_1932	MmpS3 protein OS=Mycolicibacterium smegmatis (strain ATCC 700084 / mc(2)155) OX=246196 GN=MSMEG_1932 PE=3 SV=1	28.398	274	1.48271
							MSMEG_1936	ZnMc domain-containing protein OS=Mycolicibacterium smegmatis (strain ATCC 700084 / mc(2)155) OX=246196 GN=MSMEG_1936 PE=4 SV=1	37.342	344	0.975633
							MSMEG_1938	Uncharacterized protein OS=Mycolicibacterium smegmatis (strain ATCC 700084 / mc(2)155) OX=246196 GN=MSMEG_1938 PE=4 SV=1	30.775	284	-0.584323
							MSMEG_1939	6-O-methylguanine DNA methyltransferase, DNA binding domain subfamily protein OS=Mycolicibacterium smegmatis (strain ATCC 700084 / mc(2)155) OX=246196 GN=MSMEG_1939 PE=4 SV=1	10.752	98	-1.7967
							MSMEG_1942	Integral membrane protein OS=Mycolicibacterium smegmatis (strain ATCC 700084 / mc(2)155) OX=246196 GN=MSMEG_1942 PE=4 SV=1	23.835	237	-3.01813
							MSMEG_1943	DNA helicase OS=Mycolicibacterium smegmatis (strain ATCC 700084 / mc(2)155) OX=246196 GN=MSMEG_1943 PE=1 SV=1	117.209	1087	0.520062
							MSMEG_1944	Membrane protein OS=Mycolicibacterium smegmatis (strain ATCC 700084 / mc(2)155) OX=246196 GN=MSMEG_1944 PE=4 SV=1	13.907	129	-1.13601
							MSMEG_1947	Glutaredoxin domain-containing protein OS=Mycolicibacterium smegmatis (strain ATCC 700084 / mc(2)155) OX=246196 GN=MSMEG_1947 PE=4 SV=1	8.654	82	1.13143
							MSMEG_1951	Conserved domain protein OS=Mycolicibacterium smegmatis (strain ATCC 700084 / mc(2)155) OX=246196 GN=MSMEG_1951 PE=4 SV=1	24.748	220	-0.606206
							MSMEG_1954	ABC1 family protein OS=Mycolicibacterium smegmatis (strain ATCC 700084 / mc(2)155) OX=246196 GN=MSMEG_1954 PE=4 SV=1	47.854	439	-0.806506
							MSMEG_1960	Uncharacterized protein OS=Mycolicibacterium smegmatis (strain ATCC 700084 / mc(2)155) OX=246196 GN=MSMEG_1960 PE=4 SV=1	18.567	173	-1.0123
							MSMEG_1964	Mitomycin radical oxidase OS=Mycolicibacterium smegmatis (strain ATCC 700084 / mc(2)155) OX=246196 GN=MSMEG_1964 PE=4 SV=1	48.59	466	1.47908
							MSMEG_1966	Uncharacterized protein OS=Mycolicibacterium smegmatis (strain ATCC 700084 / mc(2)155) OX=246196 GN=MSMEG_1966 PE=4 SV=1	14.418	136	-0.65383
							MSMEG_1967	TetR-family protein transcriptional regulator OS=Mycolicibacterium smegmatis (strain ATCC 700084 / mc(2)155) OX=246196 GN=MSMEG_1967 PE=4 SV=1	22.469	209	-4.92154
							MSMEG_1981	Uncharacterized protein OS=Mycolicibacterium smegmatis (strain ATCC 700084 / mc(2)155) OX=246196 GN=MSMEG_1981 PE=3 SV=1	18.176	162	-0.864941
							MSMEG_1982	Acyl-CoA synthase OS=Mycolicibacterium smegmatis (strain ATCC 700084 / mc(2)155) OX=246196 GN=MSMEG_1982 PE=4 SV=1	56.002	515	-0.991464
							MSMEG_1985	Transcriptional regulator, LysR family protein OS=Mycolicibacterium smegmatis (strain ATCC 700084 / mc(2)155) OX=246196 GN=MSMEG_1985 PE=3 SV=1	34.148	310	-2.92696
							MSMEG_1986	D-malate dehydrogenase [decarboxylating] OS=Mycolicibacterium smegmatis (strain ATCC 700084 / mc(2)155) OX=246196 GN=MSMEG_1986 PE=3 SV=1	39.864	366	-1.4001
							MSMEG_1991	Isovaleryl-CoA dehydrogenase OS=Mycolicibacterium smegmatis (strain ATCC 700084 / mc(2)155) OX=246196 GN=MSMEG_1991 PE=1 SV=1	41.982	384	0.624642
							MSMEG_1992	L-carnitine dehydratase/bile acid-inducible protein F OS=Mycolicibacterium smegmatis (strain ATCC 700084 / mc(2)155) OX=246196 GN=MSMEG_1992 PE=4 SV=1	41.466	388	0.757282
							MSMEG_1996	N5,N10-methylenetetrahydromethanopterin reductase-related protein OS=Mycolicibacterium smegmatis (strain ATCC 700084 / mc(2)155) OX=246196 GN=MSMEG_1996 PE=4 SV=1	31.609	287	-0.75415
							MSMEG_2000	SnoaL-like domain-containing protein OS=Mycolicibacterium smegmatis (strain ATCC 700084 / mc(2)155) OX=246196 GN=MSMEG_2000 PE=4 SV=1	16.66	149	0.54876
							MSMEG_2006	2,3-dihydroxybiphenyl 1,2-dioxygenase OS=Mycolicibacterium smegmatis (strain ATCC 700084 / mc(2)155) OX=246196 GN=MSMEG_2006 PE=4 SV=1	34.036	307	0.944677
							MSMEG_2007	Putative HpcE protein OS=Mycolicibacterium smegmatis (strain ATCC 700084 / mc(2)155) OX=246196 GN=MSMEG_2007 PE=1 SV=1	30.827	287	2.05004
							MSMEG_2010	Stress responsive A/B Barrel Domain superfamily protein OS=Mycolicibacterium smegmatis (strain ATCC 700084 / mc(2)155) OX=246196 GN=MSMEG_2010 PE=4 SV=1	11.541	105	-0.772941
							MSMEG_2011	Transcriptional regulator, LacI family protein OS=Mycolicibacterium smegmatis (strain ATCC 700084 / mc(2)155) OX=246196 GN=MSMEG_2011 PE=4 SV=1	35.856	334	0.738445
							MSMEG_2014	Molybdenum import ATP-binding protein ModC OS=Mycolicibacterium smegmatis (strain ATCC 700084 / mc(2)155) OX=246196 GN=MSMEG_2014 PE=4 SV=1	37.582	361	-0.555959
							MSMEG_2017	Transcriptional regulator, MerR family protein OS=Mycolicibacterium smegmatis (strain ATCC 700084 / mc(2)155) OX=246196 GN=MSMEG_2017 PE=4 SV=1	13.532	134	-1.68554
							MSMEG_2025	Putative IclR family protein transcriptional regulator OS=Mycolicibacterium smegmatis (strain ATCC 700084 / mc(2)155) OX=246196 GN=MSMEG_2025 PE=4 SV=1	27.962	260	-1.16398
							MSMEG_2026	Short chain dehydrogenase OS=Mycolicibacterium smegmatis (strain ATCC 700084 / mc(2)155) OX=246196 GN=MSMEG_2026 PE=3 SV=1	28.711	276	-0.676731
							MSMEG_2027	Uncharacterized protein OS=Mycolicibacterium smegmatis (strain ATCC 700084 / mc(2)155) OX=246196 GN=MSMEG_2027 PE=1 SV=1	16.006	140	1.86745
							MSMEG_2029	3-ketoacyl-ACP/CoA redutase OS=Mycolicibacterium smegmatis (strain ATCC 700084 / mc(2)155) OX=246196 GN=MSMEG_2029 PE=4 SV=1	26.602	253	0.733247
							MSMEG_2034	Aryl-alcohol dehydrogenase OS=Mycolicibacterium smegmatis (strain ATCC 700084 / mc(2)155) OX=246196 GN=MSMEG_2034 PE=3 SV=1	36.946	362	-4.09161
							MSMEG_2044	Integral membrane transport protein OS=Mycolicibacterium smegmatis (strain ATCC 700084 / mc(2)155) OX=246196 GN=MSMEG_2044 PE=4 SV=1	45.519	437	1.3129
							MSMEG_2046	GlcNAc-PI de-N-acetylase family protein OS=Mycolicibacterium smegmatis (strain ATCC 700084 / mc(2)155) OX=246196 GN=MSMEG_2046 PE=4 SV=1	24.841	224	-0.834817
							MSMEG_2047	Probable enoyl-CoA hydratase OS=Mycolicibacterium smegmatis (strain ATCC 700084 / mc(2)155) OX=246196 GN=MSMEG_2047 PE=4 SV=1	27.023	255	-1.27386
							MSMEG_2049	Putative transcriptional regulator, TetR family protein OS=Mycolicibacterium smegmatis (strain ATCC 700084 / mc(2)155) OX=246196 GN=MSMEG_2049 PE=4 SV=1	20.977	193	-1.03448
							MSMEG_2065	YceI like family protein OS=Mycolicibacterium smegmatis (strain ATCC 700084 / mc(2)155) OX=246196 GN=MSMEG_2065 PE=4 SV=1	17.985	172	-2.25998
							MSMEG_2066	SnoaL-like domain-containing protein OS=Mycolicibacterium smegmatis (strain ATCC 700084 / mc(2)155) OX=246196 GN=MSMEG_2066 PE=4 SV=1	14.998	133	-0.964403
							MSMEG_2068	Uncharacterized protein OS=Mycolicibacterium smegmatis (strain ATCC 700084 / mc(2)155) OX=246196 GN=MSMEG_2068 PE=4 SV=1	12.438	118	-0.961141
							MSMEG_2069	Phosphotransferase enzyme family protein OS=Mycolicibacterium smegmatis (strain ATCC 700084 / mc(2)155) OX=246196 GN=MSMEG_2069 PE=4 SV=1	35.634	329	-3.13563
							MSMEG_2070	Acyl-CoA dehydrogenase family protein OS=Mycolicibacterium smegmatis (strain ATCC 700084 / mc(2)155) OX=246196 GN=MSMEG_2070 PE=3 SV=1	47.292	414	-1.09682
							MSMEG_2071	Transcriptional regulator, TetR family protein OS=Mycolicibacterium smegmatis (strain ATCC 700084 / mc(2)155) OX=246196 GN=MSMEG_2071 PE=4 SV=1	22.117	203	-0.879368
							MSMEG_2076	Uncharacterized protein OS=Mycolicibacterium smegmatis (strain ATCC 700084 / mc(2)155) OX=246196 GN=MSMEG_2076 PE=4 SV=1	22.583	198	-1.12787
							MSMEG_2077	Acyl-CoA dehydrogenase, C-domain protein OS=Mycolicibacterium smegmatis (strain ATCC 700084 / mc(2)155) OX=246196 GN=MSMEG_2077 PE=4 SV=1	41.691	393	1.78266
							MSMEG_2079	Alcohol dehydrogenase OS=Mycolicibacterium smegmatis (strain ATCC 700084 / mc(2)155) OX=246196 GN=MSMEG_2079 PE=4 SV=1	33.874	332	-1.21004
							MSMEG_2095	Serine esterase, cutinase family protein OS=Mycolicibacterium smegmatis (strain ATCC 700084 / mc(2)155) OX=246196 GN=MSMEG_2095 PE=4 SV=1	30.875	307	1.04079
							MSMEG_2099	ABC transporter, substrate binding protein [nitrate/sulfonate], putative OS=Mycolicibacterium smegmatis (strain ATCC 700084 / mc(2)155) OX=246196 GN=MSMEG_2099 PE=4 SV=1	34.75	321	0.751117
							MSMEG_2104	GntR-family protein transcriptional regulator OS=Mycolicibacterium smegmatis (strain ATCC 700084 / mc(2)155) OX=246196 GN=MSMEG_2104 PE=3 SV=1	48.488	449	-1.55633
							MSMEG_2105	ATP dependent DNA ligase OS=Mycolicibacterium smegmatis (strain ATCC 700084 / mc(2)155) OX=246196 GN=MSMEG_2105 PE=4 SV=1	34.916	321	-1.20988
							MSMEG_2106	Putative transcriptional regulator OS=Mycolicibacterium smegmatis (strain ATCC 700084 / mc(2)155) OX=246196 GN=MSMEG_2106 PE=4 SV=1	23.023	210	-2.53441
							MSMEG_2111	Secreted chorismate mutase OS=Mycolicibacterium smegmatis (strain ATCC 700084 / mc(2)155) OX=246196 GN=MSMEG_2111 PE=1 SV=1	19.491	181	0.844443
							MSMEG_2122	Dihydroxyacetone kinase, L subunit OS=Mycolicibacterium smegmatis (strain ATCC 700084 / mc(2)155) OX=246196 GN=MSMEG_2122 PE=4 SV=1	21.395	210	0.589563
							MSMEG_2128	Lysine N-acyltransferase MbtK OS=Mycolicibacterium smegmatis (strain ATCC 700084 / mc(2)155) OX=246196 GN=MSMEG_2128 PE=4 SV=1	24.46	215	0.780348
							MSMEG_2133	Uncharacterized protein OS=Mycolicibacterium smegmatis (strain ATCC 700084 / mc(2)155) OX=246196 GN=MSMEG_2133 PE=3 SV=1	37.406	356	-1.01667
							MSMEG_2140	Fic protein family protein OS=Mycolicibacterium smegmatis (strain ATCC 700084 / mc(2)155) OX=246196 GN=MSMEG_2140 PE=4 SV=1	43.096	402	-1.48893
							MSMEG_2142	Gp36 protein OS=Mycolicibacterium smegmatis (strain ATCC 700084 / mc(2)155) OX=246196 GN=MSMEG_2142 PE=4 SV=1	25.734	232	1.18725
							MSMEG_2144	Uncharacterized protein OS=Mycolicibacterium smegmatis (strain ATCC 700084 / mc(2)155) OX=246196 GN=MSMEG_2144 PE=4 SV=1	21.609	198	0.842336
							MSMEG_2149	Uncharacterized protein OS=Mycolicibacterium smegmatis (strain ATCC 700084 / mc(2)155) OX=246196 GN=MSMEG_2149 PE=4 SV=1	16.65	151	0.867969
							MSMEG_2162	MmcJ protein OS=Mycolicibacterium smegmatis (strain ATCC 700084 / mc(2)155) OX=246196 GN=MSMEG_2162 PE=4 SV=1	30.175	279	1.68576
							MSMEG_2163	Aldehyde dehydrogenase OS=Mycolicibacterium smegmatis (strain ATCC 700084 / mc(2)155) OX=246196 GN=MSMEG_2163 PE=4 SV=1	50.326	480	1.05244
							MSMEG_2164	Transcriptional regulator, putative OS=Mycolicibacterium smegmatis (strain ATCC 700084 / mc(2)155) OX=246196 GN=MSMEG_2164 PE=4 SV=1	26.873	244	-0.654855
							MSMEG_2167	Aminopeptidase, putative OS=Mycolicibacterium smegmatis (strain ATCC 700084 / mc(2)155) OX=246196 GN=MSMEG_2167 PE=4 SV=1	48.14	433	2.32874
							MSMEG_2175	Nitrilotriacetate monooxygenase component A OS=Mycolicibacterium smegmatis (strain ATCC 700084 / mc(2)155) OX=246196 GN=MSMEG_2175 PE=3 SV=1	50.102	458	-1.03196
							MSMEG_2179	Transcriptional regulatory protein OS=Mycolicibacterium smegmatis (strain ATCC 700084 / mc(2)155) OX=246196 GN=MSMEG_2179 PE=4 SV=1	47.969	434	-1.75233
							MSMEG_2188	Integral membrane protein OS=Mycolicibacterium smegmatis (strain ATCC 700084 / mc(2)155) OX=246196 GN=MSMEG_2188 PE=4 SV=1	33.669	324	2.03686
							MSMEG_2193	Transcriptional regulator, TetR family protein OS=Mycolicibacterium smegmatis (strain ATCC 700084 / mc(2)155) OX=246196 GN=MSMEG_2193 PE=4 SV=1	23.424	217	-1.91723
							MSMEG_2195	Transcriptional regulator, TetR family protein OS=Mycolicibacterium smegmatis (strain ATCC 700084 / mc(2)155) OX=246196 GN=MSMEG_2195 PE=4 SV=1	25.888	233	-1.19433
							MSMEG_2196	Sensory box/response regulator OS=Mycolicibacterium smegmatis (strain ATCC 700084 / mc(2)155) OX=246196 GN=MSMEG_2196 PE=1 SV=1	66.616	615	-0.607461
							MSMEG_2207	Beta-ketothiolase OS=Mycolicibacterium smegmatis (strain ATCC 700084 / mc(2)155) OX=246196 GN=MSMEG_2207 PE=1 SV=1	42.958	407	0.644856
							MSMEG_2208	Acyl-CoA dehydrogenase OS=Mycolicibacterium smegmatis (strain ATCC 700084 / mc(2)155) OX=246196 GN=MSMEG_2208 PE=3 SV=1	43.643	397	-1.26811
							MSMEG_2211	DNA-binding protein OS=Mycolicibacterium smegmatis (strain ATCC 700084 / mc(2)155) OX=246196 GN=MSMEG_2211 PE=4 SV=1	31.595	279	-3.89783
							MSMEG_2224	Acetyl-CoA C-acyltransferase OS=Mycolicibacterium smegmatis (strain ATCC 700084 / mc(2)155) OX=246196 GN=MSMEG_2224 PE=3 SV=1	41.047	394	1.09804
							MSMEG_2225	Transcriptional regulator, TetR family protein OS=Mycolicibacterium smegmatis (strain ATCC 700084 / mc(2)155) OX=246196 GN=MSMEG_2225 PE=4 SV=1	27.199	245	-0.997455
							MSMEG_2227	Carnitinyl-CoA dehydratase OS=Mycolicibacterium smegmatis (strain ATCC 700084 / mc(2)155) OX=246196 GN=MSMEG_2227 PE=3 SV=1	26.835	254	0.820641
							MSMEG_2246	MDMPI_N domain-containing protein OS=Mycolicibacterium smegmatis (strain ATCC 700084 / mc(2)155) OX=246196 GN=MSMEG_2246 PE=4 SV=1	23.356	220	-1.26676
							MSMEG_2248	Two-component system sensor kinase OS=Mycolicibacterium smegmatis (strain ATCC 700084 / mc(2)155) OX=246196 GN=MSMEG_2248 PE=4 SV=1	77.211	717	-0.840728
							MSMEG_2252	Flavin-type hydroxylase OS=Mycolicibacterium smegmatis (strain ATCC 700084 / mc(2)155) OX=246196 GN=MSMEG_2252 PE=4 SV=1	53.241	494	2.47244
							MSMEG_2260	Putative transcriptional regulator OS=Mycolicibacterium smegmatis (strain ATCC 700084 / mc(2)155) OX=246196 GN=MSMEG_2260 PE=4 SV=1	39.377	353	1.56054
							MSMEG_2261	Uncharacterized protein OS=Mycolicibacterium smegmatis (strain ATCC 700084 / mc(2)155) OX=246196 GN=MSMEG_2261 PE=4 SV=1	19.386	189	-6.19658
							MSMEG_2264	Peptidase M52, hydrogen uptake protein OS=Mycolicibacterium smegmatis (strain ATCC 700084 / mc(2)155) OX=246196 GN=MSMEG_2264 PE=3 SV=1	28.813	265	-4.45245
							MSMEG_2267	Tetratricopeptide repeat domain protein OS=Mycolicibacterium smegmatis (strain ATCC 700084 / mc(2)155) OX=246196 GN=MSMEG_2267 PE=4 SV=1	44.095	416	-4.70267
							MSMEG_2268	Rieske domain-containing protein OS=Mycolicibacterium smegmatis (strain ATCC 700084 / mc(2)155) OX=246196 GN=MSMEG_2268 PE=4 SV=1	31.616	295	-6.00571
							MSMEG_2269	NHL repeat protein OS=Mycolicibacterium smegmatis (strain ATCC 700084 / mc(2)155) OX=246196 GN=MSMEG_2269 PE=4 SV=1	41.986	391	-2.24076
							MSMEG_2270	Uncharacterized protein OS=Mycolicibacterium smegmatis (strain ATCC 700084 / mc(2)155) OX=246196 GN=MSMEG_2270 PE=4 SV=1	29.016	273	-3.51224
							MSMEG_2279	3-hydroxyacyl-CoA dehydrogenase type-2 OS=Mycolicibacterium smegmatis (strain ATCC 700084 / mc(2)155) OX=246196 GN=MSMEG_2279 PE=3 SV=1	26.484	255	0.697877
							MSMEG_2343	Methylesterase OS=Mycolicibacterium smegmatis (strain ATCC 700084 / mc(2)155) OX=246196 GN=MSMEG_2343 PE=4 SV=1	37.673	338	-3.25579
							MSMEG_2344	Dehydrogenase OS=Mycolicibacterium smegmatis (strain ATCC 700084 / mc(2)155) OX=246196 GN=MSMEG_2344 PE=4 SV=1	55.472	505	-1.98175
							MSMEG_2346	Phytoene synthase OS=Mycolicibacterium smegmatis (strain ATCC 700084 / mc(2)155) OX=246196 GN=MSMEG_2346 PE=4 SV=1	35.25	315	-1.13181
							MSMEG_2347	Phytoene dehydrogenase OS=Mycolicibacterium smegmatis (strain ATCC 700084 / mc(2)155) OX=246196 GN=MSMEG_2347 PE=3 SV=1	55.521	517	-2.19323
							MSMEG_2350	Probable S-adenosylmethionine-dependent methyltransferase MSMEG_2350/MSMEI_2290 OS=Mycolicibacterium smegmatis (strain ATCC 700084 / mc(2)155) OX=246196 GN=MSMEG_2350 PE=1 SV=1	28.182	257	0.606612
							MSMEG_2360	4-coumarate:CoA ligase OS=Mycolicibacterium smegmatis (strain ATCC 700084 / mc(2)155) OX=246196 GN=MSMEG_2360 PE=4 SV=1	55.365	524	-0.660974
							MSMEG_2369	LppZ protein OS=Mycolicibacterium smegmatis (strain ATCC 700084 / mc(2)155) OX=246196 GN=MSMEG_2369 PE=4 SV=1	37.713	364	0.853095
							MSMEG_2376	Uncharacterized protein OS=Mycolicibacterium smegmatis (strain ATCC 700084 / mc(2)155) OX=246196 GN=MSMEG_2376 PE=4 SV=1	17.551	153	-1.01155
							MSMEG_2381	Peptidase_S9 domain-containing protein OS=Mycolicibacterium smegmatis (strain ATCC 700084 / mc(2)155) OX=246196 GN=MSMEG_2381 PE=3 SV=1	41.14	393	0.947591
							MSMEG_2396	Uncharacterized protein OS=Mycolicibacterium smegmatis (strain ATCC 700084 / mc(2)155) OX=246196 GN=MSMEG_2396 PE=4 SV=1	20.362	195	1.0792
							MSMEG_2397	Transcriptional regulatory protein, AsnC family protein OS=Mycolicibacterium smegmatis (strain ATCC 700084 / mc(2)155) OX=246196 GN=MSMEG_2397 PE=4 SV=1	8.118	78	-0.633538
							MSMEG_2405	MarR-family protein transcriptional regulator OS=Mycolicibacterium smegmatis (strain ATCC 700084 / mc(2)155) OX=246196 GN=MSMEG_2405 PE=4 SV=1	18.412	164	0.700853
							MSMEG_2406	Transcriptional regulator, TetR family protein, putative OS=Mycolicibacterium smegmatis (strain ATCC 700084 / mc(2)155) OX=246196 GN=MSMEG_2406 PE=4 SV=1	20.924	192	-2.64746
							MSMEG_2413	Putative methyltransferase OS=Mycolicibacterium smegmatis (strain ATCC 700084 / mc(2)155) OX=246196 GN=MSMEG_2413 PE=4 SV=1	17.628	169	-1.19399
							MSMEG_2429	Aldo/keto reductase OS=Mycolicibacterium smegmatis (strain ATCC 700084 / mc(2)155) OX=246196 GN=MSMEG_2429 PE=4 SV=1	35.136	334	-0.761205
							MSMEG_2433	D-alanyl-D-alanine carboxypeptidase OS=Mycolicibacterium smegmatis (strain ATCC 700084 / mc(2)155) OX=246196 GN=MSMEG_2433 PE=3 SV=1	30.974	296	0.74692
							MSMEG_2436	UPF0109 protein MSMEG_2436 OS=Mycolicibacterium smegmatis (strain ATCC 700084 / mc(2)155) OX=246196 GN=MSMEG_2436 PE=3 SV=1	8.195	76	0.753257
							MSMEG_2439	LppW protein OS=Mycolicibacterium smegmatis (strain ATCC 700084 / mc(2)155) OX=246196 GN=MSMEG_2439 PE=4 SV=1	33.349	314	2.23184
							MSMEG_2444	Dienelactone hydrolase family protein OS=Mycolicibacterium smegmatis (strain ATCC 700084 / mc(2)155) OX=246196 GN=MSMEG_2444 PE=4 SV=1	25.144	236	-0.564999
							MSMEG_2450	Adenosylmethionine--8-amino-7-oxononanoate transaminase OS=Mycolicibacterium smegmatis (strain ATCC 700084 / mc(2)155) OX=246196 GN=MSMEG_2450 PE=3 SV=1	49.414	461	-1.1292
							MSMEG_2456	5,10-methylenetetrahydromethanopterin reductase OS=Mycolicibacterium smegmatis (strain ATCC 700084 / mc(2)155) OX=246196 GN=MSMEG_2456 PE=4 SV=1	35.635	332	0.745448
							MSMEG_2459	Transporter ATPase OS=Mycolicibacterium smegmatis (strain ATCC 700084 / mc(2)155) OX=246196 GN=MSMEG_2459 PE=4 SV=1	29.132	266	0.818567
							MSMEG_2464	[2Fe-2S] binding domain protein OS=Mycolicibacterium smegmatis (strain ATCC 700084 / mc(2)155) OX=246196 GN=MSMEG_2464 PE=4 SV=1	17.832	168	0.633034
							MSMEG_2466	Glutaryl-CoA dehydrogenase OS=Mycolicibacterium smegmatis (strain ATCC 700084 / mc(2)155) OX=246196 GN=MSMEG_2466 PE=1 SV=1	42.731	399	3.30922
							MSMEG_2470	Acyl-CoA thioesterase OS=Mycolicibacterium smegmatis (strain ATCC 700084 / mc(2)155) OX=246196 GN=MSMEG_2470 PE=3 SV=1	29.288	269	-1.01999
							MSMEG_2472	AsnC-family protein transcriptional regulator OS=Mycolicibacterium smegmatis (strain ATCC 700084 / mc(2)155) OX=246196 GN=MSMEG_2472 PE=4 SV=1	17.094	158	1.03339
							MSMEG_2475	Putative oxidoreductase YdbC OS=Mycolicibacterium smegmatis (strain ATCC 700084 / mc(2)155) OX=246196 GN=MSMEG_2475 PE=4 SV=1	30.64	284	1.85157
							MSMEG_2477	Cyclopentanol dehydrogenase OS=Mycolicibacterium smegmatis (strain ATCC 700084 / mc(2)155) OX=246196 GN=MSMEG_2477 PE=4 SV=1	37.544	355	1.44135
							MSMEG_2484	DAPG_hydrolase domain-containing protein OS=Mycolicibacterium smegmatis (strain ATCC 700084 / mc(2)155) OX=246196 GN=MSMEG_2484 PE=3 SV=1	25.81	229	2.70667
							MSMEG_2488	[NADP+] succinate-semialdehyde dehydrogenase OS=Mycolicibacterium smegmatis (strain ATCC 700084 / mc(2)155) OX=246196 GN=MSMEG_2488 PE=3 SV=1	51.246	486	0.688591
							MSMEG_2489	Transcriptional regulator, GntR family protein, putative OS=Mycolicibacterium smegmatis (strain ATCC 700084 / mc(2)155) OX=246196 GN=MSMEG_2489 PE=4 SV=1	26.255	240	-1.41281
							MSMEG_2490	Decarboxylase OS=Mycolicibacterium smegmatis (strain ATCC 700084 / mc(2)155) OX=246196 GN=MSMEG_2490 PE=4 SV=1	21.56	209	1.12421
							MSMEG_2494	Xaa-Pro aminopeptidase OS=Mycolicibacterium smegmatis (strain ATCC 700084 / mc(2)155) OX=246196 GN=MSMEG_2494 PE=4 SV=1	42.212	388	0.696489
							MSMEG_2496	NAD-binding protein OS=Mycolicibacterium smegmatis (strain ATCC 700084 / mc(2)155) OX=246196 GN=MSMEG_2496 PE=3 SV=1	37.719	349	0.540027
							MSMEG_2498	Uncharacterized protein OS=Mycolicibacterium smegmatis (strain ATCC 700084 / mc(2)155) OX=246196 GN=MSMEG_2498 PE=4 SV=1	17.987	166	1.50338
							MSMEG_2503	NMT1 domain-containing protein OS=Mycolicibacterium smegmatis (strain ATCC 700084 / mc(2)155) OX=246196 GN=MSMEG_2503 PE=4 SV=1	35.578	339	0.568761
							MSMEG_2506	Carboxyvinyl-carboxyphosphonate phosphorylmutase OS=Mycolicibacterium smegmatis (strain ATCC 700084 / mc(2)155) OX=246196 GN=MSMEG_2506 PE=4 SV=1	30.574	289	1.30949
							MSMEG_2516	Putative oxidoreductase OS=Mycolicibacterium smegmatis (strain ATCC 700084 / mc(2)155) OX=246196 GN=MSMEG_2516 PE=4 SV=1	32.408	309	-0.777183
							MSMEG_2517	Hydrolase, alpha/beta fold family protein, putative OS=Mycolicibacterium smegmatis (strain ATCC 700084 / mc(2)155) OX=246196 GN=MSMEG_2517 PE=4 SV=1	31.555	293	-1.86697
							MSMEG_2528	Glycerate kinase OS=Mycolicibacterium smegmatis (strain ATCC 700084 / mc(2)155) OX=246196 GN=MSMEG_2528 PE=3 SV=1	37.698	374	-0.767869
							MSMEG_2534	Putative carboxylesterase protein OS=Mycolicibacterium smegmatis (strain ATCC 700084 / mc(2)155) OX=246196 GN=MSMEG_2534 PE=4 SV=1	31.839	287	1.5309
							MSMEG_2535	Dehydrogenase/reductase SDR family protein member 10 OS=Mycolicibacterium smegmatis (strain ATCC 700084 / mc(2)155) OX=246196 GN=MSMEG_2535 PE=4 SV=1	26.907	255	1.01413
							MSMEG_2536	3-oxoacyl-[acyl-carrier-protein] reductase OS=Mycolicibacterium smegmatis (strain ATCC 700084 / mc(2)155) OX=246196 GN=MSMEG_2536 PE=4 SV=1	26.853	251	0.648778
							MSMEG_2539	Thiopurine S-methyltransferase (Tpmt) superfamily protein OS=Mycolicibacterium smegmatis (strain ATCC 700084 / mc(2)155) OX=246196 GN=MSMEG_2539 PE=4 SV=1	24.183	226	0.651581
							MSMEG_2552	Aldehyde dehydrogenase (NAD) family protein OS=Mycolicibacterium smegmatis (strain ATCC 700084 / mc(2)155) OX=246196 GN=MSMEG_2552 PE=3 SV=1	53.017	494	-0.909835
							MSMEG_2553	Transcriptional regulator, TetR family protein OS=Mycolicibacterium smegmatis (strain ATCC 700084 / mc(2)155) OX=246196 GN=MSMEG_2553 PE=4 SV=1	19.897	182	-1.02868
							MSMEG_2556	Beta-glucosidase OS=Mycolicibacterium smegmatis (strain ATCC 700084 / mc(2)155) OX=246196 GN=MSMEG_2556 PE=3 SV=1	79.45	749	-4.68201
							MSMEG_2557	Transcriptional regulator, TetR family protein OS=Mycolicibacterium smegmatis (strain ATCC 700084 / mc(2)155) OX=246196 GN=MSMEG_2557 PE=4 SV=1	20.035	182	-0.695874
							MSMEG_2581	Acetyltransferase OS=Mycolicibacterium smegmatis (strain ATCC 700084 / mc(2)155) OX=246196 GN=MSMEG_2581 PE=4 SV=1	29.005	270	-1.0279
							MSMEG_2582	AhpC-TSA domain-containing protein OS=Mycolicibacterium smegmatis (strain ATCC 700084 / mc(2)155) OX=246196 GN=MSMEG_2582 PE=4 SV=1	19.744	179	2.66692
							MSMEG_2584	Penicillin-binding protein, putative OS=Mycolicibacterium smegmatis (strain ATCC 700084 / mc(2)155) OX=246196 GN=MSMEG_2584 PE=4 SV=1	63.262	606	-2.14729
							MSMEG_2589	Uncharacterized protein OS=Mycolicibacterium smegmatis (strain ATCC 700084 / mc(2)155) OX=246196 GN=MSMEG_2589 PE=4 SV=1	14.662	136	-1.67638
							MSMEG_2591	Uncharacterized protein OS=Mycolicibacterium smegmatis (strain ATCC 700084 / mc(2)155) OX=246196 GN=MSMEG_2591 PE=4 SV=1	22.997	218	-0.544144
							MSMEG_2592	Uncharacterized protein OS=Mycolicibacterium smegmatis (strain ATCC 700084 / mc(2)155) OX=246196 GN=MSMEG_2592 PE=4 SV=1	19.934	187	1.46383
							MSMEG_2593	Gnat-family protein acetyltransferase OS=Mycolicibacterium smegmatis (strain ATCC 700084 / mc(2)155) OX=246196 GN=MSMEG_2593 PE=4 SV=1	65.926	609	-0.728683
							MSMEG_2611	Pyridine nucleotide-disulphide oxidoreductase family protein OS=Mycolicibacterium smegmatis (strain ATCC 700084 / mc(2)155) OX=246196 GN=MSMEG_2611 PE=3 SV=1	49.941	461	-0.84212
							MSMEG_2612	Hydrolase_4 domain-containing protein OS=Mycolicibacterium smegmatis (strain ATCC 700084 / mc(2)155) OX=246196 GN=MSMEG_2612 PE=4 SV=1	38.582	343	-2.16494
							MSMEG_2614	ElaA protein OS=Mycolicibacterium smegmatis (strain ATCC 700084 / mc(2)155) OX=246196 GN=MSMEG_2614 PE=4 SV=1	17.772	157	-0.782552
							MSMEG_2615	Chelatase OS=Mycolicibacterium smegmatis (strain ATCC 700084 / mc(2)155) OX=246196 GN=MSMEG_2615 PE=3 SV=1	67.06	627	-1.39715
							MSMEG_2619	Efflux protein OS=Mycolicibacterium smegmatis (strain ATCC 700084 / mc(2)155) OX=246196 GN=MSMEG_2619 PE=4 SV=1	53.109	515	1.35123
							MSMEG_2623	Tat (Twin-arginine translocation) pathway signal sequence domain protein OS=Mycolicibacterium smegmatis (strain ATCC 700084 / mc(2)155) OX=246196 GN=MSMEG_2623 PE=4 SV=1	17.804	182	0.562497
							MSMEG_2634	NMT1 domain-containing protein OS=Mycolicibacterium smegmatis (strain ATCC 700084 / mc(2)155) OX=246196 GN=MSMEG_2634 PE=4 SV=1	36.076	347	1.44098
							MSMEG_2636	Regulatory protein, LacI OS=Mycolicibacterium smegmatis (strain ATCC 700084 / mc(2)155) OX=246196 GN=MSMEG_2636 PE=4 SV=1	36.151	343	-1.41616
							MSMEG_2637	Oxidoreductase, Gfo/Idh/MocA family protein OS=Mycolicibacterium smegmatis (strain ATCC 700084 / mc(2)155) OX=246196 GN=MSMEG_2637 PE=4 SV=1	46.633	421	3.62418
							MSMEG_2644	Putative hydrolase OS=Mycolicibacterium smegmatis (strain ATCC 700084 / mc(2)155) OX=246196 GN=MSMEG_2644 PE=4 SV=1	61.15	557	-1.07857
							MSMEG_2645	Uncharacterized protein OS=Mycolicibacterium smegmatis (strain ATCC 700084 / mc(2)155) OX=246196 GN=MSMEG_2645 PE=4 SV=1	21.918	194	1.53698
							MSMEG_2648	Sfp-type phosphopantetheinyl transferase OS=Mycolicibacterium smegmatis (strain ATCC 700084 / mc(2)155) OX=246196 GN=MSMEG_2648 PE=4 SV=1	23.949	221	-0.699724
							MSMEG_2651	Alkanesulfonate monooxygenase family protein OS=Mycolicibacterium smegmatis (strain ATCC 700084 / mc(2)155) OX=246196 GN=MSMEG_2651 PE=4 SV=1	41.665	385	-0.717247
							MSMEG_2666	Multimeric flavodoxin WrbA OS=Mycolicibacterium smegmatis (strain ATCC 700084 / mc(2)155) OX=246196 GN=MSMEG_2666 PE=4 SV=1	15.848	151	-0.752322
							MSMEG_2668	Uncharacterized protein OS=Mycolicibacterium smegmatis (strain ATCC 700084 / mc(2)155) OX=246196 GN=MSMEG_2668 PE=4 SV=1	17.011	153	-1.01572
							MSMEG_2669	Hydrolase OS=Mycolicibacterium smegmatis (strain ATCC 700084 / mc(2)155) OX=246196 GN=MSMEG_2669 PE=4 SV=1	26.668	249	-0.985286
							MSMEG_2681	Proline imino-peptidase OS=Mycolicibacterium smegmatis (strain ATCC 700084 / mc(2)155) OX=246196 GN=MSMEG_2681 PE=1 SV=1	33.793	309	0.85059
							MSMEG_2686	Uncharacterized protein OS=Mycolicibacterium smegmatis (strain ATCC 700084 / mc(2)155) OX=246196 GN=MSMEG_2686 PE=4 SV=1	15.008	145	-2.88629
							MSMEG_2687	Carveol dehydrogenase OS=Mycolicibacterium smegmatis (strain ATCC 700084 / mc(2)155) OX=246196 GN=MSMEG_2687 PE=3 SV=1	28.311	275	-1.10852
							MSMEG_2690	DNA translocase FtsK OS=Mycolicibacterium smegmatis (strain ATCC 700084 / mc(2)155) OX=246196 GN=MSMEG_2690 PE=3 SV=1	99.229	926	0.838979
							MSMEG_2691	Acetyltransferase, gnat family protein OS=Mycolicibacterium smegmatis (strain ATCC 700084 / mc(2)155) OX=246196 GN=MSMEG_2691 PE=4 SV=1	18.06	160	-1.5501
							MSMEG_2696	Putative conserved membrane alanine rich protein OS=Mycolicibacterium smegmatis (strain ATCC 700084 / mc(2)155) OX=246196 GN=MSMEG_2696 PE=4 SV=1	30.147	278	0.605275
							MSMEG_2698	LEH domain-containing protein OS=Mycolicibacterium smegmatis (strain ATCC 700084 / mc(2)155) OX=246196 GN=MSMEG_2698 PE=4 SV=1	15.415	136	0.536405
							MSMEG_2699	Uncharacterized protein OS=Mycolicibacterium smegmatis (strain ATCC 700084 / mc(2)155) OX=246196 GN=MSMEG_2699 PE=4 SV=1	40.104	390	-0.513877
							MSMEG_2700	Uncharacterized protein OS=Mycolicibacterium smegmatis (strain ATCC 700084 / mc(2)155) OX=246196 GN=MSMEG_2700 PE=4 SV=1	7.252	64	-0.631003
							MSMEG_2726	Glutamate permease OS=Mycolicibacterium smegmatis (strain ATCC 700084 / mc(2)155) OX=246196 GN=MSMEG_2726 PE=3 SV=1	24.246	226	-0.630999
							MSMEG_2727	Glutamate binding protein OS=Mycolicibacterium smegmatis (strain ATCC 700084 / mc(2)155) OX=246196 GN=MSMEG_2727 PE=3 SV=1	29.036	273	-0.868841
							MSMEG_2731	Uncharacterized protein MSMEG_2731/MSMEI_2664 OS=Mycolicibacterium smegmatis (strain ATCC 700084 / mc(2)155) OX=246196 GN=MSMEG_2731 PE=1 SV=1	49.735	454	0.66623
							MSMEG_2744	Thymidylate synthase OS=Mycolicibacterium smegmatis (strain ATCC 700084 / mc(2)155) OX=246196 GN=MSMEG_2744 PE=4 SV=1	25.206	229	-0.72296
							MSMEG_2746	Conserved hypothetical alanine and leucine rich protein OS=Mycolicibacterium smegmatis (strain ATCC 700084 / mc(2)155) OX=246196 GN=MSMEG_2746 PE=4 SV=1	38.287	348	1.05402
							MSMEG_2757	Glutathione S-transferase domain protein OS=Mycolicibacterium smegmatis (strain ATCC 700084 / mc(2)155) OX=246196 GN=MSMEG_2757 PE=4 SV=1	13.286	121	-0.855577
							MSMEG_2760	Polyphosphate glucokinase OS=Mycolicibacterium smegmatis (strain ATCC 700084 / mc(2)155) OX=246196 GN=MSMEG_2760 PE=4 SV=1	28.131	272	-0.680726
							MSMEG_2761	Putative secreted alanine rich protein OS=Mycolicibacterium smegmatis (strain ATCC 700084 / mc(2)155) OX=246196 GN=MSMEG_2761 PE=4 SV=1	22.852	216	0.740643
							MSMEG_2763	Uncharacterized protein OS=Mycolicibacterium smegmatis (strain ATCC 700084 / mc(2)155) OX=246196 GN=MSMEG_2763 PE=4 SV=1	10.954	100	0.608982
							MSMEG_2766	Uncharacterized protein OS=Mycolicibacterium smegmatis (strain ATCC 700084 / mc(2)155) OX=246196 GN=MSMEG_2766 PE=4 SV=1	27.67	264	0.567249
							MSMEG_2770	Probable conserved integral membrane alanine and leucine rich protein OS=Mycolicibacterium smegmatis (strain ATCC 700084 / mc(2)155) OX=246196 GN=MSMEG_2770 PE=4 SV=1	26.334	247	-0.72449
							MSMEG_2779	Uncharacterized protein OS=Mycolicibacterium smegmatis (strain ATCC 700084 / mc(2)155) OX=246196 GN=MSMEG_2779 PE=4 SV=1	20.601	193	-0.681094
							MSMEG_2786	Hydrolase, alpha/beta fold family protein OS=Mycolicibacterium smegmatis (strain ATCC 700084 / mc(2)155) OX=246196 GN=MSMEG_2786 PE=4 SV=1	54.607	529	0.728619
							MSMEG_2789	Acetyltransferase, GNAT family protein OS=Mycolicibacterium smegmatis (strain ATCC 700084 / mc(2)155) OX=246196 GN=MSMEG_2789 PE=4 SV=1	19.037	176	-0.785497
							MSMEG_2790	Uncharacterized protein OS=Mycolicibacterium smegmatis (strain ATCC 700084 / mc(2)155) OX=246196 GN=MSMEG_2790 PE=4 SV=1	18.638	174	0.647861
							MSMEG_2791	Pyridoxamine 5'-phosphate oxidase family protein OS=Mycolicibacterium smegmatis (strain ATCC 700084 / mc(2)155) OX=246196 GN=MSMEG_2791 PE=4 SV=1	15.079	141	0.816285
							MSMEG_2794	Transcriptional regulator, GntR family protein OS=Mycolicibacterium smegmatis (strain ATCC 700084 / mc(2)155) OX=246196 GN=MSMEG_2794 PE=4 SV=1	23.535	220	0.568387
							MSMEG_2799	Phospho-2-dehydro-3-deoxyheptonate aldolase OS=Mycolicibacterium smegmatis (strain ATCC 700084 / mc(2)155) OX=246196 GN=MSMEG_2799 PE=3 SV=1	37.351	350	3.14886
							MSMEG_2808	Short-chain dehydrogenase/reductase SDR OS=Mycolicibacterium smegmatis (strain ATCC 700084 / mc(2)155) OX=246196 GN=MSMEG_2808 PE=3 SV=1	29.916	291	-0.919477
							MSMEG_2813	Sensor kinase OS=Mycolicibacterium smegmatis (strain ATCC 700084 / mc(2)155) OX=246196 GN=MSMEG_2813 PE=4 SV=1	40.416	385	-0.905077
							MSMEG_2820	Uncharacterized protein OS=Mycolicibacterium smegmatis (strain ATCC 700084 / mc(2)155) OX=246196 GN=MSMEG_2820 PE=4 SV=1	41.078	389	1.20158
							MSMEG_2839	Transcriptional accessory protein OS=Mycolicibacterium smegmatis (strain ATCC 700084 / mc(2)155) OX=246196 GN=MSMEG_2839 PE=4 SV=1	85.419	796	0.750906
							MSMEG_2849	Transcriptional regulatory protein OS=Mycolicibacterium smegmatis (strain ATCC 700084 / mc(2)155) OX=246196 GN=MSMEG_2849 PE=4 SV=1	15.554	133	0.542118
							MSMEG_2881	Aldehyde dehydrogenase OS=Mycolicibacterium smegmatis (strain ATCC 700084 / mc(2)155) OX=246196 GN=MSMEG_2881 PE=3 SV=1	50.133	473	0.949594
							MSMEG_2883	Feruloyl-CoA synthetase OS=Mycolicibacterium smegmatis (strain ATCC 700084 / mc(2)155) OX=246196 GN=MSMEG_2883 PE=4 SV=1	56.991	521	-0.503361
							MSMEG_2895	Short chain oxidoreductase OS=Mycolicibacterium smegmatis (strain ATCC 700084 / mc(2)155) OX=246196 GN=MSMEG_2895 PE=4 SV=1	27.983	264	-0.81654
							MSMEG_2896	Bac_luciferase domain-containing protein OS=Mycolicibacterium smegmatis (strain ATCC 700084 / mc(2)155) OX=246196 GN=MSMEG_2896 PE=4 SV=1	30.458	287	-2.57988
							MSMEG_2898	Transcriptional regulator, TetR family protein OS=Mycolicibacterium smegmatis (strain ATCC 700084 / mc(2)155) OX=246196 GN=MSMEG_2898 PE=4 SV=1	19.687	184	-0.79776
							MSMEG_2902	Hydrolase, putative OS=Mycolicibacterium smegmatis (strain ATCC 700084 / mc(2)155) OX=246196 GN=MSMEG_2902 PE=4 SV=1	25.453	247	-0.950932
							MSMEG_2913	Hydrolase OS=Mycolicibacterium smegmatis (strain ATCC 700084 / mc(2)155) OX=246196 GN=MSMEG_2913 PE=4 SV=1	32.234	287	-0.908877
							MSMEG_2915	Histidine kinase OS=Mycolicibacterium smegmatis (strain ATCC 700084 / mc(2)155) OX=246196 GN=MSMEG_2915 PE=4 SV=1	53.288	502	-1.12573
							MSMEG_2919	2-dehydropantoate 2-reductase OS=Mycolicibacterium smegmatis (strain ATCC 700084 / mc(2)155) OX=246196 GN=MSMEG_2919 PE=3 SV=1	35.055	333	-0.840902
							MSMEG_2920	Aldo/keto reductase OS=Mycolicibacterium smegmatis (strain ATCC 700084 / mc(2)155) OX=246196 GN=MSMEG_2920 PE=4 SV=1	37.15	343	-1.5236
							MSMEG_2923	Dehydrogenase/reductase SDR family protein member 1 OS=Mycolicibacterium smegmatis (strain ATCC 700084 / mc(2)155) OX=246196 GN=MSMEG_2923 PE=4 SV=1	27.71	266	-0.929522
							MSMEG_2925	Permease membrane component OS=Mycolicibacterium smegmatis (strain ATCC 700084 / mc(2)155) OX=246196 GN=MSMEG_2925 PE=3 SV=1	26.493	260	-1.15234
							MSMEG_2926	Glycine betaine/carnitine/choline transport ATP-binding protein opuCA OS=Mycolicibacterium smegmatis (strain ATCC 700084 / mc(2)155) OX=246196 GN=MSMEG_2926 PE=3 SV=1	43.397	394	-0.83535
							MSMEG_2927	ABC transporter, permease protein OpuCB OS=Mycolicibacterium smegmatis (strain ATCC 700084 / mc(2)155) OX=246196 GN=MSMEG_2927 PE=3 SV=1	22.514	215	-1.41874
							MSMEG_2941	NAD dependent epimerase/dehydratase family protein OS=Mycolicibacterium smegmatis (strain ATCC 700084 / mc(2)155) OX=246196 GN=MSMEG_2941 PE=4 SV=1	22.193	216	-0.694076
							MSMEG_2942	Glyoxalase/bleomycin resistance protein/dioxygenase superfamily protein OS=Mycolicibacterium smegmatis (strain ATCC 700084 / mc(2)155) OX=246196 GN=MSMEG_2942 PE=4 SV=1	15.95	143	-0.941941
							MSMEG_2946	Transmembrane protein OS=Mycolicibacterium smegmatis (strain ATCC 700084 / mc(2)155) OX=246196 GN=MSMEG_2946 PE=4 SV=1	13.151	128	4.97888
							MSMEG_2947	Polyketide cyclase OS=Mycolicibacterium smegmatis (strain ATCC 700084 / mc(2)155) OX=246196 GN=MSMEG_2947 PE=4 SV=1	29.444	262	1.47238
							MSMEG_2950	Carbon monoxide dehydrogenase, medium chain OS=Mycolicibacterium smegmatis (strain ATCC 700084 / mc(2)155) OX=246196 GN=MSMEG_2950 PE=4 SV=1	28.68	272	-0.871193
							MSMEG_2953	Ethyl tert-butyl ether degradation EthD OS=Mycolicibacterium smegmatis (strain ATCC 700084 / mc(2)155) OX=246196 GN=MSMEG_2953 PE=4 SV=1	11.672	106	-0.500193
							MSMEG_2954	LacI-family protein transcriptional regulator OS=Mycolicibacterium smegmatis (strain ATCC 700084 / mc(2)155) OX=246196 GN=MSMEG_2954 PE=4 SV=1	35.708	339	-1.38801
							MSMEG_2956	NAD dependent epimerase/dehydratase family protein OS=Mycolicibacterium smegmatis (strain ATCC 700084 / mc(2)155) OX=246196 GN=MSMEG_2956 PE=4 SV=1	127.951	1168	2.80578
							MSMEG_2958	Uncharacterized protein OS=Mycolicibacterium smegmatis (strain ATCC 700084 / mc(2)155) OX=246196 GN=MSMEG_2958 PE=4 SV=1	25.229	239	-1.20594
							MSMEG_2963	Bacterial extracellular solute-binding protein, family protein 5 OS=Mycolicibacterium smegmatis (strain ATCC 700084 / mc(2)155) OX=246196 GN=MSMEG_2963 PE=4 SV=1	58.201	555	1.15908
							MSMEG_2971	Regulatory protein OS=Mycolicibacterium smegmatis (strain ATCC 700084 / mc(2)155) OX=246196 GN=MSMEG_2971 PE=3 SV=1	55.687	517	-1.71592
							MSMEG_2973	Peptidyl-prolyl cis-trans isomerase OS=Mycolicibacterium smegmatis (strain ATCC 700084 / mc(2)155) OX=246196 GN=MSMEG_2973 PE=4 SV=1	32.875	318	1.83796
							MSMEG_2974	Peptidyl-prolyl cis-trans isomerase OS=Mycolicibacterium smegmatis (strain ATCC 700084 / mc(2)155) OX=246196 GN=MSMEG_2974 PE=3 SV=1	29.656	287	0.972204
							MSMEG_2975	Metallo-beta-lactamase family protein OS=Mycolicibacterium smegmatis (strain ATCC 700084 / mc(2)155) OX=246196 GN=MSMEG_2975 PE=4 SV=1	24.086	225	-1.01391
							MSMEG_2979	ABC transporter ATP-binding protein OS=Mycolicibacterium smegmatis (strain ATCC 700084 / mc(2)155) OX=246196 GN=MSMEG_2979 PE=4 SV=1	28.383	270	0.98594
							MSMEG_2982	Putative periplasmic binding protein OS=Mycolicibacterium smegmatis (strain ATCC 700084 / mc(2)155) OX=246196 GN=MSMEG_2982 PE=4 SV=1	45.3	422	1.02117
							MSMEG_2983	Uncharacterized protein OS=Mycolicibacterium smegmatis (strain ATCC 700084 / mc(2)155) OX=246196 GN=MSMEG_2983 PE=4 SV=1	15.382	143	1.15917
							MSMEG_2986	Amidohydrolase, AtzE family protein OS=Mycolicibacterium smegmatis (strain ATCC 700084 / mc(2)155) OX=246196 GN=MSMEG_2986 PE=4 SV=1	46.372	447	0.873303
							MSMEG_2988	Carbon-nitrogen hydrolase family protein OS=Mycolicibacterium smegmatis (strain ATCC 700084 / mc(2)155) OX=246196 GN=MSMEG_2988 PE=4 SV=1	32.876	299	1.54798
							MSMEG_2998	MDMPI_N domain-containing protein OS=Mycolicibacterium smegmatis (strain ATCC 700084 / mc(2)155) OX=246196 GN=MSMEG_2998 PE=4 SV=1	20.089	178	-0.972824
							MSMEG_3000	Metallopeptidase, zinc binding OS=Mycolicibacterium smegmatis (strain ATCC 700084 / mc(2)155) OX=246196 GN=MSMEG_3000 PE=4 SV=1	31.422	297	1.80896
							MSMEG_3001	Uncharacterized protein OS=Mycolicibacterium smegmatis (strain ATCC 700084 / mc(2)155) OX=246196 GN=MSMEG_3001 PE=4 SV=1	19.591	171	1.00229
							MSMEG_3002	Carboxylic ester hydrolase OS=Mycolicibacterium smegmatis (strain ATCC 700084 / mc(2)155) OX=246196 GN=MSMEG_3002 PE=3 SV=1	53.661	491	-1.27609
							MSMEG_3004	Uncharacterized protein OS=Mycolicibacterium smegmatis (strain ATCC 700084 / mc(2)155) OX=246196 GN=MSMEG_3004 PE=3 SV=1	16.49	151	0.671794
							MSMEG_3012	Acetyl-CoA acetyltransferases OS=Mycolicibacterium smegmatis (strain ATCC 700084 / mc(2)155) OX=246196 GN=MSMEG_3012 PE=3 SV=1	40.592	394	0.836474
							MSMEG_3014	Uncharacterized protein OS=Mycolicibacterium smegmatis (strain ATCC 700084 / mc(2)155) OX=246196 GN=MSMEG_3014 PE=4 SV=1	13.997	126	-0.56956
							MSMEG_3017	Alpha-E domain-containing protein OS=Mycolicibacterium smegmatis (strain ATCC 700084 / mc(2)155) OX=246196 GN=MSMEG_3017 PE=4 SV=1	98.162	904	-0.574672
							MSMEG_3024	Uncharacterized protein OS=Mycolicibacterium smegmatis (strain ATCC 700084 / mc(2)155) OX=246196 GN=MSMEG_3024 PE=3 SV=1	14.071	129	5.16016
							MSMEG_3032	Uncharacterized protein OS=Mycolicibacterium smegmatis (strain ATCC 700084 / mc(2)155) OX=246196 GN=MSMEG_3032 PE=4 SV=1	20.46	191	2.14955
							MSMEG_3039	Monooxygenase OS=Mycolicibacterium smegmatis (strain ATCC 700084 / mc(2)155) OX=246196 GN=MSMEG_3039 PE=4 SV=1	43.513	402	-1.49015
							MSMEG_3041	Thiopurine S-methyltransferase (Tpmt) superfamily protein OS=Mycolicibacterium smegmatis (strain ATCC 700084 / mc(2)155) OX=246196 GN=MSMEG_3041 PE=4 SV=1	23.739	225	-0.824354
							MSMEG_3050	Integration host factor OS=Mycolicibacterium smegmatis (strain ATCC 700084 / mc(2)155) OX=246196 GN=MSMEG_3050 PE=4 SV=1	11.636	105	0.622223
							MSMEG_3057	ABC-type metal ion transport system, permease component OS=Mycolicibacterium smegmatis (strain ATCC 700084 / mc(2)155) OX=246196 GN=MSMEG_3057 PE=3 SV=1	25.868	246	-0.573378
							MSMEG_3060	Uncharacterized protein OS=Mycolicibacterium smegmatis (strain ATCC 700084 / mc(2)155) OX=246196 GN=MSMEG_3060 PE=3 SV=1	23.184	223	0.722597
							MSMEG_3063	LemA protein OS=Mycolicibacterium smegmatis (strain ATCC 700084 / mc(2)155) OX=246196 GN=MSMEG_3063 PE=3 SV=1	19.063	178	-0.88616
							MSMEG_3079	Nucleotide-binding protein MSMEG_3079/MSMEI_3001 OS=Mycolicibacterium smegmatis (strain ATCC 700084 / mc(2)155) OX=246196 GN=MSMEG_3079 PE=3 SV=1	31.942	291	-2.68245
							MSMEG_3080	Putative gluconeogenesis factor OS=Mycolicibacterium smegmatis (strain ATCC 700084 / mc(2)155) OX=246196 GN=MSMEG_3080 PE=3 SV=1	37.432	354	-1.68078
							MSMEG_3083	Nucleoside-diphosphate sugar epimerase OS=Mycolicibacterium smegmatis (strain ATCC 700084 / mc(2)155) OX=246196 GN=MSMEG_3083 PE=3 SV=1	48.484	448	-2.53711
							MSMEG_3092	Transcriptional regulator, sugar-binding family protein OS=Mycolicibacterium smegmatis (strain ATCC 700084 / mc(2)155) OX=246196 GN=MSMEG_3092 PE=3 SV=1	33.49	314	0.937708
							MSMEG_3093	Putative sugar kinase protein OS=Mycolicibacterium smegmatis (strain ATCC 700084 / mc(2)155) OX=246196 GN=MSMEG_3093 PE=3 SV=1	54.944	519	1.30437
							MSMEG_3094	Oxidoreductase, zinc-binding dehydrogenase family protein OS=Mycolicibacterium smegmatis (strain ATCC 700084 / mc(2)155) OX=246196 GN=MSMEG_3094 PE=3 SV=1	38.493	363	1.65484
							MSMEG_3095	D-ribose-binding periplasmic protein OS=Mycolicibacterium smegmatis (strain ATCC 700084 / mc(2)155) OX=246196 GN=MSMEG_3095 PE=4 SV=1	32.054	311	1.59831
							MSMEG_3098	Uncharacterized protein OS=Mycolicibacterium smegmatis (strain ATCC 700084 / mc(2)155) OX=246196 GN=MSMEG_3098 PE=4 SV=1	13.134	123	-1.04156
							MSMEG_3108	ABC transporter, ATPase subunit OS=Mycolicibacterium smegmatis (strain ATCC 700084 / mc(2)155) OX=246196 GN=MSMEG_3108 PE=4 SV=1	38.109	355	1.82928
							MSMEG_3111	Extracellular solute-binding protein, family protein 1 OS=Mycolicibacterium smegmatis (strain ATCC 700084 / mc(2)155) OX=246196 GN=MSMEG_3111 PE=4 SV=1	47.285	442	0.768244
							MSMEG_3117	Cytochrome aa3 controlling protein OS=Mycolicibacterium smegmatis (strain ATCC 700084 / mc(2)155) OX=246196 GN=MSMEG_3117 PE=4 SV=1	33.379	320	-0.944908
							MSMEG_3120	Probable alpha-(1->6)-mannopyranosyltransferase MSMEG_3120/MSMEI_3041 OS=Mycolicibacterium smegmatis (strain ATCC 700084 / mc(2)155) OX=246196 GN=MSMEG_3120 PE=3 SV=1	59.941	559	-0.621692
							MSMEG_3125	Cysteine desulfurase OS=Mycolicibacterium smegmatis (strain ATCC 700084 / mc(2)155) OX=246196 GN=MSMEG_3125 PE=3 SV=1	43.944	414	0.884214
							MSMEG_3126	SUF system FeS assembly protein, NifU family protein OS=Mycolicibacterium smegmatis (strain ATCC 700084 / mc(2)155) OX=246196 GN=MSMEG_3126 PE=4 SV=1	17.743	164	1.40065
							MSMEG_3127	Conserved protein, DUF59 OS=Mycolicibacterium smegmatis (strain ATCC 700084 / mc(2)155) OX=246196 GN=MSMEG_3127 PE=4 SV=1	12.33	113	0.798028
							MSMEG_3132	DNA-binding protein OS=Mycolicibacterium smegmatis (strain ATCC 700084 / mc(2)155) OX=246196 GN=MSMEG_3132 PE=4 SV=1	30.098	267	-2.97058
							MSMEG_3137	Oxidoreductase OS=Mycolicibacterium smegmatis (strain ATCC 700084 / mc(2)155) OX=246196 GN=MSMEG_3137 PE=4 SV=1	39.044	369	2.09249
							MSMEG_3141	Conserved domain protein OS=Mycolicibacterium smegmatis (strain ATCC 700084 / mc(2)155) OX=246196 GN=MSMEG_3141 PE=4 SV=1	7.341	65	-2.43612
							MSMEG_3146	Invasin 1 OS=Mycolicibacterium smegmatis (strain ATCC 700084 / mc(2)155) OX=246196 GN=MSMEG_3146 PE=3 SV=1	23.207	229	-2.05367
							MSMEG_3148	DUF58 domain-containing protein OS=Mycolicibacterium smegmatis (strain ATCC 700084 / mc(2)155) OX=246196 GN=MSMEG_3148 PE=4 SV=1	34.626	315	-0.871301
							MSMEG_3153	Uncharacterized protein OS=Mycolicibacterium smegmatis (strain ATCC 700084 / mc(2)155) OX=246196 GN=MSMEG_3153 PE=4 SV=1	31.001	291	0.574194
							MSMEG_3154	Membrane protein implicated in regulation of membrane protease activity OS=Mycolicibacterium smegmatis (strain ATCC 700084 / mc(2)155) OX=246196 GN=MSMEG_3154 PE=4 SV=1	15.385	144	-0.615557
							MSMEG_3155	Band 7 protein OS=Mycolicibacterium smegmatis (strain ATCC 700084 / mc(2)155) OX=246196 GN=MSMEG_3155 PE=3 SV=1	43.983	408	-0.591114
							MSMEG_3156	Uncharacterized protein OS=Mycolicibacterium smegmatis (strain ATCC 700084 / mc(2)155) OX=246196 GN=MSMEG_3156 PE=4 SV=1	11.231	107	-0.824709
							MSMEG_3159	Methylmalonyl-CoA mutase large subunit OS=Mycolicibacterium smegmatis (strain ATCC 700084 / mc(2)155) OX=246196 GN=MSMEG_3159 PE=4 SV=1	80.584	751	0.91401
							MSMEG_3160	LAO/AO transport system ATPase OS=Mycolicibacterium smegmatis (strain ATCC 700084 / mc(2)155) OX=246196 GN=MSMEG_3160 PE=1 SV=1	35.182	325	0.997732
							MSMEG_3161	DUF4333 domain-containing protein OS=Mycolicibacterium smegmatis (strain ATCC 700084 / mc(2)155) OX=246196 GN=MSMEG_3161 PE=4 SV=1	11.831	116	1.6222
							MSMEG_3175	Pseudouridine synthase OS=Mycolicibacterium smegmatis (strain ATCC 700084 / mc(2)155) OX=246196 GN=MSMEG_3175 PE=3 SV=1	33.418	309	-1.22315
							MSMEG_3181	Uncharacterized protein OS=Mycolicibacterium smegmatis (strain ATCC 700084 / mc(2)155) OX=246196 GN=MSMEG_3181 PE=4 SV=1	14.667	133	-1.44472
							MSMEG_3187	Putative acyltransferase domain protein OS=Mycolicibacterium smegmatis (strain ATCC 700084 / mc(2)155) OX=246196 GN=MSMEG_3187 PE=4 SV=1	79.563	719	1.91368
							MSMEG_3191	Uncharacterized protein OS=Mycolicibacterium smegmatis (strain ATCC 700084 / mc(2)155) OX=246196 GN=MSMEG_3191 PE=4 SV=1	18.284	169	-0.54672
							MSMEG_3192	Uncharacterized protein OS=Mycolicibacterium smegmatis (strain ATCC 700084 / mc(2)155) OX=246196 GN=MSMEG_3192 PE=4 SV=1	27.187	253	-1.02741
							MSMEG_3198	Hydrolase, NUDIX family protein OS=Mycolicibacterium smegmatis (strain ATCC 700084 / mc(2)155) OX=246196 GN=MSMEG_3198 PE=4 SV=1	24.906	221	-0.881983
							MSMEG_3204	Uncharacterized protein OS=Mycolicibacterium smegmatis (strain ATCC 700084 / mc(2)155) OX=246196 GN=MSMEG_3204 PE=3 SV=1	13.563	122	-0.627001
							MSMEG_3213	Site-specific DNA-methyltransferase (adenine-specific) OS=Mycolicibacterium smegmatis (strain ATCC 700084 / mc(2)155) OX=246196 GN=MSMEG_3213 PE=4 SV=1	60.593	560	1.1216
							MSMEG_3225	Ferredoxin-dependent glutamate synthase 1 OS=Mycolicibacterium smegmatis (strain ATCC 700084 / mc(2)155) OX=246196 GN=MSMEG_3225 PE=3 SV=1	164.336	1518	1.1115
							MSMEG_3226	Glutamate synthase, NADH/nadph, small subunit OS=Mycolicibacterium smegmatis (strain ATCC 700084 / mc(2)155) OX=246196 GN=MSMEG_3226 PE=4 SV=1	53.853	500	1.38106
							MSMEG_3229	DUF4190 domain-containing protein OS=Mycolicibacterium smegmatis (strain ATCC 700084 / mc(2)155) OX=246196 GN=MSMEG_3229 PE=4 SV=1	27.25	264	-0.579608
							MSMEG_3233	Cytochrome D ubiquinol oxidase subunit 1 OS=Mycolicibacterium smegmatis (strain ATCC 700084 / mc(2)155) OX=246196 GN=MSMEG_3233 PE=3 SV=1	53.96	487	-3.36419
							MSMEG_3235	ABC-type amino acid transport system, secreted component OS=Mycolicibacterium smegmatis (strain ATCC 700084 / mc(2)155) OX=246196 GN=MSMEG_3235 PE=3 SV=1	30.706	295	1.26823
							MSMEG_3236	ABC-type amino acid transport system, permease component OS=Mycolicibacterium smegmatis (strain ATCC 700084 / mc(2)155) OX=246196 GN=MSMEG_3236 PE=3 SV=1	34.39	310	1.18782
							MSMEG_3237	ATP-binding protein OS=Mycolicibacterium smegmatis (strain ATCC 700084 / mc(2)155) OX=246196 GN=MSMEG_3237 PE=4 SV=1	28.377	261	0.960892
							MSMEG_3239	Two-component system sensor kinase OS=Mycolicibacterium smegmatis (strain ATCC 700084 / mc(2)155) OX=246196 GN=MSMEG_3239 PE=4 SV=1	40.325	378	-1.18722
							MSMEG_3240	DNA-binding response regulator, LuxR family protein OS=Mycolicibacterium smegmatis (strain ATCC 700084 / mc(2)155) OX=246196 GN=MSMEG_3240 PE=4 SV=1	23.399	219	-0.546073
							MSMEG_3244	Uncharacterized protein OS=Mycolicibacterium smegmatis (strain ATCC 700084 / mc(2)155) OX=246196 GN=MSMEG_3244 PE=4 SV=1	48.646	474	0.679756
							MSMEG_3247	Branched-chain amino acid ABC transporter substrate-binding protein OS=Mycolicibacterium smegmatis (strain ATCC 700084 / mc(2)155) OX=246196 GN=MSMEG_3247 PE=3 SV=1	40.502	387	1.51384
							MSMEG_3248	ABC transporter branched chain amino acid transport permease OS=Mycolicibacterium smegmatis (strain ATCC 700084 / mc(2)155) OX=246196 GN=MSMEG_3248 PE=4 SV=1	36.971	345	0.6315
							MSMEG_3249	Branched-chain amino acid ABC transporter, permease protein OS=Mycolicibacterium smegmatis (strain ATCC 700084 / mc(2)155) OX=246196 GN=MSMEG_3249 PE=4 SV=1	43.222	404	0.681655
							MSMEG_3250	ABC transporter, ATP-binding protein OS=Mycolicibacterium smegmatis (strain ATCC 700084 / mc(2)155) OX=246196 GN=MSMEG_3250 PE=4 SV=1	31.2	284	0.64683
							MSMEG_3251	Branched-chain amino acid ABC transporter ATP-binding protein OS=Mycolicibacterium smegmatis (strain ATCC 700084 / mc(2)155) OX=246196 GN=MSMEG_3251 PE=4 SV=1	27.198	248	0.715666
							MSMEG_3255	DoxX subfamily protein, putative OS=Mycolicibacterium smegmatis (strain ATCC 700084 / mc(2)155) OX=246196 GN=MSMEG_3255 PE=4 SV=1	30.33	291	-0.694168
							MSMEG_3261	Uncharacterized protein OS=Mycolicibacterium smegmatis (strain ATCC 700084 / mc(2)155) OX=246196 GN=MSMEG_3261 PE=4 SV=1	30.636	282	0.895004
							MSMEG_3264	Transcriptional regulator OS=Mycolicibacterium smegmatis (strain ATCC 700084 / mc(2)155) OX=246196 GN=MSMEG_3264 PE=3 SV=1	35.895	340	-0.846304
							MSMEG_3270	SN-glycerol-3-phosphate ABC transporter, ATP-binding protein OS=Mycolicibacterium smegmatis (strain ATCC 700084 / mc(2)155) OX=246196 GN=MSMEG_3270 PE=4 SV=1	40.205	377	0.534994
							MSMEG_3277	Polyamine ABC transporter integral membrane protein OS=Mycolicibacterium smegmatis (strain ATCC 700084 / mc(2)155) OX=246196 GN=MSMEG_3277 PE=3 SV=1	30.724	282	0.573093
							MSMEG_3280	Polyamine-binding lipoprotein OS=Mycolicibacterium smegmatis (strain ATCC 700084 / mc(2)155) OX=246196 GN=MSMEG_3280 PE=4 SV=1	43.076	397	0.727073
							MSMEG_3285	3-isopropylmalate dehydrogenase OS=Mycolicibacterium smegmatis (strain ATCC 700084 / mc(2)155) OX=246196 GN=MSMEG_3285 PE=4 SV=1	37.759	356	-1.6964
							MSMEG_3286	Methyltransferase OS=Mycolicibacterium smegmatis (strain ATCC 700084 / mc(2)155) OX=246196 GN=MSMEG_3286 PE=4 SV=1	27.431	243	-1.33748
							MSMEG_3287	Hydrolase, alpha/beta fold family protein OS=Mycolicibacterium smegmatis (strain ATCC 700084 / mc(2)155) OX=246196 GN=MSMEG_3287 PE=4 SV=1	32.004	287	-1.03476
							MSMEG_3290	Regulatory protein OS=Mycolicibacterium smegmatis (strain ATCC 700084 / mc(2)155) OX=246196 GN=MSMEG_3290 PE=4 SV=1	96.8	924	-1.59414
							MSMEG_3297	Transcriptional regulator, CadC OS=Mycolicibacterium smegmatis (strain ATCC 700084 / mc(2)155) OX=246196 GN=MSMEG_3297 PE=4 SV=1	45.638	406	1.33611
							MSMEG_3300	Oxidoreductase, Gfo/Idh/MocA family protein OS=Mycolicibacterium smegmatis (strain ATCC 700084 / mc(2)155) OX=246196 GN=MSMEG_3300 PE=4 SV=1	37.52	361	-0.556549
							MSMEG_3304	Succinate semialdehyde dehydrogenase OS=Mycolicibacterium smegmatis (strain ATCC 700084 / mc(2)155) OX=246196 GN=MSMEG_3304 PE=4 SV=1	46.415	450	-2.08935
							MSMEG_3306	Zinc-binding alcohol dehydrogenase OS=Mycolicibacterium smegmatis (strain ATCC 700084 / mc(2)155) OX=246196 GN=MSMEG_3306 PE=4 SV=1	32.286	314	-2.08259
							MSMEG_3318	Oxidoreductase OS=Mycolicibacterium smegmatis (strain ATCC 700084 / mc(2)155) OX=246196 GN=MSMEG_3318 PE=4 SV=1	44.988	408	0.698887
							MSMEG_3319	Repressor protein OS=Mycolicibacterium smegmatis (strain ATCC 700084 / mc(2)155) OX=246196 GN=MSMEG_3319 PE=4 SV=1	21.401	193	-0.813082
							MSMEG_3336	Hydrolase OS=Mycolicibacterium smegmatis (strain ATCC 700084 / mc(2)155) OX=246196 GN=MSMEG_3336 PE=4 SV=1	27.93	255	-0.547919
							MSMEG_3343	Uncharacterized protein OS=Mycolicibacterium smegmatis (strain ATCC 700084 / mc(2)155) OX=246196 GN=MSMEG_3343 PE=4 SV=1	41.621	390	0.517489
							MSMEG_3344	Uncharacterized protein OS=Mycolicibacterium smegmatis (strain ATCC 700084 / mc(2)155) OX=246196 GN=MSMEG_3344 PE=4 SV=1	39.073	362	0.589979
							MSMEG_3346	Putative hydroxyacid aldolase OS=Mycolicibacterium smegmatis (strain ATCC 700084 / mc(2)155) OX=246196 GN=MSMEG_3346 PE=4 SV=1	27.983	260	0.807614
							MSMEG_3347	Nitrilase/cyanide hydratase and apolipoprotein N-acyltransferase OS=Mycolicibacterium smegmatis (strain ATCC 700084 / mc(2)155) OX=246196 GN=MSMEG_3347 PE=3 SV=1	28.245	265	0.689001
							MSMEG_3353	Uncharacterized protein OS=Mycolicibacterium smegmatis (strain ATCC 700084 / mc(2)155) OX=246196 GN=MSMEG_3353 PE=4 SV=1	13.117	121	-0.83284
							MSMEG_3357	Metal-dependent phosphohydrolase, HD subdomain OS=Mycolicibacterium smegmatis (strain ATCC 700084 / mc(2)155) OX=246196 GN=MSMEG_3357 PE=4 SV=1	21.503	188	2.50886
							MSMEG_3358	YaeQ protein OS=Mycolicibacterium smegmatis (strain ATCC 700084 / mc(2)155) OX=246196 GN=MSMEG_3358 PE=4 SV=1	19.972	183	-0.585621
							MSMEG_3359	Cis-3-chloroacrylic acid dehalogenase, putative OS=Mycolicibacterium smegmatis (strain ATCC 700084 / mc(2)155) OX=246196 GN=MSMEG_3359 PE=4 SV=1	16.931	151	0.759058
							MSMEG_3360	Transcriptional regulator, putative OS=Mycolicibacterium smegmatis (strain ATCC 700084 / mc(2)155) OX=246196 GN=MSMEG_3360 PE=4 SV=1	21.157	195	-1.02722
							MSMEG_3363	Regulatory protein, TetR OS=Mycolicibacterium smegmatis (strain ATCC 700084 / mc(2)155) OX=246196 GN=MSMEG_3363 PE=4 SV=1	21.923	200	-1.1238
							MSMEG_3366	Isonitrile hydratase, putative OS=Mycolicibacterium smegmatis (strain ATCC 700084 / mc(2)155) OX=246196 GN=MSMEG_3366 PE=4 SV=1	24.917	231	-0.557177
							MSMEG_3372	Transcriptional regulator, ArsR family protein OS=Mycolicibacterium smegmatis (strain ATCC 700084 / mc(2)155) OX=246196 GN=MSMEG_3372 PE=4 SV=1	12.17	112	0.917248
							MSMEG_3375	Alcohol dehydrogenase OS=Mycolicibacterium smegmatis (strain ATCC 700084 / mc(2)155) OX=246196 GN=MSMEG_3375 PE=3 SV=1	61.299	558	-0.523962
							MSMEG_3376	Beta-lactamase OS=Mycolicibacterium smegmatis (strain ATCC 700084 / mc(2)155) OX=246196 GN=MSMEG_3376 PE=4 SV=1	33.847	304	-0.624998
							MSMEG_3383	Uncharacterized protein OS=Mycolicibacterium smegmatis (strain ATCC 700084 / mc(2)155) OX=246196 GN=MSMEG_3383 PE=4 SV=1	5.272	48	-2.50856
							MSMEG_3384	Isoflavone reductase OS=Mycolicibacterium smegmatis (strain ATCC 700084 / mc(2)155) OX=246196 GN=MSMEG_3384 PE=4 SV=1	33.327	309	3.13734
							MSMEG_3391	L-carnitine dehydratase/bile acid-inducible protein F OS=Mycolicibacterium smegmatis (strain ATCC 700084 / mc(2)155) OX=246196 GN=MSMEG_3391 PE=4 SV=1	43.466	398	1.4384
							MSMEG_3396	Transcriptional regulator, IclR family protein OS=Mycolicibacterium smegmatis (strain ATCC 700084 / mc(2)155) OX=246196 GN=MSMEG_3396 PE=4 SV=1	28.404	258	0.511564
							MSMEG_3400	Glutamyl-tRNA(Gln) amidotransferase subunit A OS=Mycolicibacterium smegmatis (strain ATCC 700084 / mc(2)155) OX=246196 GN=MSMEG_3400 PE=4 SV=1	80	732	0.635089
							MSMEG_3411	MOSC domain protein OS=Mycolicibacterium smegmatis (strain ATCC 700084 / mc(2)155) OX=246196 GN=MSMEG_3411 PE=4 SV=1	15.51	145	0.917097
							MSMEG_3419	Uncharacterized protein OS=Mycolicibacterium smegmatis (strain ATCC 700084 / mc(2)155) OX=246196 GN=MSMEG_3419 PE=4 SV=1	34.155	320	0.824161
							MSMEG_3422	D-isomer specific 2-hydroxyacid dehydrogenase, NAD-binding OS=Mycolicibacterium smegmatis (strain ATCC 700084 / mc(2)155) OX=246196 GN=MSMEG_3422 PE=4 SV=1	37.219	343	1.20644
							MSMEG_3423	Probable IclR family protein regulator OS=Mycolicibacterium smegmatis (strain ATCC 700084 / mc(2)155) OX=246196 GN=MSMEG_3423 PE=4 SV=1	28.026	260	-1.22779
							MSMEG_3424	S-adenosyl-L-methionine-dependent methyltransferase OS=Mycolicibacterium smegmatis (strain ATCC 700084 / mc(2)155) OX=246196 GN=MSMEG_3424 PE=3 SV=1	30.979	284	-0.701508
							MSMEG_3426	Short chain dehydrogenase OS=Mycolicibacterium smegmatis (strain ATCC 700084 / mc(2)155) OX=246196 GN=MSMEG_3426 PE=3 SV=1	29.891	283	0.683384
							MSMEG_3434	Peptidyl-prolyl cis-trans isomerase OS=Mycolicibacterium smegmatis (strain ATCC 700084 / mc(2)155) OX=246196 GN=MSMEG_3434 PE=3 SV=1	20.355	209	0.932391
							MSMEG_3435	Uncharacterized protein OS=Mycolicibacterium smegmatis (strain ATCC 700084 / mc(2)155) OX=246196 GN=MSMEG_3435 PE=4 SV=1	13.841	130	0.653216
							MSMEG_3436	Zeta_toxin domain-containing protein OS=Mycolicibacterium smegmatis (strain ATCC 700084 / mc(2)155) OX=246196 GN=MSMEG_3436 PE=4 SV=1	21.164	192	-0.668929
							MSMEG_3442	Cyclohexadienyl dehydratase OS=Mycolicibacterium smegmatis (strain ATCC 700084 / mc(2)155) OX=246196 GN=MSMEG_3442 PE=4 SV=1	29.452	268	1.41158
							MSMEG_3451	Short-chain dehydrogenase/reductase OS=Mycolicibacterium smegmatis (strain ATCC 700084 / mc(2)155) OX=246196 GN=MSMEG_3451 PE=3 SV=1	30.501	283	-0.850252
							MSMEG_3457	DoxD family protein/pyridine nucleotide-disulfide oxidoreductase OS=Mycolicibacterium smegmatis (strain ATCC 700084 / mc(2)155) OX=246196 GN=MSMEG_3457 PE=4 SV=1	49.993	453	-0.757279
							MSMEG_3459	Uncharacterized protein OS=Mycolicibacterium smegmatis (strain ATCC 700084 / mc(2)155) OX=246196 GN=MSMEG_3459 PE=4 SV=1	52.34	507	-1.87376
							MSMEG_3460	Ferric uptake regulation protein OS=Mycolicibacterium smegmatis (strain ATCC 700084 / mc(2)155) OX=246196 GN=MSMEG_3460 PE=3 SV=1	15.995	146	-4.04434
							MSMEG_3463	Putative esterase OS=Mycolicibacterium smegmatis (strain ATCC 700084 / mc(2)155) OX=246196 GN=MSMEG_3463 PE=4 SV=1	30.947	302	1.03915
							MSMEG_3464	Alcohol dehydrogenase OS=Mycolicibacterium smegmatis (strain ATCC 700084 / mc(2)155) OX=246196 GN=MSMEG_3464 PE=3 SV=1	34.534	338	-1.49778
							MSMEG_3465	Acyl-CoA synthase OS=Mycolicibacterium smegmatis (strain ATCC 700084 / mc(2)155) OX=246196 GN=MSMEG_3465 PE=4 SV=1	65.802	619	-1.47185
							MSMEG_3467	Uncharacterized protein OS=Mycolicibacterium smegmatis (strain ATCC 700084 / mc(2)155) OX=246196 GN=MSMEG_3467 PE=4 SV=1	14.533	136	-0.700176
							MSMEG_3468	AMP-binding enzyme OS=Mycolicibacterium smegmatis (strain ATCC 700084 / mc(2)155) OX=246196 GN=MSMEG_3468 PE=4 SV=1	55.778	518	-1.08948
							MSMEG_3470	NAD-dependent epimerase/dehydratase OS=Mycolicibacterium smegmatis (strain ATCC 700084 / mc(2)155) OX=246196 GN=MSMEG_3470 PE=4 SV=1	31.082	303	1.47261
							MSMEG_3471	GTP cyclohydrolase OS=Mycolicibacterium smegmatis (strain ATCC 700084 / mc(2)155) OX=246196 GN=MSMEG_3471 PE=4 SV=1	45.769	426	-0.91265
							MSMEG_3476	Peptidase, M48 family protein OS=Mycolicibacterium smegmatis (strain ATCC 700084 / mc(2)155) OX=246196 GN=MSMEG_3476 PE=3 SV=1	41.159	373	-0.944215
							MSMEG_3480	Streptomycin 6-kinase (Streptidine kinase) (Streptomycin6-phosphotransferase) (APH(6)) OS=Mycolicibacterium smegmatis (strain ATCC 700084 / mc(2)155) OX=246196 GN=MSMEG_3480 PE=4 SV=1	34.349	309	-0.975194
							MSMEG_3482	Uncharacterized protein OS=Mycolicibacterium smegmatis (strain ATCC 700084 / mc(2)155) OX=246196 GN=MSMEG_3482 PE=4 SV=1	8.375	84	-1.66205
							MSMEG_3483	Mosc domain protein OS=Mycolicibacterium smegmatis (strain ATCC 700084 / mc(2)155) OX=246196 GN=MSMEG_3483 PE=4 SV=1	23.808	221	3.89427
							MSMEG_3488	Transcriptional regulator, AraC family protein OS=Mycolicibacterium smegmatis (strain ATCC 700084 / mc(2)155) OX=246196 GN=MSMEG_3488 PE=4 SV=1	34.56	323	-2.41924
							MSMEG_3491	Uncharacterized protein OS=Mycolicibacterium smegmatis (strain ATCC 700084 / mc(2)155) OX=246196 GN=MSMEG_3491 PE=4 SV=1	16.857	166	0.76674
							MSMEG_3492	Phosphodiesterase OS=Mycolicibacterium smegmatis (strain ATCC 700084 / mc(2)155) OX=246196 GN=MSMEG_3492 PE=4 SV=1	39.718	384	-0.88136
							MSMEG_3493	Putative secreted protein OS=Mycolicibacterium smegmatis (strain ATCC 700084 / mc(2)155) OX=246196 GN=MSMEG_3493 PE=4 SV=1	12.235	113	1.55248
							MSMEG_3494	Putative secreted protein OS=Mycolicibacterium smegmatis (strain ATCC 700084 / mc(2)155) OX=246196 GN=MSMEG_3494 PE=4 SV=1	17.534	153	1.61373
							MSMEG_3495	MmpS5 protein OS=Mycolicibacterium smegmatis (strain ATCC 700084 / mc(2)155) OX=246196 GN=MSMEG_3495 PE=3 SV=1	17.195	158	1.0316
							MSMEG_3496	MmpL4 protein OS=Mycolicibacterium smegmatis (strain ATCC 700084 / mc(2)155) OX=246196 GN=MSMEG_3496 PE=4 SV=1	106.208	969	0.877368
							MSMEG_3505	6-aminohexanoate-cyclic-dimer hydrolase OS=Mycolicibacterium smegmatis (strain ATCC 700084 / mc(2)155) OX=246196 GN=MSMEG_3505 PE=4 SV=1	50.072	490	0.587938
							MSMEG_3507	Fructose-bisphosphate aldolase class I OS=Mycolicibacterium smegmatis (strain ATCC 700084 / mc(2)155) OX=246196 GN=MSMEG_3507 PE=3 SV=1	31.925	297	0.798691
							MSMEG_3508	Hydrolase, alpha/beta hydrolase fold family protein OS=Mycolicibacterium smegmatis (strain ATCC 700084 / mc(2)155) OX=246196 GN=MSMEG_3508 PE=4 SV=1	33.116	307	-1.33841
							MSMEG_3513	Uncharacterized N-acetyltransferase MSMEG_3513 OS=Mycolicibacterium smegmatis (strain ATCC 700084 / mc(2)155) OX=246196 GN=MSMEG_3513 PE=1 SV=1	43.909	402	1.81374
							MSMEG_3517	HAD-superfamily protein subfamily protein IB hydrolase OS=Mycolicibacterium smegmatis (strain ATCC 700084 / mc(2)155) OX=246196 GN=MSMEG_3517 PE=3 SV=1	24.903	223	-0.899383
							MSMEG_3526	CMD domain-containing protein OS=Mycolicibacterium smegmatis (strain ATCC 700084 / mc(2)155) OX=246196 GN=MSMEG_3526 PE=4 SV=1	23.217	210	-1.69601
							MSMEG_3527	Putative HTH-type transcriptional regulator OS=Mycolicibacterium smegmatis (strain ATCC 700084 / mc(2)155) OX=246196 GN=MSMEG_3527 PE=4 SV=1	26.506	243	0.760683
							MSMEG_3528	ErfK/YbiS/YcfS/YnhG family protein OS=Mycolicibacterium smegmatis (strain ATCC 700084 / mc(2)155) OX=246196 GN=MSMEG_3528 PE=4 SV=1	27.228	259	-1.37687
							MSMEG_3536	Sugar transport protein OS=Mycolicibacterium smegmatis (strain ATCC 700084 / mc(2)155) OX=246196 GN=MSMEG_3536 PE=4 SV=1	66.845	624	-1.40704
							MSMEG_3537	Uncharacterized protein OS=Mycolicibacterium smegmatis (strain ATCC 700084 / mc(2)155) OX=246196 GN=MSMEG_3537 PE=4 SV=1	9.131	79	-2.64955
							MSMEG_3538	Cyclopropane-fatty-acyl-phospholipid synthase 1 OS=Mycolicibacterium smegmatis (strain ATCC 700084 / mc(2)155) OX=246196 GN=MSMEG_3538 PE=3 SV=1	32.964	286	1.43383
							MSMEG_3540	Uncharacterized protein OS=Mycolicibacterium smegmatis (strain ATCC 700084 / mc(2)155) OX=246196 GN=MSMEG_3540 PE=4 SV=1	8.075	73	-0.836159
							MSMEG_3542	Uncharacterized protein OS=Mycolicibacterium smegmatis (strain ATCC 700084 / mc(2)155) OX=246196 GN=MSMEG_3542 PE=4 SV=1	13.446	123	-1.90035
							MSMEG_3546	PMT_2 domain-containing protein OS=Mycolicibacterium smegmatis (strain ATCC 700084 / mc(2)155) OX=246196 GN=MSMEG_3546 PE=4 SV=1	48.107	445	0.603346
							MSMEG_3551	Linalool 8-monooxygenase OS=Mycolicibacterium smegmatis (strain ATCC 700084 / mc(2)155) OX=246196 GN=MSMEG_3551 PE=3 SV=1	47.228	425	-1.3098
							MSMEG_3558	Carboxymethylenebutenolidase OS=Mycolicibacterium smegmatis (strain ATCC 700084 / mc(2)155) OX=246196 GN=MSMEG_3558 PE=4 SV=1	32.566	311	-0.96375
							MSMEG_3560	VOC domain-containing protein OS=Mycolicibacterium smegmatis (strain ATCC 700084 / mc(2)155) OX=246196 GN=MSMEG_3560 PE=4 SV=1	13.356	120	-0.891819
							MSMEG_3563	Drug transporter OS=Mycolicibacterium smegmatis (strain ATCC 700084 / mc(2)155) OX=246196 GN=MSMEG_3563 PE=4 SV=1	72.411	686	-1.32512
							MSMEG_3566	FadD16 protein OS=Mycolicibacterium smegmatis (strain ATCC 700084 / mc(2)155) OX=246196 GN=MSMEG_3566 PE=4 SV=1	23.558	210	0.814517
							MSMEG_3567	Enoyl-CoA hydratase OS=Mycolicibacterium smegmatis (strain ATCC 700084 / mc(2)155) OX=246196 GN=MSMEG_3567 PE=4 SV=1	26.847	255	-0.931885
							MSMEG_3570	Uncharacterized protein OS=Mycolicibacterium smegmatis (strain ATCC 700084 / mc(2)155) OX=246196 GN=MSMEG_3570 PE=4 SV=1	69.83	671	-1.2592
							MSMEG_3571	Thioesterase family protein OS=Mycolicibacterium smegmatis (strain ATCC 700084 / mc(2)155) OX=246196 GN=MSMEG_3571 PE=4 SV=1	22.336	209	0.596862
							MSMEG_3574	TPR domain protein OS=Mycolicibacterium smegmatis (strain ATCC 700084 / mc(2)155) OX=246196 GN=MSMEG_3574 PE=4 SV=1	58.765	533	-0.568817
							MSMEG_3576	Alpha-amylase 3 OS=Mycolicibacterium smegmatis (strain ATCC 700084 / mc(2)155) OX=246196 GN=MSMEG_3576 PE=3 SV=1	48.149	435	-0.843777
							MSMEG_3578	Putative cyclase OS=Mycolicibacterium smegmatis (strain ATCC 700084 / mc(2)155) OX=246196 GN=MSMEG_3578 PE=3 SV=1	77.083	705	0.738525
							MSMEG_3580	Antigen 85-C OS=Mycolicibacterium smegmatis (strain ATCC 700084 / mc(2)155) OX=246196 GN=MSMEG_3580 PE=4 SV=1	35.915	329	-0.579525
							MSMEG_3581	FabG protein OS=Mycolicibacterium smegmatis (strain ATCC 700084 / mc(2)155) OX=246196 GN=MSMEG_3581 PE=3 SV=1	26.033	253	-4.44306
							MSMEG_3583	Monooxygenase OS=Mycolicibacterium smegmatis (strain ATCC 700084 / mc(2)155) OX=246196 GN=MSMEG_3583 PE=4 SV=1	36.414	334	1.12979
							MSMEG_3592	Uncharacterized protein OS=Mycolicibacterium smegmatis (strain ATCC 700084 / mc(2)155) OX=246196 GN=MSMEG_3592 PE=4 SV=1	21.401	208	0.965801
							MSMEG_3594	Anthranilate dioxygenase reductase OS=Mycolicibacterium smegmatis (strain ATCC 700084 / mc(2)155) OX=246196 GN=MSMEG_3594 PE=4 SV=1	42.973	409	-1.09324
							MSMEG_3596	ATPase OS=Mycolicibacterium smegmatis (strain ATCC 700084 / mc(2)155) OX=246196 GN=MSMEG_3596 PE=4 SV=1	115.291	1068	-0.729294
							MSMEG_3601	Ribose/xylose/arabinose/galactoside ABC-type transport systems, permease components OS=Mycolicibacterium smegmatis (strain ATCC 700084 / mc(2)155) OX=246196 GN=MSMEG_3601 PE=4 SV=1	35.349	344	1.03315
							MSMEG_3602	Ribose transport ATP-binding protein RbsA OS=Mycolicibacterium smegmatis (strain ATCC 700084 / mc(2)155) OX=246196 GN=MSMEG_3602 PE=4 SV=1	54.727	512	0.628587
							MSMEG_3603	Oxidoreductase, zinc-binding dehydrogenase family protein OS=Mycolicibacterium smegmatis (strain ATCC 700084 / mc(2)155) OX=246196 GN=MSMEG_3603 PE=3 SV=1	36.188	348	0.501716
							MSMEG_3604	Sorbitol utilization protein SOU2 OS=Mycolicibacterium smegmatis (strain ATCC 700084 / mc(2)155) OX=246196 GN=MSMEG_3604 PE=4 SV=1	27.156	255	0.570909
							MSMEG_3605	Sorbitol dehydrogenase OS=Mycolicibacterium smegmatis (strain ATCC 700084 / mc(2)155) OX=246196 GN=MSMEG_3605 PE=3 SV=1	36.005	346	0.936788
							MSMEG_3619	Short chain dehydrogenase OS=Mycolicibacterium smegmatis (strain ATCC 700084 / mc(2)155) OX=246196 GN=MSMEG_3619 PE=4 SV=1	23.464	223	0.686993
							MSMEG_3620	Bac_luciferase domain-containing protein OS=Mycolicibacterium smegmatis (strain ATCC 700084 / mc(2)155) OX=246196 GN=MSMEG_3620 PE=4 SV=1	33.973	309	-0.6905
							MSMEG_3630	Transcriptional repressor, CopY family protein OS=Mycolicibacterium smegmatis (strain ATCC 700084 / mc(2)155) OX=246196 GN=MSMEG_3630 PE=3 SV=1	15.012	135	1.06836
							MSMEG_3638	CBS domain protein OS=Mycolicibacterium smegmatis (strain ATCC 700084 / mc(2)155) OX=246196 GN=MSMEG_3638 PE=4 SV=1	38.557	364	-0.659494
							MSMEG_3644	Transcriptional regulator, MerR family protein OS=Mycolicibacterium smegmatis (strain ATCC 700084 / mc(2)155) OX=246196 GN=MSMEG_3644 PE=4 SV=1	20.945	195	-1.78892
							MSMEG_3651	Membrane associated protein OS=Mycolicibacterium smegmatis (strain ATCC 700084 / mc(2)155) OX=246196 GN=MSMEG_3651 PE=3 SV=1	32.039	307	-0.541989
							MSMEG_3656	ABC transporter, permease/ATP-binding protein OS=Mycolicibacterium smegmatis (strain ATCC 700084 / mc(2)155) OX=246196 GN=MSMEG_3656 PE=4 SV=1	71.402	646	-1.17804
							MSMEG_3659	TetR-family protein transcriptional regulator OS=Mycolicibacterium smegmatis (strain ATCC 700084 / mc(2)155) OX=246196 GN=MSMEG_3659 PE=4 SV=1	24.46	229	-0.930806
							MSMEG_3662	Mannose-binding lectin OS=Mycolicibacterium smegmatis (strain ATCC 700084 / mc(2)155) OX=246196 GN=MSMEG_3662 PE=1 SV=1	21.922	208	1.36558
							MSMEG_3667	Carboxylic ester hydrolase OS=Mycolicibacterium smegmatis (strain ATCC 700084 / mc(2)155) OX=246196 GN=MSMEG_3667 PE=3 SV=1	56.505	520	-1.74898
							MSMEG_3668	Acyl-CoA dehydrogenase OS=Mycolicibacterium smegmatis (strain ATCC 700084 / mc(2)155) OX=246196 GN=MSMEG_3668 PE=4 SV=1	44.273	424	-2.03779
							MSMEG_3671	Integral membrane protein OS=Mycolicibacterium smegmatis (strain ATCC 700084 / mc(2)155) OX=246196 GN=MSMEG_3671 PE=4 SV=1	41.37	406	-1.57601
							MSMEG_3675	Metal-dependent hydrolase OS=Mycolicibacterium smegmatis (strain ATCC 700084 / mc(2)155) OX=246196 GN=MSMEG_3675 PE=4 SV=1	34.187	299	1.17147
							MSMEG_3680	Uncharacterized protein OS=Mycolicibacterium smegmatis (strain ATCC 700084 / mc(2)155) OX=246196 GN=MSMEG_3680 PE=4 SV=1	10.134	101	-2.31611
							MSMEG_3686	Uncharacterized protein OS=Mycolicibacterium smegmatis (strain ATCC 700084 / mc(2)155) OX=246196 GN=MSMEG_3686 PE=4 SV=1	14.975	141	0.928758
							MSMEG_3687	Medium chain acyl-CoA synthetase OS=Mycolicibacterium smegmatis (strain ATCC 700084 / mc(2)155) OX=246196 GN=MSMEG_3687 PE=4 SV=1	59.235	551	0.882886
							MSMEG_3693	Cytochrome P450 monooxygenase OS=Mycolicibacterium smegmatis (strain ATCC 700084 / mc(2)155) OX=246196 GN=MSMEG_3693 PE=3 SV=1	45.844	407	1.29666
							MSMEG_3694	Feruloyl-CoA synthetase OS=Mycolicibacterium smegmatis (strain ATCC 700084 / mc(2)155) OX=246196 GN=MSMEG_3694 PE=4 SV=1	52.575	499	-1.67182
							MSMEG_3705	MFS-type efflux pump MSMEG_3705 OS=Mycolicibacterium smegmatis (strain ATCC 700084 / mc(2)155) OX=246196 GN=MSMEG_3705 PE=3 SV=1	44.969	429	2.31087
							MSMEG_3708	Catalase-related peroxidase OS=Mycolicibacterium smegmatis (strain ATCC 700084 / mc(2)155) OX=246196 GN=MSMEG_3708 PE=3 SV=1	38.347	359	0.7172
							MSMEG_3710	Cytochrome b561 family protein OS=Mycolicibacterium smegmatis (strain ATCC 700084 / mc(2)155) OX=246196 GN=MSMEG_3710 PE=4 SV=1	20.547	192	0.75943
							MSMEG_3733	Uncharacterized protein OS=Mycolicibacterium smegmatis (strain ATCC 700084 / mc(2)155) OX=246196 GN=MSMEG_3733 PE=4 SV=1	9.662	85	0.934472
							MSMEG_3735	Probable membrane transporter protein OS=Mycolicibacterium smegmatis (strain ATCC 700084 / mc(2)155) OX=246196 GN=MSMEG_3735 PE=3 SV=1	32.246	318	0.638333
							MSMEG_3748	Thiamin pyrophosphokinase, catalytic domain protein OS=Mycolicibacterium smegmatis (strain ATCC 700084 / mc(2)155) OX=246196 GN=MSMEG_3748 PE=4 SV=1	42.295	398	1.20619
							MSMEG_3751	Hemolysin A OS=Mycolicibacterium smegmatis (strain ATCC 700084 / mc(2)155) OX=246196 GN=MSMEG_3751 PE=4 SV=1	28.359	269	-1.9425
							MSMEG_3753	Hydrolase OS=Mycolicibacterium smegmatis (strain ATCC 700084 / mc(2)155) OX=246196 GN=MSMEG_3753 PE=4 SV=1	36.007	342	0.572645
							MSMEG_3754	TPR-repeat-containing protein OS=Mycolicibacterium smegmatis (strain ATCC 700084 / mc(2)155) OX=246196 GN=MSMEG_3754 PE=4 SV=1	35.573	329	0.577864
							MSMEG_3761	Putative Clp protease subunit OS=Mycolicibacterium smegmatis (strain ATCC 700084 / mc(2)155) OX=246196 GN=MSMEG_3761 PE=4 SV=1	20.508	188	2.5288
							MSMEG_3766	Uncharacterized protein OS=Mycolicibacterium smegmatis (strain ATCC 700084 / mc(2)155) OX=246196 GN=MSMEG_3766 PE=4 SV=1	18.152	178	0.611873
							MSMEG_3768	Macrolide-transport ATP-binding protein abc transporter OS=Mycolicibacterium smegmatis (strain ATCC 700084 / mc(2)155) OX=246196 GN=MSMEG_3768 PE=4 SV=1	64.904	590	0.520172
							MSMEG_3780	Adenylate and Guanylate cyclase catalytic domain protein OS=Mycolicibacterium smegmatis (strain ATCC 700084 / mc(2)155) OX=246196 GN=MSMEG_3780 PE=3 SV=1	27.994	260	-0.883751
							MSMEG_3783	Acyl-CoA dehydrogenase OS=Mycolicibacterium smegmatis (strain ATCC 700084 / mc(2)155) OX=246196 GN=MSMEG_3783 PE=3 SV=1	45.054	411	0.913354
							MSMEG_3785	PfkB-family protein carbohydrate kinase OS=Mycolicibacterium smegmatis (strain ATCC 700084 / mc(2)155) OX=246196 GN=MSMEG_3785 PE=4 SV=1	33.799	331	0.6498
							MSMEG_3786	D-amino acid deaminase OS=Mycolicibacterium smegmatis (strain ATCC 700084 / mc(2)155) OX=246196 GN=MSMEG_3786 PE=4 SV=1	45.333	424	1.5548
							MSMEG_3787	D-aminoacylase OS=Mycolicibacterium smegmatis (strain ATCC 700084 / mc(2)155) OX=246196 GN=MSMEG_3787 PE=4 SV=1	57.296	533	1.50692
							MSMEG_3789	Inner membrane permease YgbN OS=Mycolicibacterium smegmatis (strain ATCC 700084 / mc(2)155) OX=246196 GN=MSMEG_3789 PE=4 SV=1	47.531	463	1.31448
							MSMEG_3790	RNA methyltransferase, TrmH family protein OS=Mycolicibacterium smegmatis (strain ATCC 700084 / mc(2)155) OX=246196 GN=MSMEG_3790 PE=3 SV=1	26.372	252	0.880398
							MSMEG_3795	Uncharacterized protein OS=Mycolicibacterium smegmatis (strain ATCC 700084 / mc(2)155) OX=246196 GN=MSMEG_3795 PE=4 SV=1	12.537	119	0.564798
							MSMEG_3802	Tetratricopeptide repeat family protein OS=Mycolicibacterium smegmatis (strain ATCC 700084 / mc(2)155) OX=246196 GN=MSMEG_3802 PE=4 SV=1	63.358	573	-3.26344
							MSMEG_3803	Lipoprotein LpqH OS=Mycolicibacterium smegmatis (strain ATCC 700084 / mc(2)155) OX=246196 GN=MSMEG_3803 PE=4 SV=1	15.718	158	1.8334
							MSMEG_3806	Uncharacterized protein OS=Mycolicibacterium smegmatis (strain ATCC 700084 / mc(2)155) OX=246196 GN=MSMEG_3806 PE=4 SV=1	43.643	394	-0.897444
							MSMEG_3807	TetR-type regulator OS=Mycolicibacterium smegmatis (strain ATCC 700084 / mc(2)155) OX=246196 GN=MSMEG_3807 PE=4 SV=1	21.41	200	0.604687
							MSMEG_3811	Universal stress protein family protein, putative OS=Mycolicibacterium smegmatis (strain ATCC 700084 / mc(2)155) OX=246196 GN=MSMEG_3811 PE=1 SV=1	15.207	147	-0.835074
							MSMEG_3817	DUF402 domain-containing protein OS=Mycolicibacterium smegmatis (strain ATCC 700084 / mc(2)155) OX=246196 GN=MSMEG_3817 PE=4 SV=1	16.584	146	-0.580174
							MSMEG_3819	Uncharacterized protein OS=Mycolicibacterium smegmatis (strain ATCC 700084 / mc(2)155) OX=246196 GN=MSMEG_3819 PE=4 SV=1	18.727	181	3.19285
							MSMEG_3822	Regulatory protein GntR, HTH OS=Mycolicibacterium smegmatis (strain ATCC 700084 / mc(2)155) OX=246196 GN=MSMEG_3822 PE=4 SV=1	27.645	244	-1.82378
							MSMEG_3827	Glutamine synthetase OS=Mycolicibacterium smegmatis (strain ATCC 700084 / mc(2)155) OX=246196 GN=MSMEG_3827 PE=3 SV=1	46.797	430	1.08865
							MSMEG_3828	Glutamine synthetase OS=Mycolicibacterium smegmatis (strain ATCC 700084 / mc(2)155) OX=246196 GN=MSMEG_3828 PE=3 SV=1	51.163	459	0.84787
							MSMEG_3838	Integral membrane protein OS=Mycolicibacterium smegmatis (strain ATCC 700084 / mc(2)155) OX=246196 GN=MSMEG_3838 PE=4 SV=1	41.443	386	-0.985576
							MSMEG_3846	Phosphotransferase enzyme family protein OS=Mycolicibacterium smegmatis (strain ATCC 700084 / mc(2)155) OX=246196 GN=MSMEG_3846 PE=4 SV=1	72.198	663	1.71112
							MSMEG_3850	Alkanesulfonate monooxygenase family protein OS=Mycolicibacterium smegmatis (strain ATCC 700084 / mc(2)155) OX=246196 GN=MSMEG_3850 PE=4 SV=1	40.514	368	-2.90356
							MSMEG_3851	LppI protein OS=Mycolicibacterium smegmatis (strain ATCC 700084 / mc(2)155) OX=246196 GN=MSMEG_3851 PE=4 SV=1	23.169	229	1.18832
							MSMEG_3852	Aliphatic sulfonate binding protein OS=Mycolicibacterium smegmatis (strain ATCC 700084 / mc(2)155) OX=246196 GN=MSMEG_3852 PE=4 SV=1	35.714	340	-3.29543
							MSMEG_3857	Uncharacterized protein OS=Mycolicibacterium smegmatis (strain ATCC 700084 / mc(2)155) OX=246196 GN=MSMEG_3857 PE=4 SV=1	13.119	117	1.37644
							MSMEG_3862	FxsA cytoplasmic membrane protein OS=Mycolicibacterium smegmatis (strain ATCC 700084 / mc(2)155) OX=246196 GN=MSMEG_3862 PE=4 SV=1	17.217	168	1.11455
							MSMEG_3872	Precorrin-8X methylmutase OS=Mycolicibacterium smegmatis (strain ATCC 700084 / mc(2)155) OX=246196 GN=MSMEG_3872 PE=3 SV=1	21.787	208	0.636489
							MSMEG_3876	Phosphotransferase enzyme family protein, putative OS=Mycolicibacterium smegmatis (strain ATCC 700084 / mc(2)155) OX=246196 GN=MSMEG_3876 PE=4 SV=1	38.006	355	1.3244
							MSMEG_3880	Nitrilase/cyanide hydratase and apolipoprotein N-acyltransferase OS=Mycolicibacterium smegmatis (strain ATCC 700084 / mc(2)155) OX=246196 GN=MSMEG_3880 PE=4 SV=1	15.214	139	-0.739242
							MSMEG_3882	Glyoxalase family protein OS=Mycolicibacterium smegmatis (strain ATCC 700084 / mc(2)155) OX=246196 GN=MSMEG_3882 PE=4 SV=1	14.489	134	-0.841737
							MSMEG_3884	DUF4333 domain-containing protein OS=Mycolicibacterium smegmatis (strain ATCC 700084 / mc(2)155) OX=246196 GN=MSMEG_3884 PE=4 SV=1	30.66	287	0.530309
							MSMEG_3892	Uncharacterized protein OS=Mycolicibacterium smegmatis (strain ATCC 700084 / mc(2)155) OX=246196 GN=MSMEG_3892 PE=4 SV=1	18.302	179	1.79519
							MSMEG_3903	Low molecular weight antigen MTB12 OS=Mycolicibacterium smegmatis (strain ATCC 700084 / mc(2)155) OX=246196 GN=MSMEG_3903 PE=4 SV=1	16.419	167	0.548363
							MSMEG_3905	Uncharacterized protein OS=Mycolicibacterium smegmatis (strain ATCC 700084 / mc(2)155) OX=246196 GN=MSMEG_3905 PE=4 SV=1	10.863	97	-1.11212
							MSMEG_3906	tRNA (adenine(58)-N(1))-methyltransferase TrmI OS=Mycolicibacterium smegmatis (strain ATCC 700084 / mc(2)155) OX=246196 GN=MSMEG_3906 PE=3 SV=1	30.66	282	0.657872
							MSMEG_3907	RecB family protein exonuclease OS=Mycolicibacterium smegmatis (strain ATCC 700084 / mc(2)155) OX=246196 GN=MSMEG_3907 PE=4 SV=1	32.3	291	-1.29777
							MSMEG_3909	Uncharacterized protein OS=Mycolicibacterium smegmatis (strain ATCC 700084 / mc(2)155) OX=246196 GN=MSMEG_3909 PE=3 SV=1	19.705	178	-1.85997
							MSMEG_3914	Beta-lactamase OS=Mycolicibacterium smegmatis (strain ATCC 700084 / mc(2)155) OX=246196 GN=MSMEG_3914 PE=4 SV=1	41.451	382	0.73423
							MSMEG_3915	NAD-dependent alcohol dehydrogenase OS=Mycolicibacterium smegmatis (strain ATCC 700084 / mc(2)155) OX=246196 GN=MSMEG_3915 PE=3 SV=1	37.542	356	-0.971346
							MSMEG_3917	RES domain-containing protein OS=Mycolicibacterium smegmatis (strain ATCC 700084 / mc(2)155) OX=246196 GN=MSMEG_3917 PE=4 SV=1	20.832	181	-0.773014
							MSMEG_3921	Uncharacterized protein OS=Mycolicibacterium smegmatis (strain ATCC 700084 / mc(2)155) OX=246196 GN=MSMEG_3921 PE=4 SV=1	26.677	247	-1.65059
							MSMEG_3926	Cation-transporting ATPase Pma1 OS=Mycolicibacterium smegmatis (strain ATCC 700084 / mc(2)155) OX=246196 GN=MSMEG_3926 PE=4 SV=1	98.212	922	-0.97371
							MSMEG_3927	Peptidase M52, hydrogen uptake protein OS=Mycolicibacterium smegmatis (strain ATCC 700084 / mc(2)155) OX=246196 GN=MSMEG_3927 PE=3 SV=1	15.765	155	-3.14954
							MSMEG_3929	[NiFe] hydrogenase, delta subunit, putative OS=Mycolicibacterium smegmatis (strain ATCC 700084 / mc(2)155) OX=246196 GN=MSMEG_3929 PE=4 SV=1	26.942	252	0.591356
							MSMEG_3930	[NiFe] hydrogenase, gamma subunit, putative OS=Mycolicibacterium smegmatis (strain ATCC 700084 / mc(2)155) OX=246196 GN=MSMEG_3930 PE=4 SV=1	29.178	271	-1.59186
							MSMEG_3931	[NiFe] hydrogenase, beta subunit, putative OS=Mycolicibacterium smegmatis (strain ATCC 700084 / mc(2)155) OX=246196 GN=MSMEG_3931 PE=4 SV=1	39.16	361	-0.512437
							MSMEG_3932	14 kDa antigen OS=Mycolicibacterium smegmatis (strain ATCC 700084 / mc(2)155) OX=246196 GN=MSMEG_3932 PE=3 SV=1	15.927	145	-5.59426
							MSMEG_3933	Diacylglycerol O-acyltransferase OS=Mycolicibacterium smegmatis (strain ATCC 700084 / mc(2)155) OX=246196 GN=MSMEG_3933 PE=3 SV=1	48.743	451	-3.20848
							MSMEG_3934	Phosphoenolpyruvate synthase OS=Mycolicibacterium smegmatis (strain ATCC 700084 / mc(2)155) OX=246196 GN=MSMEG_3934 PE=3 SV=1	82.338	772	-3.3664
							MSMEG_3935	Uncharacterized protein OS=Mycolicibacterium smegmatis (strain ATCC 700084 / mc(2)155) OX=246196 GN=MSMEG_3935 PE=4 SV=1	29.023	258	-6.70806
							MSMEG_3940	Universal stress protein family protein OS=Mycolicibacterium smegmatis (strain ATCC 700084 / mc(2)155) OX=246196 GN=MSMEG_3940 PE=3 SV=1	31.451	293	-7.53084
							MSMEG_3941	GAF family protein OS=Mycolicibacterium smegmatis (strain ATCC 700084 / mc(2)155) OX=246196 GN=MSMEG_3941 PE=4 SV=1	57.392	547	-1.90398
							MSMEG_3942	Uncharacterized protein OS=Mycolicibacterium smegmatis (strain ATCC 700084 / mc(2)155) OX=246196 GN=MSMEG_3942 PE=4 SV=1	54.197	498	-8.62074
							MSMEG_3943	Uncharacterized protein OS=Mycolicibacterium smegmatis (strain ATCC 700084 / mc(2)155) OX=246196 GN=MSMEG_3943 PE=4 SV=1	35.577	320	-3.20613
							MSMEG_3944	Two component transcriptional regulatory protein devr OS=Mycolicibacterium smegmatis (strain ATCC 700084 / mc(2)155) OX=246196 GN=MSMEG_3944 PE=4 SV=1	23.936	217	-3.37152
							MSMEG_3945	Universal stress protein family protein OS=Mycolicibacterium smegmatis (strain ATCC 700084 / mc(2)155) OX=246196 GN=MSMEG_3945 PE=3 SV=1	29.04	273	-8.07048
							MSMEG_3946	Probable conserved transmembrane protein OS=Mycolicibacterium smegmatis (strain ATCC 700084 / mc(2)155) OX=246196 GN=MSMEG_3946 PE=4 SV=1	21.184	191	-1.93199
							MSMEG_3947	6-phosphofructokinase isozyme 2 OS=Mycolicibacterium smegmatis (strain ATCC 700084 / mc(2)155) OX=246196 GN=MSMEG_3947 PE=3 SV=1	35.021	332	-1.28958
							MSMEG_3948	Diacylglycerol O-acyltransferase OS=Mycolicibacterium smegmatis (strain ATCC 700084 / mc(2)155) OX=246196 GN=MSMEG_3948 PE=3 SV=1	50.732	467	-3.20208
							MSMEG_3950	Universal stress protein MSMEG_3950/MSMEI_3859 OS=Mycolicibacterium smegmatis (strain ATCC 700084 / mc(2)155) OX=246196 GN=MSMEG_3950 PE=1 SV=1	31.452	294	-5.44639
							MSMEG_3952	Nitroreductase domain-containing protein OS=Mycolicibacterium smegmatis (strain ATCC 700084 / mc(2)155) OX=246196 GN=MSMEG_3952 PE=4 SV=1	35.228	318	-5.58664
							MSMEG_3955	Nitroreductase domain-containing protein OS=Mycolicibacterium smegmatis (strain ATCC 700084 / mc(2)155) OX=246196 GN=MSMEG_3955 PE=4 SV=1	36.07	334	-8.90621
							MSMEG_3958	Glyoxalase/bleomycin resistance protein/dioxygenase OS=Mycolicibacterium smegmatis (strain ATCC 700084 / mc(2)155) OX=246196 GN=MSMEG_3958 PE=4 SV=1	19.916	175	-0.630991
							MSMEG_3959	Transcriptional regulator OS=Mycolicibacterium smegmatis (strain ATCC 700084 / mc(2)155) OX=246196 GN=MSMEG_3959 PE=4 SV=1	32.38	290	-0.600822
							MSMEG_3962	Lactate 2-monooxygenase OS=Mycolicibacterium smegmatis (strain ATCC 700084 / mc(2)155) OX=246196 GN=MSMEG_3962 PE=3 SV=1	42.747	394	1.08531
							MSMEG_3976	DNA-binding protein OS=Mycolicibacterium smegmatis (strain ATCC 700084 / mc(2)155) OX=246196 GN=MSMEG_3976 PE=4 SV=1	24.227	216	-1.63433
							MSMEG_3978	Beta-lactamase OS=Mycolicibacterium smegmatis (strain ATCC 700084 / mc(2)155) OX=246196 GN=MSMEG_3978 PE=1 SV=1	40.584	380	1.24804
							MSMEG_3981	L-carnitine dehydratase/bile acid-inducible protein F OS=Mycolicibacterium smegmatis (strain ATCC 700084 / mc(2)155) OX=246196 GN=MSMEG_3981 PE=4 SV=1	42.789	393	0.887348
							MSMEG_3982	Acyl-CoA dehydrogenase OS=Mycolicibacterium smegmatis (strain ATCC 700084 / mc(2)155) OX=246196 GN=MSMEG_3982 PE=3 SV=1	40.509	377	-2.03801
							MSMEG_3994	Short chain dehydrogenase OS=Mycolicibacterium smegmatis (strain ATCC 700084 / mc(2)155) OX=246196 GN=MSMEG_3994 PE=4 SV=1	27.192	262	-1.19228
							MSMEG_3995	Putative hydrolase MSMEG_3995/MSMEI_3903 OS=Mycolicibacterium smegmatis (strain ATCC 700084 / mc(2)155) OX=246196 GN=MSMEG_3995 PE=1 SV=1	47.337	438	0.67752
							MSMEG_4007	Oxidoreductase, 2OG-Fe(II) oxygenase family protein OS=Mycolicibacterium smegmatis (strain ATCC 700084 / mc(2)155) OX=246196 GN=MSMEG_4007 PE=3 SV=1	35.922	329	-0.977127
							MSMEG_4018	Nucleotidyltransferase domain protein OS=Mycolicibacterium smegmatis (strain ATCC 700084 / mc(2)155) OX=246196 GN=MSMEG_4018 PE=4 SV=1	27.209	251	-0.682312
							MSMEG_4024	Transcriptional regulator, TetR family protein OS=Mycolicibacterium smegmatis (strain ATCC 700084 / mc(2)155) OX=246196 GN=MSMEG_4024 PE=4 SV=1	49.839	445	-3.44318
							MSMEG_4033	TetR-family protein transcriptional regulator OS=Mycolicibacterium smegmatis (strain ATCC 700084 / mc(2)155) OX=246196 GN=MSMEG_4033 PE=4 SV=1	24.096	217	-1.4651
							MSMEG_4034	NAD dependent epimerase/dehydratase family protein OS=Mycolicibacterium smegmatis (strain ATCC 700084 / mc(2)155) OX=246196 GN=MSMEG_4034 PE=4 SV=1	30.605	277	0.674411
							MSMEG_4040	Nitroreductase OS=Mycolicibacterium smegmatis (strain ATCC 700084 / mc(2)155) OX=246196 GN=MSMEG_4040 PE=4 SV=1	24.098	221	-2.78037
							MSMEG_4044	GAF domain protein OS=Mycolicibacterium smegmatis (strain ATCC 700084 / mc(2)155) OX=246196 GN=MSMEG_4044 PE=3 SV=1	65.923	595	-6.91525
							MSMEG_4047	Dihydropteroate synthase OS=Mycolicibacterium smegmatis (strain ATCC 700084 / mc(2)155) OX=246196 GN=MSMEG_4047 PE=4 SV=1	34.552	321	-3.06658
							MSMEG_4048	Cyclase OS=Mycolicibacterium smegmatis (strain ATCC 700084 / mc(2)155) OX=246196 GN=MSMEG_4048 PE=4 SV=1	34.685	327	-1.91897
							MSMEG_4053	Transcriptional regulatory protein OS=Mycolicibacterium smegmatis (strain ATCC 700084 / mc(2)155) OX=246196 GN=MSMEG_4053 PE=4 SV=1	97.824	910	-0.678823
							MSMEG_4064	Zinc-binding alcohol dehydrogenase OS=Mycolicibacterium smegmatis (strain ATCC 700084 / mc(2)155) OX=246196 GN=MSMEG_4064 PE=4 SV=1	34.432	333	1.10146
							MSMEG_4067	Zinc-containing alcohol dehydrogenase superfamily protein OS=Mycolicibacterium smegmatis (strain ATCC 700084 / mc(2)155) OX=246196 GN=MSMEG_4067 PE=4 SV=1	34.348	329	0.887809
							MSMEG_4070	Transcriptional regulator, TetR family protein, putative OS=Mycolicibacterium smegmatis (strain ATCC 700084 / mc(2)155) OX=246196 GN=MSMEG_4070 PE=4 SV=1	20.499	185	-3.71406
							MSMEG_4075	CoA-binding protein OS=Mycolicibacterium smegmatis (strain ATCC 700084 / mc(2)155) OX=246196 GN=MSMEG_4075 PE=4 SV=1	70.542	687	-0.543209
							MSMEG_4076	Butyryl-CoA dehydrogenase OS=Mycolicibacterium smegmatis (strain ATCC 700084 / mc(2)155) OX=246196 GN=MSMEG_4076 PE=3 SV=1	43.787	399	1.36037
							MSMEG_4079	Putative hydrolase OS=Mycolicibacterium smegmatis (strain ATCC 700084 / mc(2)155) OX=246196 GN=MSMEG_4079 PE=4 SV=1	27.884	255	-0.534675
							MSMEG_4082	Monoxygenase OS=Mycolicibacterium smegmatis (strain ATCC 700084 / mc(2)155) OX=246196 GN=MSMEG_4082 PE=3 SV=1	49.72	448	-1.50214
							MSMEG_4085	Nitrilotriacetate monooxygenase component A OS=Mycolicibacterium smegmatis (strain ATCC 700084 / mc(2)155) OX=246196 GN=MSMEG_4085 PE=3 SV=1	46.794	427	-0.821926
							MSMEG_4087	Major facilitator superfamily protein OS=Mycolicibacterium smegmatis (strain ATCC 700084 / mc(2)155) OX=246196 GN=MSMEG_4087 PE=4 SV=1	50.552	472	1.12583
							MSMEG_4093	Oxidoreductase, aldo/keto reductase family protein OS=Mycolicibacterium smegmatis (strain ATCC 700084 / mc(2)155) OX=246196 GN=MSMEG_4093 PE=4 SV=1	37.688	343	-0.531963
							MSMEG_4097	Acyl-CoA dehydrogenase domain protein OS=Mycolicibacterium smegmatis (strain ATCC 700084 / mc(2)155) OX=246196 GN=MSMEG_4097 PE=4 SV=1	44.174	409	2.07262
							MSMEG_4110	3-hydroxyacyl-CoA dehydrogenase OS=Mycolicibacterium smegmatis (strain ATCC 700084 / mc(2)155) OX=246196 GN=MSMEG_4110 PE=4 SV=1	29.29	280	-1.42517
							MSMEG_4112	Cyclohexanecarboxylate-CoA ligase OS=Mycolicibacterium smegmatis (strain ATCC 700084 / mc(2)155) OX=246196 GN=MSMEG_4112 PE=4 SV=1	60.459	555	0.506877
							MSMEG_4113	Acyl-CoA dehydrogenase OS=Mycolicibacterium smegmatis (strain ATCC 700084 / mc(2)155) OX=246196 GN=MSMEG_4113 PE=3 SV=1	35.981	351	0.550579
							MSMEG_4115	3-hydroxybutyryl-CoA dehydrogenase OS=Mycolicibacterium smegmatis (strain ATCC 700084 / mc(2)155) OX=246196 GN=MSMEG_4115 PE=4 SV=1	30.707	293	1.29517
							MSMEG_4116	3-hydroxybutyryl-CoA dehydrogenase OS=Mycolicibacterium smegmatis (strain ATCC 700084 / mc(2)155) OX=246196 GN=MSMEG_4116 PE=4 SV=1	32.12	296	1.26659
							MSMEG_4118	Acyl-CoA dehydrogenase OS=Mycolicibacterium smegmatis (strain ATCC 700084 / mc(2)155) OX=246196 GN=MSMEG_4118 PE=3 SV=1	43.484	407	0.731146
							MSMEG_4119	3-hydroxybutyryl-CoA dehydratase OS=Mycolicibacterium smegmatis (strain ATCC 700084 / mc(2)155) OX=246196 GN=MSMEG_4119 PE=4 SV=1	26.393	262	0.716661
							MSMEG_4120	CAIB/BAIF family protein OS=Mycolicibacterium smegmatis (strain ATCC 700084 / mc(2)155) OX=246196 GN=MSMEG_4120 PE=4 SV=1	43.169	409	1.62262
							MSMEG_4123	3-hydroxyisobutyrate dehydrogenase OS=Mycolicibacterium smegmatis (strain ATCC 700084 / mc(2)155) OX=246196 GN=MSMEG_4123 PE=4 SV=1	31.103	299	0.575781
							MSMEG_4124	Uncharacterized protein OS=Mycolicibacterium smegmatis (strain ATCC 700084 / mc(2)155) OX=246196 GN=MSMEG_4124 PE=3 SV=1	40.858	395	-1.0977
							MSMEG_4126	Hydrolase, isochorismatase family protein OS=Mycolicibacterium smegmatis (strain ATCC 700084 / mc(2)155) OX=246196 GN=MSMEG_4126 PE=4 SV=1	25.517	236	0.618955
							MSMEG_4128	Methyltransf_25 domain-containing protein OS=Mycolicibacterium smegmatis (strain ATCC 700084 / mc(2)155) OX=246196 GN=MSMEG_4128 PE=4 SV=1	30.99	278	1.79966
							MSMEG_4129	HTH tetR-type domain-containing protein OS=Mycolicibacterium smegmatis (strain ATCC 700084 / mc(2)155) OX=246196 GN=MSMEG_4129 PE=4 SV=1	21.425	196	4.45052
							MSMEG_4132	Putative transposase OS=Mycolicibacterium smegmatis (strain ATCC 700084 / mc(2)155) OX=246196 GN=MSMEG_4132 PE=4 SV=1	13.998	129	0.715428
							MSMEG_4140	GntR-family protein transcriptional regulator OS=Mycolicibacterium smegmatis (strain ATCC 700084 / mc(2)155) OX=246196 GN=MSMEG_4140 PE=3 SV=1	50.999	477	-1.03322
							MSMEG_4143	DUF1330 domain-containing protein OS=Mycolicibacterium smegmatis (strain ATCC 700084 / mc(2)155) OX=246196 GN=MSMEG_4143 PE=4 SV=1	10.464	97	3.04443
							MSMEG_4165	[NAD+] benzaldehyde dehydrogenase OS=Mycolicibacterium smegmatis (strain ATCC 700084 / mc(2)155) OX=246196 GN=MSMEG_4165 PE=3 SV=1	49.953	480	-1.10012
							MSMEG_4167	Alcohol dehydrogenase B OS=Mycolicibacterium smegmatis (strain ATCC 700084 / mc(2)155) OX=246196 GN=MSMEG_4167 PE=3 SV=1	40.683	377	0.857097
							MSMEG_4172	D-ribose-binding periplasmic protein RbsB OS=Mycolicibacterium smegmatis (strain ATCC 700084 / mc(2)155) OX=246196 GN=MSMEG_4172 PE=4 SV=1	39.513	372	1.09011
							MSMEG_4175	Transcriptional regulator, ArsR family protein OS=Mycolicibacterium smegmatis (strain ATCC 700084 / mc(2)155) OX=246196 GN=MSMEG_4175 PE=4 SV=1	12.217	105	-0.761532
							MSMEG_4176	Uncharacterized protein OS=Mycolicibacterium smegmatis (strain ATCC 700084 / mc(2)155) OX=246196 GN=MSMEG_4176 PE=3 SV=1	19.244	170	0.61255
							MSMEG_4192	Uncharacterized protein OS=Mycolicibacterium smegmatis (strain ATCC 700084 / mc(2)155) OX=246196 GN=MSMEG_4192 PE=4 SV=1	21.165	195	0.535573
							MSMEG_4195	Uncharacterized protein OS=Mycolicibacterium smegmatis (strain ATCC 700084 / mc(2)155) OX=246196 GN=MSMEG_4195 PE=4 SV=1	10.83	101	0.721654
							MSMEG_4200	Peptidase M20 OS=Mycolicibacterium smegmatis (strain ATCC 700084 / mc(2)155) OX=246196 GN=MSMEG_4200 PE=4 SV=1	47.856	444	-0.726607
							MSMEG_4215	Phosphoribosyltransferase OS=Mycolicibacterium smegmatis (strain ATCC 700084 / mc(2)155) OX=246196 GN=MSMEG_4215 PE=4 SV=1	24.465	225	-0.921056
							MSMEG_4218	Possible conserved transmembrane protein OS=Mycolicibacterium smegmatis (strain ATCC 700084 / mc(2)155) OX=246196 GN=MSMEG_4218 PE=3 SV=1	10.908	96	-0.60399
							MSMEG_4221	Purine nucleoside phosphorylase OS=Mycolicibacterium smegmatis (strain ATCC 700084 / mc(2)155) OX=246196 GN=MSMEG_4221 PE=3 SV=1	24.597	237	-0.539963
							MSMEG_4238	N-acetyltransferase domain-containing protein OS=Mycolicibacterium smegmatis (strain ATCC 700084 / mc(2)155) OX=246196 GN=MSMEG_4238 PE=4 SV=1	23.109	205	-0.943683
							MSMEG_4239	LppM protein OS=Mycolicibacterium smegmatis (strain ATCC 700084 / mc(2)155) OX=246196 GN=MSMEG_4239 PE=4 SV=1	24.689	231	0.610053
							MSMEG_4249	Uncharacterized protein OS=Mycolicibacterium smegmatis (strain ATCC 700084 / mc(2)155) OX=246196 GN=MSMEG_4249 PE=4 SV=1	13.473	135	-2.63447
							MSMEG_4250	Putative membrane transport ATPase OS=Mycolicibacterium smegmatis (strain ATCC 700084 / mc(2)155) OX=246196 GN=MSMEG_4250 PE=3 SV=1	45.301	425	-1.10117
							MSMEG_4254	AMP-binding enzyme OS=Mycolicibacterium smegmatis (strain ATCC 700084 / mc(2)155) OX=246196 GN=MSMEG_4254 PE=4 SV=1	64.487	599	1.03724
							MSMEG_4261	Cytochrome bc1 complex cytochrome c subunit OS=Mycolicibacterium smegmatis (strain ATCC 700084 / mc(2)155) OX=246196 GN=MSMEG_4261 PE=1 SV=1	27.847	268	0.927328
							MSMEG_4265	MmpS3 protein OS=Mycolicibacterium smegmatis (strain ATCC 700084 / mc(2)155) OX=246196 GN=MSMEG_4265 PE=3 SV=1	30.798	297	1.34463
							MSMEG_4270	Adenosine kinase OS=Mycolicibacterium smegmatis (strain ATCC 700084 / mc(2)155) OX=246196 GN=MSMEG_4270 PE=4 SV=1	34.854	325	0.636544
							MSMEG_4271	Uncharacterized protein OS=Mycolicibacterium smegmatis (strain ATCC 700084 / mc(2)155) OX=246196 GN=MSMEG_4271 PE=4 SV=1	23.502	217	1.34594
							MSMEG_4273	Integral membrane protein OS=Mycolicibacterium smegmatis (strain ATCC 700084 / mc(2)155) OX=246196 GN=MSMEG_4273 PE=4 SV=1	25.653	228	-0.55583
							MSMEG_4279	Adenylate and Guanylate cyclase catalytic domain protein OS=Mycolicibacterium smegmatis (strain ATCC 700084 / mc(2)155) OX=246196 GN=MSMEG_4279 PE=3 SV=1	38.43	363	-0.705154
							MSMEG_4282	Uncharacterized protein OS=Mycolicibacterium smegmatis (strain ATCC 700084 / mc(2)155) OX=246196 GN=MSMEG_4282 PE=4 SV=1	13.43	115	-1.40646
							MSMEG_4284	Uncharacterized protein OS=Mycolicibacterium smegmatis (strain ATCC 700084 / mc(2)155) OX=246196 GN=MSMEG_4284 PE=3 SV=1	31.81	302	-1.1751
							MSMEG_4289	Amidohydrolase OS=Mycolicibacterium smegmatis (strain ATCC 700084 / mc(2)155) OX=246196 GN=MSMEG_4289 PE=4 SV=1	64.251	602	-1.06763
							MSMEG_4292	Integral membrane protein OS=Mycolicibacterium smegmatis (strain ATCC 700084 / mc(2)155) OX=246196 GN=MSMEG_4292 PE=4 SV=1	14.639	136	1.10551
							MSMEG_4295	Hydrolase, alpha/beta fold family protein OS=Mycolicibacterium smegmatis (strain ATCC 700084 / mc(2)155) OX=246196 GN=MSMEG_4295 PE=4 SV=1	52.844	500	1.83574
							MSMEG_4296	Protease OS=Mycolicibacterium smegmatis (strain ATCC 700084 / mc(2)155) OX=246196 GN=MSMEG_4296 PE=4 SV=1	54.106	510	1.06274
							MSMEG_4299	Enoyl-CoA hydratase/isomerase OS=Mycolicibacterium smegmatis (strain ATCC 700084 / mc(2)155) OX=246196 GN=MSMEG_4299 PE=3 SV=1	27.315	261	0.628196
							MSMEG_4301	Acyl-CoA synthase OS=Mycolicibacterium smegmatis (strain ATCC 700084 / mc(2)155) OX=246196 GN=MSMEG_4301 PE=4 SV=1	63.422	594	0.580928
							MSMEG_4302	Adenylate cyclase, putative OS=Mycolicibacterium smegmatis (strain ATCC 700084 / mc(2)155) OX=246196 GN=MSMEG_4302 PE=4 SV=1	55.597	508	-2.89263
							MSMEG_4303	Methyltransferase OS=Mycolicibacterium smegmatis (strain ATCC 700084 / mc(2)155) OX=246196 GN=MSMEG_4303 PE=4 SV=1	54.729	518	0.801444
							MSMEG_4304	Regulatory protein OS=Mycolicibacterium smegmatis (strain ATCC 700084 / mc(2)155) OX=246196 GN=MSMEG_4304 PE=4 SV=1	21.434	192	1.24143
							MSMEG_4308	5'-nucleotidase OS=Mycolicibacterium smegmatis (strain ATCC 700084 / mc(2)155) OX=246196 GN=MSMEG_4308 PE=4 SV=1	24.195	230	-0.941828
							MSMEG_4311	SURF1-like protein OS=Mycolicibacterium smegmatis (strain ATCC 700084 / mc(2)155) OX=246196 GN=MSMEG_4311 PE=3 SV=1	30.212	277	-0.991425
							MSMEG_4315	RNA polymerase sigma factor, sigma-70 family protein OS=Mycolicibacterium smegmatis (strain ATCC 700084 / mc(2)155) OX=246196 GN=MSMEG_4315 PE=3 SV=1	17.632	163	-0.904501
							MSMEG_4324	Uncharacterized protein OS=Mycolicibacterium smegmatis (strain ATCC 700084 / mc(2)155) OX=246196 GN=MSMEG_4324 PE=3 SV=1	46.26	428	-0.543644
							MSMEG_4335	DAGKc domain-containing protein OS=Mycolicibacterium smegmatis (strain ATCC 700084 / mc(2)155) OX=246196 GN=MSMEG_4335 PE=4 SV=1	31.757	300	0.701981
							MSMEG_4338	Possible transcriptional regulatory protein OS=Mycolicibacterium smegmatis (strain ATCC 700084 / mc(2)155) OX=246196 GN=MSMEG_4338 PE=4 SV=1	39.574	365	1.1646
							MSMEG_4339	Tetratricopeptide repeat family protein OS=Mycolicibacterium smegmatis (strain ATCC 700084 / mc(2)155) OX=246196 GN=MSMEG_4339 PE=4 SV=1	59.593	546	-2.10969
							MSMEG_4342	Metallo-beta-lactamase family protein OS=Mycolicibacterium smegmatis (strain ATCC 700084 / mc(2)155) OX=246196 GN=MSMEG_4342 PE=4 SV=1	22.338	210	-0.689572
							MSMEG_4344	Putative monooxygenase OS=Mycolicibacterium smegmatis (strain ATCC 700084 / mc(2)155) OX=246196 GN=MSMEG_4344 PE=4 SV=1	48.829	460	-1.17659
							MSMEG_4347	Uncharacterized protein OS=Mycolicibacterium smegmatis (strain ATCC 700084 / mc(2)155) OX=246196 GN=MSMEG_4347 PE=4 SV=1	39.833	360	-1.70493
							MSMEG_4348	Acetolactate synthase large subunit OS=Mycolicibacterium smegmatis (strain ATCC 700084 / mc(2)155) OX=246196 GN=MSMEG_4348 PE=4 SV=1	53.161	518	-1.2674
							MSMEG_4353	Uncharacterized protein OS=Mycolicibacterium smegmatis (strain ATCC 700084 / mc(2)155) OX=246196 GN=MSMEG_4353 PE=4 SV=1	19.321	181	1.93164
							MSMEG_4354	Dipeptide-binding protein of ABC transport system OS=Mycolicibacterium smegmatis (strain ATCC 700084 / mc(2)155) OX=246196 GN=MSMEG_4354 PE=4 SV=1	55.867	507	0.672852
							MSMEG_4362	Universal stress protein family protein OS=Mycolicibacterium smegmatis (strain ATCC 700084 / mc(2)155) OX=246196 GN=MSMEG_4362 PE=3 SV=1	28.073	272	-0.685765
							MSMEG_4366	Non-specific serine/threonine protein kinase OS=Mycolicibacterium smegmatis (strain ATCC 700084 / mc(2)155) OX=246196 GN=MSMEG_4366 PE=4 SV=1	55.615	525	1.00045
							MSMEG_4367	Formamidase OS=Mycolicibacterium smegmatis (strain ATCC 700084 / mc(2)155) OX=246196 GN=MSMEG_4367 PE=4 SV=1	44.497	418	-1.13905
							MSMEG_4370	Regulatory protein OS=Mycolicibacterium smegmatis (strain ATCC 700084 / mc(2)155) OX=246196 GN=MSMEG_4370 PE=4 SV=1	45.18	425	-0.796993
							MSMEG_4379	Isochorismatase hydrolase OS=Mycolicibacterium smegmatis (strain ATCC 700084 / mc(2)155) OX=246196 GN=MSMEG_4379 PE=4 SV=1	23.545	214	-8.31915
							MSMEG_4383	MmpL5 protein OS=Mycolicibacterium smegmatis (strain ATCC 700084 / mc(2)155) OX=246196 GN=MSMEG_4383 PE=4 SV=1	105.201	958	0.820666
							MSMEG_4384	Penicillin-insensitive transglycosylase OS=Mycolicibacterium smegmatis (strain ATCC 700084 / mc(2)155) OX=246196 GN=MSMEG_4384 PE=4 SV=1	84.546	803	1.5536
							MSMEG_4389	Monooxygenase, NtaA/SnaA/SoxA family protein OS=Mycolicibacterium smegmatis (strain ATCC 700084 / mc(2)155) OX=246196 GN=MSMEG_4389 PE=3 SV=1	50.554	456	-0.886258
							MSMEG_4391	Acyl-CoA dehydrogenase-family protein OS=Mycolicibacterium smegmatis (strain ATCC 700084 / mc(2)155) OX=246196 GN=MSMEG_4391 PE=4 SV=1	43.402	405	-2.57906
							MSMEG_4392	Organophopsphate acid anhydrase OS=Mycolicibacterium smegmatis (strain ATCC 700084 / mc(2)155) OX=246196 GN=MSMEG_4392 PE=4 SV=1	46.178	425	-0.524784
							MSMEG_4396	Isochorismatase hydrolase OS=Mycolicibacterium smegmatis (strain ATCC 700084 / mc(2)155) OX=246196 GN=MSMEG_4396 PE=4 SV=1	27.449	247	-0.962798
							MSMEG_4399	Uncharacterized protein OS=Mycolicibacterium smegmatis (strain ATCC 700084 / mc(2)155) OX=246196 GN=MSMEG_4399 PE=4 SV=1	13.114	125	1.29861
							MSMEG_4450	Alpha/beta hydrolase OS=Mycolicibacterium smegmatis (strain ATCC 700084 / mc(2)155) OX=246196 GN=MSMEG_4450 PE=4 SV=1	33.893	311	0.883121
							MSMEG_4455	Beta-lactamase OS=Mycolicibacterium smegmatis (strain ATCC 700084 / mc(2)155) OX=246196 GN=MSMEG_4455 PE=4 SV=1	44.116	414	-0.857906
							MSMEG_4456	Uncharacterized protein OS=Mycolicibacterium smegmatis (strain ATCC 700084 / mc(2)155) OX=246196 GN=MSMEG_4456 PE=4 SV=1	29.184	271	-2.65948
							MSMEG_4465	Cutinase OS=Mycolicibacterium smegmatis (strain ATCC 700084 / mc(2)155) OX=246196 GN=MSMEG_4465 PE=3 SV=1	25.426	256	1.42886
							MSMEG_4466	ABC transporter, permease protein UspA OS=Mycolicibacterium smegmatis (strain ATCC 700084 / mc(2)155) OX=246196 GN=MSMEG_4466 PE=3 SV=1	33.342	305	-3.81818
							MSMEG_4468	Bacterial extracellular solute-binding protein UspC OS=Mycolicibacterium smegmatis (strain ATCC 700084 / mc(2)155) OX=246196 GN=MSMEG_4468 PE=4 SV=1	45.966	430	0.587468
							MSMEG_4469	Cobalt transport protein OS=Mycolicibacterium smegmatis (strain ATCC 700084 / mc(2)155) OX=246196 GN=MSMEG_4469 PE=4 SV=1	30.111	281	-1.10583
							MSMEG_4470	ABC transporter OS=Mycolicibacterium smegmatis (strain ATCC 700084 / mc(2)155) OX=246196 GN=MSMEG_4470 PE=4 SV=1	70.696	679	-1.39521
							MSMEG_4473	Integral membrane protein OS=Mycolicibacterium smegmatis (strain ATCC 700084 / mc(2)155) OX=246196 GN=MSMEG_4473 PE=4 SV=1	25.369	243	-0.783604
							MSMEG_4476	Uncharacterized protein OS=Mycolicibacterium smegmatis (strain ATCC 700084 / mc(2)155) OX=246196 GN=MSMEG_4476 PE=4 SV=1	11.694	106	1.0796
							MSMEG_4479	Uncharacterized protein OS=Mycolicibacterium smegmatis (strain ATCC 700084 / mc(2)155) OX=246196 GN=MSMEG_4479 PE=4 SV=1	9.701	89	-0.740207
							MSMEG_4484	Putative conserved transmembrane protein OS=Mycolicibacterium smegmatis (strain ATCC 700084 / mc(2)155) OX=246196 GN=MSMEG_4484 PE=4 SV=1	71.674	680	-0.783255
							MSMEG_4487	Ferric uptake regulation protein OS=Mycolicibacterium smegmatis (strain ATCC 700084 / mc(2)155) OX=246196 GN=MSMEG_4487 PE=3 SV=1	14.838	136	0.94527
							MSMEG_4495	CBS domain protein OS=Mycolicibacterium smegmatis (strain ATCC 700084 / mc(2)155) OX=246196 GN=MSMEG_4495 PE=3 SV=1	49.445	456	-0.567438
							MSMEG_4502	Ribosomal RNA small subunit methyltransferase E OS=Mycolicibacterium smegmatis (strain ATCC 700084 / mc(2)155) OX=246196 GN=MSMEG_4502 PE=3 SV=1	25.612	246	1.56113
							MSMEG_4507	Uncharacterized protein OS=Mycolicibacterium smegmatis (strain ATCC 700084 / mc(2)155) OX=246196 GN=MSMEG_4507 PE=4 SV=1	12.047	104	-0.623417
							MSMEG_4508	Conserved domain protein OS=Mycolicibacterium smegmatis (strain ATCC 700084 / mc(2)155) OX=246196 GN=MSMEG_4508 PE=4 SV=1	7.906	69	1.08172
							MSMEG_4509	L-lysine N6-monooxygenase MbtG OS=Mycolicibacterium smegmatis (strain ATCC 700084 / mc(2)155) OX=246196 GN=MSMEG_4509 PE=3 SV=1	47.488	435	-1.92778
							MSMEG_4511	Mycobactin synthetase protein B OS=Mycolicibacterium smegmatis (strain ATCC 700084 / mc(2)155) OX=246196 GN=MSMEG_4511 PE=3 SV=1	197.432	1819	-0.520843
							MSMEG_4512	Polyketide synthetase mbtd OS=Mycolicibacterium smegmatis (strain ATCC 700084 / mc(2)155) OX=246196 GN=MSMEG_4512 PE=4 SV=1	105.37	997	-1.25132
							MSMEG_4514	Thioesterase TesA OS=Mycolicibacterium smegmatis (strain ATCC 700084 / mc(2)155) OX=246196 GN=MSMEG_4514 PE=3 SV=1	26.773	248	-0.966902
							MSMEG_4515	Mycobactin synthetase protein B OS=Mycolicibacterium smegmatis (strain ATCC 700084 / mc(2)155) OX=246196 GN=MSMEG_4515 PE=3 SV=1	125.346	1169	0.78056
							MSMEG_4517	TetR-type transcriptional regulator of sulfur metabolism OS=Mycolicibacterium smegmatis (strain ATCC 700084 / mc(2)155) OX=246196 GN=MSMEG_4517 PE=4 SV=1	22.582	208	-1.14513
							MSMEG_4524	Anthranilate synthase component I OS=Mycolicibacterium smegmatis (strain ATCC 700084 / mc(2)155) OX=246196 GN=MSMEG_4524 PE=4 SV=1	48.442	450	2.42053
							MSMEG_4539	Alkanesulfonate monooxygenase OS=Mycolicibacterium smegmatis (strain ATCC 700084 / mc(2)155) OX=246196 GN=MSMEG_4539 PE=4 SV=1	40.063	368	-0.600465
							MSMEG_4540	Uncharacterized N-acetyltransferase MSMEG_4540 OS=Mycolicibacterium smegmatis (strain ATCC 700084 / mc(2)155) OX=246196 GN=MSMEG_4540 PE=3 SV=1	43.591	406	1.05899
							MSMEG_4544	Methyltransferase small domain superfamily protein OS=Mycolicibacterium smegmatis (strain ATCC 700084 / mc(2)155) OX=246196 GN=MSMEG_4544 PE=4 SV=1	19.557	183	-1.81464
							MSMEG_4558	Uncharacterized protein OS=Mycolicibacterium smegmatis (strain ATCC 700084 / mc(2)155) OX=246196 GN=MSMEG_4558 PE=4 SV=1	23.629	211	-1.88632
							MSMEG_4559	ABC transporter, membrane spanning protein OS=Mycolicibacterium smegmatis (strain ATCC 700084 / mc(2)155) OX=246196 GN=MSMEG_4559 PE=3 SV=1	34.16	339	0.818408
							MSMEG_4560	Periplasmic binding protein OS=Mycolicibacterium smegmatis (strain ATCC 700084 / mc(2)155) OX=246196 GN=MSMEG_4560 PE=4 SV=1	36.086	339	1.91289
							MSMEG_4561	ABC Fe3+-siderophores transporter, periplasmic binding protein OS=Mycolicibacterium smegmatis (strain ATCC 700084 / mc(2)155) OX=246196 GN=MSMEG_4561 PE=4 SV=1	36.463	340	1.18813
							MSMEG_4567	TGc domain-containing protein OS=Mycolicibacterium smegmatis (strain ATCC 700084 / mc(2)155) OX=246196 GN=MSMEG_4567 PE=4 SV=1	30.945	279	-0.512724
							MSMEG_4569	Alpha-E domain-containing protein OS=Mycolicibacterium smegmatis (strain ATCC 700084 / mc(2)155) OX=246196 GN=MSMEG_4569 PE=4 SV=1	36.303	325	-1.29704
							MSMEG_4570	CP_ATPgrasp_1 domain-containing protein OS=Mycolicibacterium smegmatis (strain ATCC 700084 / mc(2)155) OX=246196 GN=MSMEG_4570 PE=4 SV=1	59.717	542	-0.81837
							MSMEG_4582	Uncharacterized protein OS=Mycolicibacterium smegmatis (strain ATCC 700084 / mc(2)155) OX=246196 GN=MSMEG_4582 PE=4 SV=1	53.339	485	-0.839389
							MSMEG_4595	Probable serine/threonine-protein kinase PknH, putative OS=Mycolicibacterium smegmatis (strain ATCC 700084 / mc(2)155) OX=246196 GN=MSMEG_4595 PE=4 SV=1	28.632	270	2.78333
							MSMEG_4610	IgiC, putative OS=Mycolicibacterium smegmatis (strain ATCC 700084 / mc(2)155) OX=246196 GN=MSMEG_4610 PE=4 SV=1	28.823	261	0.785081
							MSMEG_4618	Isochorismatase family protein OS=Mycolicibacterium smegmatis (strain ATCC 700084 / mc(2)155) OX=246196 GN=MSMEG_4618 PE=4 SV=1	19.84	179	-1.38766
							MSMEG_4619	Putative cytochrome P450 126 OS=Mycolicibacterium smegmatis (strain ATCC 700084 / mc(2)155) OX=246196 GN=MSMEG_4619 PE=3 SV=1	46.155	419	2.61186
							MSMEG_4628	Uncharacterized protein OS=Mycolicibacterium smegmatis (strain ATCC 700084 / mc(2)155) OX=246196 GN=MSMEG_4628 PE=4 SV=1	14.26	134	-1.22881
							MSMEG_4631	Uncharacterized protein OS=Mycolicibacterium smegmatis (strain ATCC 700084 / mc(2)155) OX=246196 GN=MSMEG_4631 PE=4 SV=1	19.914	204	-0.868118
							MSMEG_4633	Peptidase S9, prolyl oligopeptidase OS=Mycolicibacterium smegmatis (strain ATCC 700084 / mc(2)155) OX=246196 GN=MSMEG_4633 PE=4 SV=1	72.391	663	-0.818342
							MSMEG_4646	Pyruvate synthase OS=Mycolicibacterium smegmatis (strain ATCC 700084 / mc(2)155) OX=246196 GN=MSMEG_4646 PE=4 SV=1	69.051	651	-0.633651
							MSMEG_4649	Phytanoyl-CoA dioxygenase OS=Mycolicibacterium smegmatis (strain ATCC 700084 / mc(2)155) OX=246196 GN=MSMEG_4649 PE=4 SV=1	42.64	398	-4.32383
							MSMEG_4650	Putative oxidoreductase YisS OS=Mycolicibacterium smegmatis (strain ATCC 700084 / mc(2)155) OX=246196 GN=MSMEG_4650 PE=4 SV=1	35.395	335	-1.25468
							MSMEG_4651	AP endonuclease, family protein 2 OS=Mycolicibacterium smegmatis (strain ATCC 700084 / mc(2)155) OX=246196 GN=MSMEG_4651 PE=4 SV=1	30.438	289	-2.34151
							MSMEG_4652	D-oliose 4-ketoreductase OS=Mycolicibacterium smegmatis (strain ATCC 700084 / mc(2)155) OX=246196 GN=MSMEG_4652 PE=4 SV=1	35.242	330	-0.567275
							MSMEG_4653	AP endonuclease, family protein 2 superfamily protein OS=Mycolicibacterium smegmatis (strain ATCC 700084 / mc(2)155) OX=246196 GN=MSMEG_4653 PE=3 SV=1	27.426	258	-0.657489
							MSMEG_4655	Transcriptional regulator, AraC family protein OS=Mycolicibacterium smegmatis (strain ATCC 700084 / mc(2)155) OX=246196 GN=MSMEG_4655 PE=4 SV=1	33.204	303	0.507059
							MSMEG_4656	Sugar ABC transporter ATP-binding protein OS=Mycolicibacterium smegmatis (strain ATCC 700084 / mc(2)155) OX=246196 GN=MSMEG_4656 PE=4 SV=1	29.111	272	2.13894
							MSMEG_4657	ABC transporter membrane protein OS=Mycolicibacterium smegmatis (strain ATCC 700084 / mc(2)155) OX=246196 GN=MSMEG_4657 PE=4 SV=1	37.715	352	1.72274
							MSMEG_4658	Sugar ABC transporter substrate-binding protein OS=Mycolicibacterium smegmatis (strain ATCC 700084 / mc(2)155) OX=246196 GN=MSMEG_4658 PE=4 SV=1	34.122	329	1.23314
							MSMEG_4659	GntR-family protein transcriptional regulator OS=Mycolicibacterium smegmatis (strain ATCC 700084 / mc(2)155) OX=246196 GN=MSMEG_4659 PE=4 SV=1	27.531	245	1.30076
							MSMEG_4661	Sugar kinase, ribokinase family protein OS=Mycolicibacterium smegmatis (strain ATCC 700084 / mc(2)155) OX=246196 GN=MSMEG_4661 PE=4 SV=1	34.755	325	2.12215
							MSMEG_4662	Deoxyribose-phosphate aldolase superfamily protein OS=Mycolicibacterium smegmatis (strain ATCC 700084 / mc(2)155) OX=246196 GN=MSMEG_4662 PE=4 SV=1	30.88	294	2.46501
							MSMEG_4663	Protein IolB OS=Mycolicibacterium smegmatis (strain ATCC 700084 / mc(2)155) OX=246196 GN=MSMEG_4663 PE=4 SV=1	31.44	291	1.48338
							MSMEG_4664	IolD protein OS=Mycolicibacterium smegmatis (strain ATCC 700084 / mc(2)155) OX=246196 GN=MSMEG_4664 PE=3 SV=1	69.226	649	1.07255
							MSMEG_4665	IolE protein OS=Mycolicibacterium smegmatis (strain ATCC 700084 / mc(2)155) OX=246196 GN=MSMEG_4665 PE=4 SV=1	34.131	306	1.19761
							MSMEG_4667	Transcriptional regulator, LysR family protein OS=Mycolicibacterium smegmatis (strain ATCC 700084 / mc(2)155) OX=246196 GN=MSMEG_4667 PE=3 SV=1	34.183	312	-0.560872
							MSMEG_4678	Uncharacterized protein OS=Mycolicibacterium smegmatis (strain ATCC 700084 / mc(2)155) OX=246196 GN=MSMEG_4678 PE=3 SV=1	18.296	173	1.99367
							MSMEG_4679	Uncharacterized protein OS=Mycolicibacterium smegmatis (strain ATCC 700084 / mc(2)155) OX=246196 GN=MSMEG_4679 PE=3 SV=1	18.193	167	0.712477
							MSMEG_4681	Uncharacterized protein OS=Mycolicibacterium smegmatis (strain ATCC 700084 / mc(2)155) OX=246196 GN=MSMEG_4681 PE=4 SV=1	27.961	272	-0.562892
							MSMEG_4682	Na+/H+ antiporter OS=Mycolicibacterium smegmatis (strain ATCC 700084 / mc(2)155) OX=246196 GN=MSMEG_4682 PE=4 SV=1	61.276	566	0.575901
							MSMEG_4684	Ribose 5-phosphate isomerase OS=Mycolicibacterium smegmatis (strain ATCC 700084 / mc(2)155) OX=246196 GN=MSMEG_4684 PE=3 SV=1	16.962	159	0.583229
							MSMEG_4685	Oxidoreductase OS=Mycolicibacterium smegmatis (strain ATCC 700084 / mc(2)155) OX=246196 GN=MSMEG_4685 PE=3 SV=1	34.216	319	1.87058
							MSMEG_4687	Cytosine deaminase OS=Mycolicibacterium smegmatis (strain ATCC 700084 / mc(2)155) OX=246196 GN=MSMEG_4687 PE=4 SV=1	15.83	146	0.833468
							MSMEG_4688	DSBA domain-containing protein OS=Mycolicibacterium smegmatis (strain ATCC 700084 / mc(2)155) OX=246196 GN=MSMEG_4688 PE=4 SV=1	22.806	202	1.07424
							MSMEG_4689	DUF732 domain-containing protein OS=Mycolicibacterium smegmatis (strain ATCC 700084 / mc(2)155) OX=246196 GN=MSMEG_4689 PE=4 SV=1	13.326	134	1.07122
							MSMEG_4691	HNH nuclease OS=Mycolicibacterium smegmatis (strain ATCC 700084 / mc(2)155) OX=246196 GN=MSMEG_4691 PE=4 SV=1	13.105	116	1.02774
							MSMEG_4696	Alpha-amylase family protein OS=Mycolicibacterium smegmatis (strain ATCC 700084 / mc(2)155) OX=246196 GN=MSMEG_4696 PE=4 SV=1	56.641	512	-0.838777
							MSMEG_4698	Uncharacterized protein OS=Mycolicibacterium smegmatis (strain ATCC 700084 / mc(2)155) OX=246196 GN=MSMEG_4698 PE=4 SV=1	15.469	135	0.596642
							MSMEG_4702	ABC-type transporter, permease components OS=Mycolicibacterium smegmatis (strain ATCC 700084 / mc(2)155) OX=246196 GN=MSMEG_4702 PE=4 SV=1	70.232	666	-0.667514
							MSMEG_4703	Glycerol-3-phosphate acyltransferase OS=Mycolicibacterium smegmatis (strain ATCC 700084 / mc(2)155) OX=246196 GN=MSMEG_4703 PE=3 SV=1	88.938	786	-1.45808
							MSMEG_4704	Acyltransferase family protein OS=Mycolicibacterium smegmatis (strain ATCC 700084 / mc(2)155) OX=246196 GN=MSMEG_4704 PE=3 SV=1	55.259	508	-1.50143
							MSMEG_4705	Diacylglycerol O-acyltransferase OS=Mycolicibacterium smegmatis (strain ATCC 700084 / mc(2)155) OX=246196 GN=MSMEG_4705 PE=3 SV=1	51.879	488	-0.675012
							MSMEG_4708	Putative methyltransferase OS=Mycolicibacterium smegmatis (strain ATCC 700084 / mc(2)155) OX=246196 GN=MSMEG_4708 PE=4 SV=1	22.373	200	-2.1133
							MSMEG_4709	Enoyl-CoA hydratase OS=Mycolicibacterium smegmatis (strain ATCC 700084 / mc(2)155) OX=246196 GN=MSMEG_4709 PE=3 SV=1	25.57	249	-0.513934
							MSMEG_4710	Dihydrolipoamide acetyltransferase component of pyruvate dehydrogenase complex OS=Mycolicibacterium smegmatis (strain ATCC 700084 / mc(2)155) OX=246196 GN=MSMEG_4710 PE=3 SV=1	42.842	406	-0.897995
							MSMEG_4713	HpcH/HpaI aldolase/citrate lyase family protein OS=Mycolicibacterium smegmatis (strain ATCC 700084 / mc(2)155) OX=246196 GN=MSMEG_4713 PE=4 SV=1	28.705	269	0.836477
							MSMEG_4715	Acyl-CoA dehydrogenase OS=Mycolicibacterium smegmatis (strain ATCC 700084 / mc(2)155) OX=246196 GN=MSMEG_4715 PE=3 SV=1	41.303	387	0.880061
							MSMEG_4716	Biotin carboxyl carrier protein OS=Mycolicibacterium smegmatis (strain ATCC 700084 / mc(2)155) OX=246196 GN=MSMEG_4716 PE=4 SV=1	70.071	669	0.935516
							MSMEG_4717	Carboxyl transferase domain protein OS=Mycolicibacterium smegmatis (strain ATCC 700084 / mc(2)155) OX=246196 GN=MSMEG_4717 PE=3 SV=1	54.754	513	1.12142
							MSMEG_4728	Condensation domain protein OS=Mycolicibacterium smegmatis (strain ATCC 700084 / mc(2)155) OX=246196 GN=MSMEG_4728 PE=4 SV=1	53.121	480	2.20931
							MSMEG_4729	Uncharacterized protein OS=Mycolicibacterium smegmatis (strain ATCC 700084 / mc(2)155) OX=246196 GN=MSMEG_4729 PE=4 SV=1	49.952	462	3.92833
							MSMEG_4731	Acyl-CoA synthase OS=Mycolicibacterium smegmatis (strain ATCC 700084 / mc(2)155) OX=246196 GN=MSMEG_4731 PE=4 SV=1	62.541	577	5.25094
							MSMEG_4735	Uncharacterized protein OS=Mycolicibacterium smegmatis (strain ATCC 700084 / mc(2)155) OX=246196 GN=MSMEG_4735 PE=4 SV=1	32.96	294	0.69434
							MSMEG_4736	PS_pyruv_trans domain-containing protein OS=Mycolicibacterium smegmatis (strain ATCC 700084 / mc(2)155) OX=246196 GN=MSMEG_4736 PE=4 SV=1	35.705	338	1.38246
							MSMEG_4737	PS_pyruv_trans domain-containing protein OS=Mycolicibacterium smegmatis (strain ATCC 700084 / mc(2)155) OX=246196 GN=MSMEG_4737 PE=4 SV=1	33.723	319	1.63492
							MSMEG_4738	Uncharacterized protein OS=Mycolicibacterium smegmatis (strain ATCC 700084 / mc(2)155) OX=246196 GN=MSMEG_4738 PE=4 SV=1	21.78	190	2.13362
							MSMEG_4739	Uncharacterized protein OS=Mycolicibacterium smegmatis (strain ATCC 700084 / mc(2)155) OX=246196 GN=MSMEG_4739 PE=4 SV=1	25.281	226	-0.940292
							MSMEG_4742	Clavaldehyde dehydrogenase OS=Mycolicibacterium smegmatis (strain ATCC 700084 / mc(2)155) OX=246196 GN=MSMEG_4742 PE=4 SV=1	27.177	258	0.700782
							MSMEG_4757	Fatty acid synthase OS=Mycolicibacterium smegmatis (strain ATCC 700084 / mc(2)155) OX=246196 GN=MSMEG_4757 PE=1 SV=1	329.538	3089	0.935078
							MSMEG_4762	ABC transporter binding protein OS=Mycolicibacterium smegmatis (strain ATCC 700084 / mc(2)155) OX=246196 GN=MSMEG_4762 PE=4 SV=1	43.522	401	1.89277
							MSMEG_4765	Transcriptional regulator, MerR family protein OS=Mycolicibacterium smegmatis (strain ATCC 700084 / mc(2)155) OX=246196 GN=MSMEG_4765 PE=4 SV=1	23.339	220	-1.57717
							MSMEG_4767	Major facilitator superfamily protein permease OS=Mycolicibacterium smegmatis (strain ATCC 700084 / mc(2)155) OX=246196 GN=MSMEG_4767 PE=4 SV=1	44.718	423	-1.05135
							MSMEG_4770	Uncharacterized protein OS=Mycolicibacterium smegmatis (strain ATCC 700084 / mc(2)155) OX=246196 GN=MSMEG_4770 PE=4 SV=1	21.005	200	1.05817
							MSMEG_4771	Uncharacterized protein OS=Mycolicibacterium smegmatis (strain ATCC 700084 / mc(2)155) OX=246196 GN=MSMEG_4771 PE=4 SV=1	32.441	303	2.03331
							MSMEG_4779	Probable regulatory protein OS=Mycolicibacterium smegmatis (strain ATCC 700084 / mc(2)155) OX=246196 GN=MSMEG_4779 PE=4 SV=1	22.391	201	-0.601736
							MSMEG_4804	Uncharacterized protein OS=Mycolicibacterium smegmatis (strain ATCC 700084 / mc(2)155) OX=246196 GN=MSMEG_4804 PE=4 SV=1	12.138	115	-5.87077
							MSMEG_4811	Uncharacterized protein OS=Mycolicibacterium smegmatis (strain ATCC 700084 / mc(2)155) OX=246196 GN=MSMEG_4811 PE=4 SV=1	16.264	154	-0.971617
							MSMEG_4821	DUF1330 domain-containing protein OS=Mycolicibacterium smegmatis (strain ATCC 700084 / mc(2)155) OX=246196 GN=MSMEG_4821 PE=4 SV=1	10.186	96	1.29162
							MSMEG_4828	Alcohol dehydrogenase, zinc-binding OS=Mycolicibacterium smegmatis (strain ATCC 700084 / mc(2)155) OX=246196 GN=MSMEG_4828 PE=4 SV=1	33.321	324	0.604414
							MSMEG_4829	Cytochrome P450 OS=Mycolicibacterium smegmatis (strain ATCC 700084 / mc(2)155) OX=246196 GN=MSMEG_4829 PE=3 SV=1	44.93	396	1.04367
							MSMEG_4849	Carveol dehydrogenase OS=Mycolicibacterium smegmatis (strain ATCC 700084 / mc(2)155) OX=246196 GN=MSMEG_4849 PE=3 SV=1	29.469	281	0.935626
							MSMEG_4854	Peptidase, M24 family protein OS=Mycolicibacterium smegmatis (strain ATCC 700084 / mc(2)155) OX=246196 GN=MSMEG_4854 PE=4 SV=1	45.947	425	1.34168
							MSMEG_4855	Amidohydrolase family protein OS=Mycolicibacterium smegmatis (strain ATCC 700084 / mc(2)155) OX=246196 GN=MSMEG_4855 PE=4 SV=1	43.539	390	1.79634
							MSMEG_4856	Cytochrome P450 OS=Mycolicibacterium smegmatis (strain ATCC 700084 / mc(2)155) OX=246196 GN=MSMEG_4856 PE=3 SV=1	45.44	410	1.61025
							MSMEG_4858	Transcriptional regulator, TetR family protein OS=Mycolicibacterium smegmatis (strain ATCC 700084 / mc(2)155) OX=246196 GN=MSMEG_4858 PE=4 SV=1	25.396	234	2.21343
							MSMEG_4879	Bac_luciferase domain-containing protein OS=Mycolicibacterium smegmatis (strain ATCC 700084 / mc(2)155) OX=246196 GN=MSMEG_4879 PE=4 SV=1	33.98	318	0.642493
							MSMEG_4887	Cytochrome P450 OS=Mycolicibacterium smegmatis (strain ATCC 700084 / mc(2)155) OX=246196 GN=MSMEG_4887 PE=3 SV=1	44.969	400	8.83619
							MSMEG_4888	Periplasmic binding proteins and sugar binding domain of the LacI family protein, putative OS=Mycolicibacterium smegmatis (strain ATCC 700084 / mc(2)155) OX=246196 GN=MSMEG_4888 PE=4 SV=1	34.865	333	-2.53637
							MSMEG_4893	Putative neutral zinc metallopeptidase OS=Mycolicibacterium smegmatis (strain ATCC 700084 / mc(2)155) OX=246196 GN=MSMEG_4893 PE=4 SV=1	50.517	481	1.62539
							MSMEG_4894	DUF4333 domain-containing protein OS=Mycolicibacterium smegmatis (strain ATCC 700084 / mc(2)155) OX=246196 GN=MSMEG_4894 PE=4 SV=1	19.831	194	1.07393
							MSMEG_4898	Uncharacterized protein OS=Mycolicibacterium smegmatis (strain ATCC 700084 / mc(2)155) OX=246196 GN=MSMEG_4898 PE=4 SV=1	14.456	124	-1.19871
							MSMEG_4900	Pks14 protein OS=Mycolicibacterium smegmatis (strain ATCC 700084 / mc(2)155) OX=246196 GN=MSMEG_4900 PE=4 SV=1	13.039	114	-0.530593
							MSMEG_4902	Metal-dependent hydrolase of the beta-lactamase superfamily protein III OS=Mycolicibacterium smegmatis (strain ATCC 700084 / mc(2)155) OX=246196 GN=MSMEG_4902 PE=4 SV=1	26.979	252	-3.14706
							MSMEG_4906	ThiS family protein OS=Mycolicibacterium smegmatis (strain ATCC 700084 / mc(2)155) OX=246196 GN=MSMEG_4906 PE=4 SV=1	9.825	93	0.55135
							MSMEG_4908	Endo-type 6-aminohexanoate oligomer hydrolase OS=Mycolicibacterium smegmatis (strain ATCC 700084 / mc(2)155) OX=246196 GN=MSMEG_4908 PE=3 SV=1	33.94	339	-0.69449
							MSMEG_4912	Putative helicase OS=Mycolicibacterium smegmatis (strain ATCC 700084 / mc(2)155) OX=246196 GN=MSMEG_4912 PE=4 SV=1	72.802	683	-3.11279
							MSMEG_4919	DUF3817 domain-containing protein OS=Mycolicibacterium smegmatis (strain ATCC 700084 / mc(2)155) OX=246196 GN=MSMEG_4919 PE=4 SV=1	13.263	127	-1.25594
							MSMEG_4922	Uncharacterized protein OS=Mycolicibacterium smegmatis (strain ATCC 700084 / mc(2)155) OX=246196 GN=MSMEG_4922 PE=4 SV=1	11.482	99	-1.09482
							MSMEG_4943	Uncharacterized protein OS=Mycolicibacterium smegmatis (strain ATCC 700084 / mc(2)155) OX=246196 GN=MSMEG_4943 PE=4 SV=1	15.527	148	1.07155
							MSMEG_4953	Putative transcriptional regulator OS=Mycolicibacterium smegmatis (strain ATCC 700084 / mc(2)155) OX=246196 GN=MSMEG_4953 PE=4 SV=1	21.658	201	-0.813785
							MSMEG_4962	RemO protein OS=Mycolicibacterium smegmatis (strain ATCC 700084 / mc(2)155) OX=246196 GN=MSMEG_4962 PE=4 SV=1	44.799	408	-1.11252
							MSMEG_4966	CalU12 protein OS=Mycolicibacterium smegmatis (strain ATCC 700084 / mc(2)155) OX=246196 GN=MSMEG_4966 PE=4 SV=1	25.967	226	0.54644
							MSMEG_4967	Bac_luciferase domain-containing protein OS=Mycolicibacterium smegmatis (strain ATCC 700084 / mc(2)155) OX=246196 GN=MSMEG_4967 PE=4 SV=1	31.358	293	-0.962902
							MSMEG_4968	Two-component system sensor kinase OS=Mycolicibacterium smegmatis (strain ATCC 700084 / mc(2)155) OX=246196 GN=MSMEG_4968 PE=4 SV=1	42.807	403	0.684609
							MSMEG_4974	Rrf2 family protein (Putative transcriptional regulator) OS=Mycolicibacterium smegmatis (strain ATCC 700084 / mc(2)155) OX=246196 GN=MSMEG_4974 PE=4 SV=1	16.696	156	-0.601742
							MSMEG_4985	Carbonic anhydrase OS=Mycolicibacterium smegmatis (strain ATCC 700084 / mc(2)155) OX=246196 GN=MSMEG_4985 PE=4 SV=1	18.03	163	0.770373
							MSMEG_4986	Glycosyl transferase, family protein 39 OS=Mycolicibacterium smegmatis (strain ATCC 700084 / mc(2)155) OX=246196 GN=MSMEG_4986 PE=4 SV=1	66.114	634	0.997017
							MSMEG_4989	Histidine kinase OS=Mycolicibacterium smegmatis (strain ATCC 700084 / mc(2)155) OX=246196 GN=MSMEG_4989 PE=4 SV=1	56.287	527	-1.92764
							MSMEG_4990	DNA-binding response regulator OS=Mycolicibacterium smegmatis (strain ATCC 700084 / mc(2)155) OX=246196 GN=MSMEG_4990 PE=4 SV=1	27.256	249	-1.23211
							MSMEG_4995	Oligopeptide transport system permease protein AppB OS=Mycolicibacterium smegmatis (strain ATCC 700084 / mc(2)155) OX=246196 GN=MSMEG_4995 PE=3 SV=1	35.341	325	-1.43103
							MSMEG_4998	Hydrolase, alpha/beta fold family protein OS=Mycolicibacterium smegmatis (strain ATCC 700084 / mc(2)155) OX=246196 GN=MSMEG_4998 PE=4 SV=1	43.431	409	-0.551182
							MSMEG_4999	Bacterial extracellular solute-binding protein, family protein 5 OS=Mycolicibacterium smegmatis (strain ATCC 700084 / mc(2)155) OX=246196 GN=MSMEG_4999 PE=4 SV=1	61.076	568	0.511853
							MSMEG_5001	Pesticide degrading monooxygenase OS=Mycolicibacterium smegmatis (strain ATCC 700084 / mc(2)155) OX=246196 GN=MSMEG_5001 PE=4 SV=1	43.513	406	0.887712
							MSMEG_5005	LprC protein OS=Mycolicibacterium smegmatis (strain ATCC 700084 / mc(2)155) OX=246196 GN=MSMEG_5005 PE=4 SV=1	19.495	186	1.0866
							MSMEG_5009	ABC transporter OS=Mycolicibacterium smegmatis (strain ATCC 700084 / mc(2)155) OX=246196 GN=MSMEG_5009 PE=4 SV=1	68.033	625	-0.564268
							MSMEG_5010	Uncharacterized protein OS=Mycolicibacterium smegmatis (strain ATCC 700084 / mc(2)155) OX=246196 GN=MSMEG_5010 PE=4 SV=1	19.515	173	0.919422
							MSMEG_5014	Copper-translocating P-type ATPase OS=Mycolicibacterium smegmatis (strain ATCC 700084 / mc(2)155) OX=246196 GN=MSMEG_5014 PE=3 SV=1	76.929	743	-0.815582
							MSMEG_5015	Secreted protein OS=Mycolicibacterium smegmatis (strain ATCC 700084 / mc(2)155) OX=246196 GN=MSMEG_5015 PE=4 SV=1	28.849	274	-0.624805
							MSMEG_5016	Conserved domain protein OS=Mycolicibacterium smegmatis (strain ATCC 700084 / mc(2)155) OX=246196 GN=MSMEG_5016 PE=4 SV=1	6.972	68	-0.662923
							MSMEG_5018	Adenylate and Guanylate cyclase catalytic domain protein OS=Mycolicibacterium smegmatis (strain ATCC 700084 / mc(2)155) OX=246196 GN=MSMEG_5018 PE=3 SV=1	39.776	374	-1.14622
							MSMEG_5022	Flavin-containing monooxygenase FMO OS=Mycolicibacterium smegmatis (strain ATCC 700084 / mc(2)155) OX=246196 GN=MSMEG_5022 PE=4 SV=1	68.17	613	4.11727
							MSMEG_5024	T/U mismatch-specific DNA glycosylase OS=Mycolicibacterium smegmatis (strain ATCC 700084 / mc(2)155) OX=246196 GN=MSMEG_5024 PE=4 SV=1	17.836	162	-0.698764
							MSMEG_5025	Putative transcriptional regulator OS=Mycolicibacterium smegmatis (strain ATCC 700084 / mc(2)155) OX=246196 GN=MSMEG_5025 PE=4 SV=1	31.019	278	-1.76068
							MSMEG_5027	Glyoxalase family protein OS=Mycolicibacterium smegmatis (strain ATCC 700084 / mc(2)155) OX=246196 GN=MSMEG_5027 PE=4 SV=1	16.757	156	-0.593265
							MSMEG_5031	Type-5 uracil-DNA glycosylase OS=Mycolicibacterium smegmatis (strain ATCC 700084 / mc(2)155) OX=246196 GN=MSMEG_5031 PE=3 SV=1	30.642	290	-0.995181
							MSMEG_5032	Putative transcriptional regulator OS=Mycolicibacterium smegmatis (strain ATCC 700084 / mc(2)155) OX=246196 GN=MSMEG_5032 PE=4 SV=1	23.616	216	-0.963613
							MSMEG_5034	MDMPI_N domain-containing protein OS=Mycolicibacterium smegmatis (strain ATCC 700084 / mc(2)155) OX=246196 GN=MSMEG_5034 PE=4 SV=1	24.33	228	0.589471
							MSMEG_5036	Rhomboid family protein OS=Mycolicibacterium smegmatis (strain ATCC 700084 / mc(2)155) OX=246196 GN=MSMEG_5036 PE=4 SV=1	26.739	250	-1.95791
							MSMEG_5037	Oxidoreductase, FAD-binding OS=Mycolicibacterium smegmatis (strain ATCC 700084 / mc(2)155) OX=246196 GN=MSMEG_5037 PE=4 SV=1	47.316	455	-0.668612
							MSMEG_5038	Putative cytochrome P450 123 OS=Mycolicibacterium smegmatis (strain ATCC 700084 / mc(2)155) OX=246196 GN=MSMEG_5038 PE=3 SV=1	44.379	406	1.53683
							MSMEG_5041	Probable acyltransferase OS=Mycolicibacterium smegmatis (strain ATCC 700084 / mc(2)155) OX=246196 GN=MSMEG_5041 PE=4 SV=1	42.261	382	0.863697
							MSMEG_5048	Uncharacterized protein OS=Mycolicibacterium smegmatis (strain ATCC 700084 / mc(2)155) OX=246196 GN=MSMEG_5048 PE=4 SV=1	26.261	253	-0.967767
							MSMEG_5051	Major facilitator superfamily protein OS=Mycolicibacterium smegmatis (strain ATCC 700084 / mc(2)155) OX=246196 GN=MSMEG_5051 PE=4 SV=1	46.232	436	-1.09173
							MSMEG_5054	ABC transporter, quaternary amine uptake transporter (QAT) family protein, substrate-binding protein OS=Mycolicibacterium smegmatis (strain ATCC 700084 / mc(2)155) OX=246196 GN=MSMEG_5054 PE=4 SV=1	29.157	280	0.577015
							MSMEG_5060	ABC transporter, permease protein SugA OS=Mycolicibacterium smegmatis (strain ATCC 700084 / mc(2)155) OX=246196 GN=MSMEG_5060 PE=3 SV=1	32.719	305	0.891646
							MSMEG_5061	Bacterial extracellular solute-binding protein OS=Mycolicibacterium smegmatis (strain ATCC 700084 / mc(2)155) OX=246196 GN=MSMEG_5061 PE=1 SV=1	50.14	465	0.777143
							MSMEG_5070	Trypsin OS=Mycolicibacterium smegmatis (strain ATCC 700084 / mc(2)155) OX=246196 GN=MSMEG_5070 PE=3 SV=1	51.632	498	-0.912046
							MSMEG_5073	Putative O-methyltransferase MSMEG_5073/MSMEI_4947 OS=Mycolicibacterium smegmatis (strain ATCC 700084 / mc(2)155) OX=246196 GN=MSMEG_5073 PE=1 SV=1	21.703	210	-0.508913
							MSMEG_5087	Cytokinin riboside 5'-monophosphate phosphoribohydrolase OS=Mycolicibacterium smegmatis (strain ATCC 700084 / mc(2)155) OX=246196 GN=MSMEG_5087 PE=1 SV=1	20.73	194	0.611026
							MSMEG_5088	Tetratricopeptide repeat family protein OS=Mycolicibacterium smegmatis (strain ATCC 700084 / mc(2)155) OX=246196 GN=MSMEG_5088 PE=4 SV=1	72.782	691	-1.33859
							MSMEG_5090	Uncharacterized protein OS=Mycolicibacterium smegmatis (strain ATCC 700084 / mc(2)155) OX=246196 GN=MSMEG_5090 PE=4 SV=1	26.346	240	1.7659
							MSMEG_5100	Pyruvate ferredoxin/flavodoxin oxidoreductase family protein OS=Mycolicibacterium smegmatis (strain ATCC 700084 / mc(2)155) OX=246196 GN=MSMEG_5100 PE=3 SV=1	125.024	1161	-0.848751
							MSMEG_5102	ABC transporter ATP-binding protein OS=Mycolicibacterium smegmatis (strain ATCC 700084 / mc(2)155) OX=246196 GN=MSMEG_5102 PE=4 SV=1	58.22	540	-1.08858
							MSMEG_5116	Uncharacterized protein OS=Mycolicibacterium smegmatis (strain ATCC 700084 / mc(2)155) OX=246196 GN=MSMEG_5116 PE=4 SV=1	18.014	164	-0.779056
							MSMEG_5125	YceI like family protein OS=Mycolicibacterium smegmatis (strain ATCC 700084 / mc(2)155) OX=246196 GN=MSMEG_5125 PE=4 SV=1	19.257	182	1.60147
							MSMEG_5126	5-amino-6-(D-ribitylamino)uracil--L-tyrosine 4-hydroxyphenyl transferase OS=Mycolicibacterium smegmatis (strain ATCC 700084 / mc(2)155) OX=246196 GN=MSMEG_5126 PE=3 SV=1	95.232	874	-0.598909
							MSMEG_5136	Helix-turn-helix motif OS=Mycolicibacterium smegmatis (strain ATCC 700084 / mc(2)155) OX=246196 GN=MSMEG_5136 PE=4 SV=1	16.674	150	-4.07373
							MSMEG_5143	HTH-type transcriptional regulator DegA OS=Mycolicibacterium smegmatis (strain ATCC 700084 / mc(2)155) OX=246196 GN=MSMEG_5143 PE=4 SV=1	36.795	353	1.19442
							MSMEG_5153	Uncharacterized protein OS=Mycolicibacterium smegmatis (strain ATCC 700084 / mc(2)155) OX=246196 GN=MSMEG_5153 PE=4 SV=1	31.527	327	-1.04167
							MSMEG_5156	Base excision DNA repair protein, HhH-GPD family protein OS=Mycolicibacterium smegmatis (strain ATCC 700084 / mc(2)155) OX=246196 GN=MSMEG_5156 PE=4 SV=1	20.891	193	0.74711
							MSMEG_5164	Zinc-type alcohol dehydrogenase-like protein OS=Mycolicibacterium smegmatis (strain ATCC 700084 / mc(2)155) OX=246196 GN=MSMEG_5164 PE=3 SV=1	35.899	332	-0.808344
							MSMEG_5170	Pyridoxamine 5'-phosphate oxidase family protein OS=Mycolicibacterium smegmatis (strain ATCC 700084 / mc(2)155) OX=246196 GN=MSMEG_5170 PE=4 SV=1	16.445	147	-0.534794
							MSMEG_5172	Uncharacterized protein OS=Mycolicibacterium smegmatis (strain ATCC 700084 / mc(2)155) OX=246196 GN=MSMEG_5172 PE=4 SV=1	18.821	171	-0.505658
							MSMEG_5173	O-methyltransferase, putative OS=Mycolicibacterium smegmatis (strain ATCC 700084 / mc(2)155) OX=246196 GN=MSMEG_5173 PE=4 SV=1	31.243	278	-0.803138
							MSMEG_5174	Regulatory protein GntR, HTH OS=Mycolicibacterium smegmatis (strain ATCC 700084 / mc(2)155) OX=246196 GN=MSMEG_5174 PE=4 SV=1	12.687	118	-1.19252
							MSMEG_5177	Regulatory protein, TetR OS=Mycolicibacterium smegmatis (strain ATCC 700084 / mc(2)155) OX=246196 GN=MSMEG_5177 PE=4 SV=1	25.924	239	-0.89497
							MSMEG_5180	Uncharacterized protein OS=Mycolicibacterium smegmatis (strain ATCC 700084 / mc(2)155) OX=246196 GN=MSMEG_5180 PE=4 SV=1	4.861	43	-0.761685
							MSMEG_5182	2-Nitropropane dioxygenase OS=Mycolicibacterium smegmatis (strain ATCC 700084 / mc(2)155) OX=246196 GN=MSMEG_5182 PE=4 SV=1	35.558	337	0.514049
							MSMEG_5185	Enoyl-CoA hydratase PaaB OS=Mycolicibacterium smegmatis (strain ATCC 700084 / mc(2)155) OX=246196 GN=MSMEG_5185 PE=3 SV=1	28.654	275	0.562634
							MSMEG_5189	Oxidoreductase OS=Mycolicibacterium smegmatis (strain ATCC 700084 / mc(2)155) OX=246196 GN=MSMEG_5189 PE=4 SV=1	39.476	378	-1.5114
							MSMEG_5197	Long-chain specific acyl-CoA dehydrogenase OS=Mycolicibacterium smegmatis (strain ATCC 700084 / mc(2)155) OX=246196 GN=MSMEG_5197 PE=3 SV=1	42.321	380	1.09204
							MSMEG_5198	Carnitinyl-CoA dehydratase OS=Mycolicibacterium smegmatis (strain ATCC 700084 / mc(2)155) OX=246196 GN=MSMEG_5198 PE=3 SV=1	27.924	264	0.834325
							MSMEG_5199	Putative acyl-CoA dehydrogenase OS=Mycolicibacterium smegmatis (strain ATCC 700084 / mc(2)155) OX=246196 GN=MSMEG_5199 PE=3 SV=1	39.839	385	1.23431
							MSMEG_5207	Uncharacterized protein OS=Mycolicibacterium smegmatis (strain ATCC 700084 / mc(2)155) OX=246196 GN=MSMEG_5207 PE=4 SV=1	25.281	231	1.81283
							MSMEG_5208	Uncharacterized protein OS=Mycolicibacterium smegmatis (strain ATCC 700084 / mc(2)155) OX=246196 GN=MSMEG_5208 PE=4 SV=1	20.666	192	0.68632
							MSMEG_5213	Uncharacterized protein OS=Mycolicibacterium smegmatis (strain ATCC 700084 / mc(2)155) OX=246196 GN=MSMEG_5213 PE=4 SV=1	25.416	226	-0.826417
							MSMEG_5216	Glyoxalase family protein OS=Mycolicibacterium smegmatis (strain ATCC 700084 / mc(2)155) OX=246196 GN=MSMEG_5216 PE=4 SV=1	14.688	135	2.16005
							MSMEG_5219	Riboflavin biosynthesis protein RibD C-domain protein OS=Mycolicibacterium smegmatis (strain ATCC 700084 / mc(2)155) OX=246196 GN=MSMEG_5219 PE=4 SV=1	20.546	185	-0.678029
							MSMEG_5220	Esterase/lipase/thioesterase OS=Mycolicibacterium smegmatis (strain ATCC 700084 / mc(2)155) OX=246196 GN=MSMEG_5220 PE=4 SV=1	33.772	315	-1.02241
							MSMEG_5228	3-beta hydroxysteroid dehydrogenase/isomerase family protein OS=Mycolicibacterium smegmatis (strain ATCC 700084 / mc(2)155) OX=246196 GN=MSMEG_5228 PE=4 SV=1	38.805	356	-1.1291
							MSMEG_5231	Uncharacterized protein OS=Mycolicibacterium smegmatis (strain ATCC 700084 / mc(2)155) OX=246196 GN=MSMEG_5231 PE=4 SV=1	7.272	69	-2.40578
							MSMEG_5237	Uncharacterized protein OS=Mycolicibacterium smegmatis (strain ATCC 700084 / mc(2)155) OX=246196 GN=MSMEG_5237 PE=3 SV=1	42.53	395	-0.829879
							MSMEG_5242	Diacylglycerol O-acyltransferase OS=Mycolicibacterium smegmatis (strain ATCC 700084 / mc(2)155) OX=246196 GN=MSMEG_5242 PE=3 SV=1	49.674	468	-5.84298
							MSMEG_5243	Helix-turn-helix motif OS=Mycolicibacterium smegmatis (strain ATCC 700084 / mc(2)155) OX=246196 GN=MSMEG_5243 PE=4 SV=1	16.162	147	-4.06354
							MSMEG_5244	Two component transcriptional regulatory protein devr OS=Mycolicibacterium smegmatis (strain ATCC 700084 / mc(2)155) OX=246196 GN=MSMEG_5244 PE=4 SV=1	22.926	211	-2.99677
							MSMEG_5245	Universal stress protein family protein OS=Mycolicibacterium smegmatis (strain ATCC 700084 / mc(2)155) OX=246196 GN=MSMEG_5245 PE=3 SV=1	30.069	280	-4.3496
							MSMEG_5246	Uncharacterized protein OS=Mycolicibacterium smegmatis (strain ATCC 700084 / mc(2)155) OX=246196 GN=MSMEG_5246 PE=1 SV=1	36.221	329	-5.38702
							MSMEG_5247	PhoH family protein OS=Mycolicibacterium smegmatis (strain ATCC 700084 / mc(2)155) OX=246196 GN=MSMEG_5247 PE=4 SV=1	47.17	437	-0.976749
							MSMEG_5248	Acyl-[ACP] desaturase OS=Mycolicibacterium smegmatis (strain ATCC 700084 / mc(2)155) OX=246196 GN=MSMEG_5248 PE=3 SV=1	31.022	275	-1.38796
							MSMEG_5255	Uncharacterized protein OS=Mycolicibacterium smegmatis (strain ATCC 700084 / mc(2)155) OX=246196 GN=MSMEG_5255 PE=4 SV=1	48.089	454	-0.79248
							MSMEG_5257	Channel protein, hemolysin III family protein OS=Mycolicibacterium smegmatis (strain ATCC 700084 / mc(2)155) OX=246196 GN=MSMEG_5257 PE=3 SV=1	27.747	256	-1.32942
							MSMEG_5259	Thioredox_DsbH domain-containing protein OS=Mycolicibacterium smegmatis (strain ATCC 700084 / mc(2)155) OX=246196 GN=MSMEG_5259 PE=4 SV=1	70.095	657	-0.911838
							MSMEG_5266	RDD family protein OS=Mycolicibacterium smegmatis (strain ATCC 700084 / mc(2)155) OX=246196 GN=MSMEG_5266 PE=4 SV=1	26.525	245	-1.21786
							MSMEG_5267	Glutaryl-CoA dehydrogenase OS=Mycolicibacterium smegmatis (strain ATCC 700084 / mc(2)155) OX=246196 GN=MSMEG_5267 PE=3 SV=1	42.598	396	-0.806605
							MSMEG_5272	Conserved exported protein OS=Mycolicibacterium smegmatis (strain ATCC 700084 / mc(2)155) OX=246196 GN=MSMEG_5272 PE=4 SV=1	32.729	317	-1.57707
							MSMEG_5275	Permease of the major facilitator superfamily protein OS=Mycolicibacterium smegmatis (strain ATCC 700084 / mc(2)155) OX=246196 GN=MSMEG_5275 PE=4 SV=1	29.343	278	-2.13691
							MSMEG_5280	Cysteine dioxygenase type I superfamily protein OS=Mycolicibacterium smegmatis (strain ATCC 700084 / mc(2)155) OX=246196 GN=MSMEG_5280 PE=3 SV=1	19.802	182	1.3833
							MSMEG_5281	LpqV protein OS=Mycolicibacterium smegmatis (strain ATCC 700084 / mc(2)155) OX=246196 GN=MSMEG_5281 PE=4 SV=1	15.624	156	2.59431
							MSMEG_5283	Hydrolase, CocE/NonD family protein OS=Mycolicibacterium smegmatis (strain ATCC 700084 / mc(2)155) OX=246196 GN=MSMEG_5283 PE=4 SV=1	62.865	561	1.27786
							MSMEG_5284	Patatin OS=Mycolicibacterium smegmatis (strain ATCC 700084 / mc(2)155) OX=246196 GN=MSMEG_5284 PE=4 SV=1	35.697	340	-1.69939
							MSMEG_5285	Phospholipase, patatin family protein OS=Mycolicibacterium smegmatis (strain ATCC 700084 / mc(2)155) OX=246196 GN=MSMEG_5285 PE=4 SV=1	30.071	290	-0.539368
							MSMEG_5287	Dehydrogenase OS=Mycolicibacterium smegmatis (strain ATCC 700084 / mc(2)155) OX=246196 GN=MSMEG_5287 PE=3 SV=1	36.165	347	-1.78216
							MSMEG_5292	Uncharacterized protein OS=Mycolicibacterium smegmatis (strain ATCC 700084 / mc(2)155) OX=246196 GN=MSMEG_5292 PE=4 SV=1	10.787	101	2.37823
							MSMEG_5300	Short-chain type dehydrogenase/reductase OS=Mycolicibacterium smegmatis (strain ATCC 700084 / mc(2)155) OX=246196 GN=MSMEG_5300 PE=4 SV=1	25.057	242	-1.06332
							MSMEG_5302	Aerobic C4-dicarboxylate transport protein OS=Mycolicibacterium smegmatis (strain ATCC 700084 / mc(2)155) OX=246196 GN=MSMEG_5302 PE=4 SV=1	47.519	457	1.98562
							MSMEG_5306	Transcriptional regulatory protein OS=Mycolicibacterium smegmatis (strain ATCC 700084 / mc(2)155) OX=246196 GN=MSMEG_5306 PE=4 SV=1	24.975	230	-0.877059
							MSMEG_5307	TetR-family protein transcriptional regulator OS=Mycolicibacterium smegmatis (strain ATCC 700084 / mc(2)155) OX=246196 GN=MSMEG_5307 PE=4 SV=1	25.53	237	-1.27278
							MSMEG_5310	SAM-dependent methyltransferase OS=Mycolicibacterium smegmatis (strain ATCC 700084 / mc(2)155) OX=246196 GN=MSMEG_5310 PE=4 SV=1	28.544	269	-1.69577
							MSMEG_5315	Gp35 protein OS=Mycolicibacterium smegmatis (strain ATCC 700084 / mc(2)155) OX=246196 GN=MSMEG_5315 PE=4 SV=1	29.607	275	-1.83575
							MSMEG_5316	Glutamine ABC transporter, ATP-binding protein OS=Mycolicibacterium smegmatis (strain ATCC 700084 / mc(2)155) OX=246196 GN=MSMEG_5316 PE=4 SV=1	28.099	257	-1.19337
							MSMEG_5318	Glutamine ABC transporter, permease/substrate-binding protein OS=Mycolicibacterium smegmatis (strain ATCC 700084 / mc(2)155) OX=246196 GN=MSMEG_5318 PE=3 SV=1	50.783	468	-1.45984
							MSMEG_5328	Uncharacterized protein OS=Mycolicibacterium smegmatis (strain ATCC 700084 / mc(2)155) OX=246196 GN=MSMEG_5328 PE=4 SV=1	11.037	99	1.66778
							MSMEG_5335	Formamidase OS=Mycolicibacterium smegmatis (strain ATCC 700084 / mc(2)155) OX=246196 GN=MSMEG_5335 PE=4 SV=1	44.838	415	-1.56934
							MSMEG_5338	Regulatory protein, MarR OS=Mycolicibacterium smegmatis (strain ATCC 700084 / mc(2)155) OX=246196 GN=MSMEG_5338 PE=4 SV=1	15.742	142	1.18481
							MSMEG_5342	Uncharacterized protein OS=Mycolicibacterium smegmatis (strain ATCC 700084 / mc(2)155) OX=246196 GN=MSMEG_5342 PE=4 SV=1	11.659	109	-0.840678
							MSMEG_5343	Uncharacterized protein OS=Mycolicibacterium smegmatis (strain ATCC 700084 / mc(2)155) OX=246196 GN=MSMEG_5343 PE=4 SV=1	12.141	115	-0.552484
							MSMEG_5352	N-acetyltransferase domain-containing protein OS=Mycolicibacterium smegmatis (strain ATCC 700084 / mc(2)155) OX=246196 GN=MSMEG_5352 PE=4 SV=1	11.624	103	-1.23259
							MSMEG_5362	Uncharacterized protein OS=Mycolicibacterium smegmatis (strain ATCC 700084 / mc(2)155) OX=246196 GN=MSMEG_5362 PE=4 SV=1	26.614	254	-2.80502
							MSMEG_5363	Uncharacterized protein OS=Mycolicibacterium smegmatis (strain ATCC 700084 / mc(2)155) OX=246196 GN=MSMEG_5363 PE=4 SV=1	13.762	124	-1.02378
							MSMEG_5374	Glutamate--ammonia ligase OS=Mycolicibacterium smegmatis (strain ATCC 700084 / mc(2)155) OX=246196 GN=MSMEG_5374 PE=3 SV=1	52.812	477	0.762643
							MSMEG_5376	Uncharacterized protein OS=Mycolicibacterium smegmatis (strain ATCC 700084 / mc(2)155) OX=246196 GN=MSMEG_5376 PE=3 SV=1	14.442	131	-1.36598
							MSMEG_5395	Histidine kinase OS=Mycolicibacterium smegmatis (strain ATCC 700084 / mc(2)155) OX=246196 GN=MSMEG_5395 PE=4 SV=1	89.056	839	-1.69822
							MSMEG_5396	KDP operon transcriptional regulatory protein KdpE OS=Mycolicibacterium smegmatis (strain ATCC 700084 / mc(2)155) OX=246196 GN=MSMEG_5396 PE=4 SV=1	25.428	230	-1.77952
							MSMEG_5400	Dehydrogenase OS=Mycolicibacterium smegmatis (strain ATCC 700084 / mc(2)155) OX=246196 GN=MSMEG_5400 PE=4 SV=1	56.443	530	-0.659183
							MSMEG_5402	Dehydrogenase DhgA OS=Mycolicibacterium smegmatis (strain ATCC 700084 / mc(2)155) OX=246196 GN=MSMEG_5402 PE=4 SV=1	28.012	262	0.730432
							MSMEG_5410	Radical SAM domain protein OS=Mycolicibacterium smegmatis (strain ATCC 700084 / mc(2)155) OX=246196 GN=MSMEG_5410 PE=4 SV=1	58.089	522	-1.09231
							MSMEG_5412	Immunogenic protein MPT63 OS=Mycolicibacterium smegmatis (strain ATCC 700084 / mc(2)155) OX=246196 GN=MSMEG_5412 PE=4 SV=1	33.361	346	1.7814
							MSMEG_5416	LpqU protein OS=Mycolicibacterium smegmatis (strain ATCC 700084 / mc(2)155) OX=246196 GN=MSMEG_5416 PE=4 SV=1	23.949	224	1.88055
							MSMEG_5418	Iron permease FTR1 OS=Mycolicibacterium smegmatis (strain ATCC 700084 / mc(2)155) OX=246196 GN=MSMEG_5418 PE=3 SV=1	32.359	310	0.595982
							MSMEG_5424	Transcriptional regulator, TetR family protein OS=Mycolicibacterium smegmatis (strain ATCC 700084 / mc(2)155) OX=246196 GN=MSMEG_5424 PE=4 SV=1	22.488	204	-1.47796
							MSMEG_5435	Putative ligase MSMEG_5435/MSMEI_5285 OS=Mycolicibacterium smegmatis (strain ATCC 700084 / mc(2)155) OX=246196 GN=MSMEG_5435 PE=1 SV=1	58.778	545	1.03617
							MSMEG_5442	Glutamate dehydrogenase OS=Mycolicibacterium smegmatis (strain ATCC 700084 / mc(2)155) OX=246196 GN=MSMEG_5442 PE=3 SV=1	48.595	449	0.627264
							MSMEG_5444	RNA polymerase sigma-70 factor, TIGR02957 family protein OS=Mycolicibacterium smegmatis (strain ATCC 700084 / mc(2)155) OX=246196 GN=MSMEG_5444 PE=3 SV=1	32.993	301	-1.50737
							MSMEG_5452	DUF5642 domain-containing protein OS=Mycolicibacterium smegmatis (strain ATCC 700084 / mc(2)155) OX=246196 GN=MSMEG_5452 PE=1 SV=1	23.691	225	0.829025
							MSMEG_5454	Choloylglycine hydrolase, putative OS=Mycolicibacterium smegmatis (strain ATCC 700084 / mc(2)155) OX=246196 GN=MSMEG_5454 PE=3 SV=1	35.254	323	-0.900495
							MSMEG_5457	Shikimate 5-dehydrogenase OS=Mycolicibacterium smegmatis (strain ATCC 700084 / mc(2)155) OX=246196 GN=MSMEG_5457 PE=4 SV=1	29.595	282	-1.67752
							MSMEG_5458	Acetyltransferase Pat OS=Mycolicibacterium smegmatis (strain ATCC 700084 / mc(2)155) OX=246196 GN=MSMEG_5458 PE=1 SV=1	36.848	333	-3.07503
							MSMEG_5468	Uncharacterized protein OS=Mycolicibacterium smegmatis (strain ATCC 700084 / mc(2)155) OX=246196 GN=MSMEG_5468 PE=4 SV=1	42.708	384	-0.708299
							MSMEG_5469	Acetyltransferase, GNAT family protein OS=Mycolicibacterium smegmatis (strain ATCC 700084 / mc(2)155) OX=246196 GN=MSMEG_5469 PE=1 SV=1	23.008	209	-0.658284
							MSMEG_5477	2-hydroxy-3-oxopropionate reductase OS=Mycolicibacterium smegmatis (strain ATCC 700084 / mc(2)155) OX=246196 GN=MSMEG_5477 PE=3 SV=1	30.687	304	1.87729
							MSMEG_5478	Hydroxypyruvate isomerase, putative OS=Mycolicibacterium smegmatis (strain ATCC 700084 / mc(2)155) OX=246196 GN=MSMEG_5478 PE=3 SV=1	29.471	277	2.07407
							MSMEG_5479	Type I antifreeze protein OS=Mycolicibacterium smegmatis (strain ATCC 700084 / mc(2)155) OX=246196 GN=MSMEG_5479 PE=4 SV=1	10.692	106	2.03382
							MSMEG_5484	Uncharacterized protein OS=Mycolicibacterium smegmatis (strain ATCC 700084 / mc(2)155) OX=246196 GN=MSMEG_5484 PE=4 SV=1	6.052	52	-1.30045
							MSMEG_5486	Peptidase S1 and S6, chymotrypsin/Hap OS=Mycolicibacterium smegmatis (strain ATCC 700084 / mc(2)155) OX=246196 GN=MSMEG_5486 PE=3 SV=1	44.525	444	-3.8261
							MSMEG_5490	Uncharacterized protein OS=Mycolicibacterium smegmatis (strain ATCC 700084 / mc(2)155) OX=246196 GN=MSMEG_5490 PE=4 SV=1	59.483	568	0.638706
							MSMEG_5491	Putative acyl-CoA dehydrogenase OS=Mycolicibacterium smegmatis (strain ATCC 700084 / mc(2)155) OX=246196 GN=MSMEG_5491 PE=1 SV=1	40.842	382	0.673749
							MSMEG_5494	Acyl-CoA dehydrogenase fadE12 OS=Mycolicibacterium smegmatis (strain ATCC 700084 / mc(2)155) OX=246196 GN=MSMEG_5494 PE=3 SV=1	41.253	386	0.680281
							MSMEG_5495	Enoyl-CoA hydratase OS=Mycolicibacterium smegmatis (strain ATCC 700084 / mc(2)155) OX=246196 GN=MSMEG_5495 PE=3 SV=1	26.47	255	0.557926
							MSMEG_5504	Conserved secreted protein OS=Mycolicibacterium smegmatis (strain ATCC 700084 / mc(2)155) OX=246196 GN=MSMEG_5504 PE=4 SV=1	27.613	253	-1.40042
							MSMEG_5505	Uncharacterized protein OS=Mycolicibacterium smegmatis (strain ATCC 700084 / mc(2)155) OX=246196 GN=MSMEG_5505 PE=4 SV=1	21.001	194	-0.974476
							MSMEG_5509	Lactamase_B domain-containing protein OS=Mycolicibacterium smegmatis (strain ATCC 700084 / mc(2)155) OX=246196 GN=MSMEG_5509 PE=4 SV=1	29.647	288	-1.05483
							MSMEG_5511	von Willebrand factor, type A OS=Mycolicibacterium smegmatis (strain ATCC 700084 / mc(2)155) OX=246196 GN=MSMEG_5511 PE=4 SV=1	73.899	666	-1.28441
							MSMEG_5512	Magnesium chelatase OS=Mycolicibacterium smegmatis (strain ATCC 700084 / mc(2)155) OX=246196 GN=MSMEG_5512 PE=4 SV=1	50.034	461	-1.21851
							MSMEG_5513	Non-specific serine/threonine protein kinase OS=Mycolicibacterium smegmatis (strain ATCC 700084 / mc(2)155) OX=246196 GN=MSMEG_5513 PE=4 SV=1	65.527	618	-0.587099
							MSMEG_5517	Uncharacterized protein OS=Mycolicibacterium smegmatis (strain ATCC 700084 / mc(2)155) OX=246196 GN=MSMEG_5517 PE=4 SV=1	49.926	487	-1.20547
							MSMEG_5518	Antigen 34 kDa OS=Mycolicibacterium smegmatis (strain ATCC 700084 / mc(2)155) OX=246196 GN=MSMEG_5518 PE=4 SV=1	30.413	299	2.89869
							MSMEG_5521	Acetyl-CoA acetyltransferase OS=Mycolicibacterium smegmatis (strain ATCC 700084 / mc(2)155) OX=246196 GN=MSMEG_5521 PE=1 SV=1	54.029	507	0.882304
							MSMEG_5522	Transcriptional Regulator, TetR family protein OS=Mycolicibacterium smegmatis (strain ATCC 700084 / mc(2)155) OX=246196 GN=MSMEG_5522 PE=4 SV=1	22.8	205	-2.42617
							MSMEG_5526	Peptidoglycan-binding LysM OS=Mycolicibacterium smegmatis (strain ATCC 700084 / mc(2)155) OX=246196 GN=MSMEG_5526 PE=4 SV=1	36.76	347	0.564196
							MSMEG_5527	Uncharacterized protein OS=Mycolicibacterium smegmatis (strain ATCC 700084 / mc(2)155) OX=246196 GN=MSMEG_5527 PE=4 SV=1	23.624	227	1.7706
							MSMEG_5529	NMT1 domain-containing protein OS=Mycolicibacterium smegmatis (strain ATCC 700084 / mc(2)155) OX=246196 GN=MSMEG_5529 PE=4 SV=1	33.446	322	-3.63477
							MSMEG_5536	Intracellular chorismate mutase OS=Mycolicibacterium smegmatis (strain ATCC 700084 / mc(2)155) OX=246196 GN=MSMEG_5536 PE=1 SV=2	11.754	104	0.829488
							MSMEG_5540	Uncharacterized protein OS=Mycolicibacterium smegmatis (strain ATCC 700084 / mc(2)155) OX=246196 GN=MSMEG_5540 PE=4 SV=1	21.071	191	1.08438
							MSMEG_5542	Transcriptional regulator, HTH_3 family protein OS=Mycolicibacterium smegmatis (strain ATCC 700084 / mc(2)155) OX=246196 GN=MSMEG_5542 PE=4 SV=1	10.295	93	0.695718
							MSMEG_5545	DNA-(apurinic or apyrimidinic site) lyase OS=Mycolicibacterium smegmatis (strain ATCC 700084 / mc(2)155) OX=246196 GN=MSMEG_5545 PE=3 SV=1	30.626	288	-1.91884
							MSMEG_5554	Antar domain protein OS=Mycolicibacterium smegmatis (strain ATCC 700084 / mc(2)155) OX=246196 GN=MSMEG_5554 PE=4 SV=1	26.166	238	-0.951623
							MSMEG_5557	Uncharacterized protein OS=Mycolicibacterium smegmatis (strain ATCC 700084 / mc(2)155) OX=246196 GN=MSMEG_5557 PE=4 SV=1	20.098	187	2.34235
							MSMEG_5558	Uncharacterized protein OS=Mycolicibacterium smegmatis (strain ATCC 700084 / mc(2)155) OX=246196 GN=MSMEG_5558 PE=4 SV=1	10.449	103	2.69207
							MSMEG_5567	Transcriptional regulator, TetR family protein OS=Mycolicibacterium smegmatis (strain ATCC 700084 / mc(2)155) OX=246196 GN=MSMEG_5567 PE=4 SV=1	22.608	200	-5.56586
							MSMEG_5568	Clavaldehyde dehydrogenase OS=Mycolicibacterium smegmatis (strain ATCC 700084 / mc(2)155) OX=246196 GN=MSMEG_5568 PE=3 SV=1	26.899	253	0.694397
							MSMEG_5571	ABC transporter ATP-binding protein OS=Mycolicibacterium smegmatis (strain ATCC 700084 / mc(2)155) OX=246196 GN=MSMEG_5571 PE=4 SV=1	39.573	361	1.15593
							MSMEG_5573	Sugar ABC transporter permease protein OS=Mycolicibacterium smegmatis (strain ATCC 700084 / mc(2)155) OX=246196 GN=MSMEG_5573 PE=3 SV=1	35.394	320	1.30928
							MSMEG_5574	Substrate binding protein OS=Mycolicibacterium smegmatis (strain ATCC 700084 / mc(2)155) OX=246196 GN=MSMEG_5574 PE=4 SV=1	48.65	447	1.58775
							MSMEG_5576	D-mannonate oxidoreductase OS=Mycolicibacterium smegmatis (strain ATCC 700084 / mc(2)155) OX=246196 GN=MSMEG_5576 PE=4 SV=1	53.001	478	0.925387
							MSMEG_5584	Short chain dehydrogenase OS=Mycolicibacterium smegmatis (strain ATCC 700084 / mc(2)155) OX=246196 GN=MSMEG_5584 PE=4 SV=1	26.994	264	-1.74361
							MSMEG_5586	DapB_N domain-containing protein OS=Mycolicibacterium smegmatis (strain ATCC 700084 / mc(2)155) OX=246196 GN=MSMEG_5586 PE=4 SV=1	37.915	358	-1.21307
							MSMEG_5591	Uncharacterized protein OS=Mycolicibacterium smegmatis (strain ATCC 700084 / mc(2)155) OX=246196 GN=MSMEG_5591 PE=4 SV=1	38.758	352	0.518425
							MSMEG_5593	Pyruvate dehydrogenase OS=Mycolicibacterium smegmatis (strain ATCC 700084 / mc(2)155) OX=246196 GN=MSMEG_5593 PE=3 SV=1	69.068	651	0.508294
							MSMEG_5601	Uncharacterized protein OS=Mycolicibacterium smegmatis (strain ATCC 700084 / mc(2)155) OX=246196 GN=MSMEG_5601 PE=4 SV=1	21.22	185	0.650866
							MSMEG_5609	Dioxygenase OS=Mycolicibacterium smegmatis (strain ATCC 700084 / mc(2)155) OX=246196 GN=MSMEG_5609 PE=3 SV=1	57.348	507	2.33933
							MSMEG_5612	Amino-acid acetyltransferase OS=Mycolicibacterium smegmatis (strain ATCC 700084 / mc(2)155) OX=246196 GN=MSMEG_5612 PE=4 SV=1	22.088	197	1.05838
							MSMEG_5614	Uncharacterized protein OS=Mycolicibacterium smegmatis (strain ATCC 700084 / mc(2)155) OX=246196 GN=MSMEG_5614 PE=4 SV=1	25.375	242	-0.849603
							MSMEG_5615	Cupin_5 domain-containing protein OS=Mycolicibacterium smegmatis (strain ATCC 700084 / mc(2)155) OX=246196 GN=MSMEG_5615 PE=4 SV=1	16.286	148	-1.12943
							MSMEG_5616	Glyoxalase/bleomycin resistance protein/dioxygenase OS=Mycolicibacterium smegmatis (strain ATCC 700084 / mc(2)155) OX=246196 GN=MSMEG_5616 PE=4 SV=1	27.13	256	1.30974
							MSMEG_5617	Immunogenic protein MPT63 OS=Mycolicibacterium smegmatis (strain ATCC 700084 / mc(2)155) OX=246196 GN=MSMEG_5617 PE=4 SV=1	16.197	158	0.71704
							MSMEG_5629	SGL domain-containing protein OS=Mycolicibacterium smegmatis (strain ATCC 700084 / mc(2)155) OX=246196 GN=MSMEG_5629 PE=4 SV=1	54.74	534	0.758668
							MSMEG_5632	Oxidoreductase, short chain dehydrogenase/reductase family protein OS=Mycolicibacterium smegmatis (strain ATCC 700084 / mc(2)155) OX=246196 GN=MSMEG_5632 PE=4 SV=1	27.112	257	-0.597555
							MSMEG_5638	Metallo-beta-lactamase family protein OS=Mycolicibacterium smegmatis (strain ATCC 700084 / mc(2)155) OX=246196 GN=MSMEG_5638 PE=4 SV=1	40.602	371	-0.788556
							MSMEG_5642	Acetyl-coenzyme a carboxylase carboxyl transferase OS=Mycolicibacterium smegmatis (strain ATCC 700084 / mc(2)155) OX=246196 GN=MSMEG_5642 PE=3 SV=1	51.214	489	-0.500765
							MSMEG_5644	Membrane protein OS=Mycolicibacterium smegmatis (strain ATCC 700084 / mc(2)155) OX=246196 GN=MSMEG_5644 PE=4 SV=1	70.624	668	-0.523729
							MSMEG_5650	AMP-dependent synthetase and ligase OS=Mycolicibacterium smegmatis (strain ATCC 700084 / mc(2)155) OX=246196 GN=MSMEG_5650 PE=4 SV=1	61.539	562	-1.77307
							MSMEG_5652	Alpha/beta hydrolase fold OS=Mycolicibacterium smegmatis (strain ATCC 700084 / mc(2)155) OX=246196 GN=MSMEG_5652 PE=4 SV=1	33.179	306	0.607334
							MSMEG_5654	Transcriptional regulator, LysR family protein OS=Mycolicibacterium smegmatis (strain ATCC 700084 / mc(2)155) OX=246196 GN=MSMEG_5654 PE=3 SV=1	31.6	289	1.4152
							MSMEG_5655	Hydrolase, carbon-nitrogen family protein OS=Mycolicibacterium smegmatis (strain ATCC 700084 / mc(2)155) OX=246196 GN=MSMEG_5655 PE=4 SV=1	30.009	281	-2.62471
							MSMEG_5657	Transcriptional regulator, LysR family protein OS=Mycolicibacterium smegmatis (strain ATCC 700084 / mc(2)155) OX=246196 GN=MSMEG_5657 PE=3 SV=1	34.329	318	-0.552043
							MSMEG_5658	Epoxide hydrolase OS=Mycolicibacterium smegmatis (strain ATCC 700084 / mc(2)155) OX=246196 GN=MSMEG_5658 PE=3 SV=1	41.964	370	-0.520877
							MSMEG_5660	ABC transporter ATP-binding protein OS=Mycolicibacterium smegmatis (strain ATCC 700084 / mc(2)155) OX=246196 GN=MSMEG_5660 PE=4 SV=1	71.603	650	0.809176
							MSMEG_5663	Histidine kinase OS=Mycolicibacterium smegmatis (strain ATCC 700084 / mc(2)155) OX=246196 GN=MSMEG_5663 PE=4 SV=1	47.819	446	-1.70194
							MSMEG_5667	Phytoene dehydrogenase OS=Mycolicibacterium smegmatis (strain ATCC 700084 / mc(2)155) OX=246196 GN=MSMEG_5667 PE=4 SV=1	55.154	519	-3.31577
							MSMEG_5668	Putative transcriptional regulator OS=Mycolicibacterium smegmatis (strain ATCC 700084 / mc(2)155) OX=246196 GN=MSMEG_5668 PE=4 SV=1	16.338	149	1.02395
							MSMEG_5674	Membrane transport protein OS=Mycolicibacterium smegmatis (strain ATCC 700084 / mc(2)155) OX=246196 GN=MSMEG_5674 PE=4 SV=1	45.307	435	-1.38524
							MSMEG_5678	Glyoxalase/bleomycin resistance protein/dioxygenase OS=Mycolicibacterium smegmatis (strain ATCC 700084 / mc(2)155) OX=246196 GN=MSMEG_5678 PE=4 SV=1	14.049	128	0.828193
							MSMEG_5679	Putative DNA-binding protein OS=Mycolicibacterium smegmatis (strain ATCC 700084 / mc(2)155) OX=246196 GN=MSMEG_5679 PE=4 SV=1	11.783	104	0.95872
							MSMEG_5680	Glyoxalase family protein OS=Mycolicibacterium smegmatis (strain ATCC 700084 / mc(2)155) OX=246196 GN=MSMEG_5680 PE=4 SV=1	16.264	151	0.557833
							MSMEG_5681	Probable ferredoxin/ferredoxin--NADP reductase OS=Mycolicibacterium smegmatis (strain ATCC 700084 / mc(2)155) OX=246196 GN=MSMEG_5681 PE=4 SV=1	59.229	557	2.22013
							MSMEG_5682	Uncharacterized protein OS=Mycolicibacterium smegmatis (strain ATCC 700084 / mc(2)155) OX=246196 GN=MSMEG_5682 PE=4 SV=1	38.153	325	3.521
							MSMEG_5696	'Cold-shock' DNA-binding domain protein OS=Mycolicibacterium smegmatis (strain ATCC 700084 / mc(2)155) OX=246196 GN=MSMEG_5696 PE=4 SV=1	16.633	149	0.807561
							MSMEG_5699	ThiS family protein OS=Mycolicibacterium smegmatis (strain ATCC 700084 / mc(2)155) OX=246196 GN=MSMEG_5699 PE=4 SV=1	8.45	80	-0.590923
							MSMEG_5700	Secreted protein OS=Mycolicibacterium smegmatis (strain ATCC 700084 / mc(2)155) OX=246196 GN=MSMEG_5700 PE=3 SV=1	47.761	486	2.38238
							MSMEG_5704	Uncharacterized protein OS=Mycolicibacterium smegmatis (strain ATCC 700084 / mc(2)155) OX=246196 GN=MSMEG_5704 PE=4 SV=1	7.069	65	-2.29871
							MSMEG_5705	Helicase_C_3 domain-containing protein OS=Mycolicibacterium smegmatis (strain ATCC 700084 / mc(2)155) OX=246196 GN=MSMEG_5705 PE=4 SV=1	78.851	751	-2.31157
							MSMEG_5708	DUF2510 domain-containing protein OS=Mycolicibacterium smegmatis (strain ATCC 700084 / mc(2)155) OX=246196 GN=MSMEG_5708 PE=4 SV=1	22.133	204	0.551247
							MSMEG_5712	LysR-family protein transcriptional regulator OS=Mycolicibacterium smegmatis (strain ATCC 700084 / mc(2)155) OX=246196 GN=MSMEG_5712 PE=4 SV=1	34.143	310	-1.20062
							MSMEG_5717	Pyridoxamine 5'-phosphate oxidase family protein OS=Mycolicibacterium smegmatis (strain ATCC 700084 / mc(2)155) OX=246196 GN=MSMEG_5717 PE=4 SV=1	15.873	141	0.550506
							MSMEG_5719	Oxidoreductase OS=Mycolicibacterium smegmatis (strain ATCC 700084 / mc(2)155) OX=246196 GN=MSMEG_5719 PE=4 SV=1	44.101	402	0.536328
							MSMEG_5720	3-hydroxyacyl-CoA dehydrogenase OS=Mycolicibacterium smegmatis (strain ATCC 700084 / mc(2)155) OX=246196 GN=MSMEG_5720 PE=4 SV=1	76.544	720	0.960628
							MSMEG_5721	Acetyl-CoA acetyltransferase OS=Mycolicibacterium smegmatis (strain ATCC 700084 / mc(2)155) OX=246196 GN=MSMEG_5721 PE=3 SV=1	42.023	403	0.901851
							MSMEG_5722	Uncharacterized protein OS=Mycolicibacterium smegmatis (strain ATCC 700084 / mc(2)155) OX=246196 GN=MSMEG_5722 PE=4 SV=1	7.089	62	-0.798848
							MSMEG_5724	Bacterial regulatory protein, MarR family protein OS=Mycolicibacterium smegmatis (strain ATCC 700084 / mc(2)155) OX=246196 GN=MSMEG_5724 PE=4 SV=1	17.414	155	-0.551395
							MSMEG_5732	Monooxygenase OS=Mycolicibacterium smegmatis (strain ATCC 700084 / mc(2)155) OX=246196 GN=MSMEG_5732 PE=4 SV=1	32.302	306	1.433
							MSMEG_5733	Universal stress protein family protein OS=Mycolicibacterium smegmatis (strain ATCC 700084 / mc(2)155) OX=246196 GN=MSMEG_5733 PE=3 SV=1	29.819	292	-4.47969
							MSMEG_5739	Putative long-chain fatty-acid--CoA ligase OS=Mycolicibacterium smegmatis (strain ATCC 700084 / mc(2)155) OX=246196 GN=MSMEG_5739 PE=4 SV=1	127.572	1173	1.17822
							MSMEG_5741	DUF218 domain-containing protein OS=Mycolicibacterium smegmatis (strain ATCC 700084 / mc(2)155) OX=246196 GN=MSMEG_5741 PE=4 SV=1	22.062	211	-1.79466
							MSMEG_5750	Uncharacterized protein OS=Mycolicibacterium smegmatis (strain ATCC 700084 / mc(2)155) OX=246196 GN=MSMEG_5750 PE=4 SV=1	4.139	37	0.719016
							MSMEG_5764	Putative cyanamide hydratase OS=Mycolicibacterium smegmatis (strain ATCC 700084 / mc(2)155) OX=246196 GN=MSMEG_5764 PE=4 SV=1	21.791	199	-2.39072
							MSMEG_5766	DUF732 domain-containing protein OS=Mycolicibacterium smegmatis (strain ATCC 700084 / mc(2)155) OX=246196 GN=MSMEG_5766 PE=4 SV=1	11.869	113	1.87107
							MSMEG_5767	DUF2236 domain-containing protein OS=Mycolicibacterium smegmatis (strain ATCC 700084 / mc(2)155) OX=246196 GN=MSMEG_5767 PE=4 SV=1	38.602	337	-0.724128
							MSMEG_5770	Uncharacterized protein OS=Mycolicibacterium smegmatis (strain ATCC 700084 / mc(2)155) OX=246196 GN=MSMEG_5770 PE=4 SV=1	14.909	152	1.79362
							MSMEG_5771	Uncharacterized protein OS=Mycolicibacterium smegmatis (strain ATCC 700084 / mc(2)155) OX=246196 GN=MSMEG_5771 PE=4 SV=1	13.276	137	0.709868
							MSMEG_5773	Fatty acid desaturase OS=Mycolicibacterium smegmatis (strain ATCC 700084 / mc(2)155) OX=246196 GN=MSMEG_5773 PE=3 SV=1	38.454	334	-1.8588
							MSMEG_5774	tRNA-dihydrouridine synthase OS=Mycolicibacterium smegmatis (strain ATCC 700084 / mc(2)155) OX=246196 GN=MSMEG_5774 PE=3 SV=1	41.7	389	-1.40764
							MSMEG_5775	LytR/CpsA/Psr family protein OS=Mycolicibacterium smegmatis (strain ATCC 700084 / mc(2)155) OX=246196 GN=MSMEG_5775 PE=3 SV=1	76.706	722	1.52958
							MSMEG_5778	Alcohol dehydrogenase, zinc-binding OS=Mycolicibacterium smegmatis (strain ATCC 700084 / mc(2)155) OX=246196 GN=MSMEG_5778 PE=4 SV=1	33.927	324	2.07743
							MSMEG_5788	Integral membrane protein OS=Mycolicibacterium smegmatis (strain ATCC 700084 / mc(2)155) OX=246196 GN=MSMEG_5788 PE=4 SV=1	16.46	159	0.536587
							MSMEG_5790	Uncharacterized protein MSMEG_5790/MSMEI_5637 OS=Mycolicibacterium smegmatis (strain ATCC 700084 / mc(2)155) OX=246196 GN=MSMEG_5790 PE=1 SV=1	9.05	90	-0.919864
							MSMEG_5795	4-amino-4-deoxychorismate lyase OS=Mycolicibacterium smegmatis (strain ATCC 700084 / mc(2)155) OX=246196 GN=MSMEG_5795 PE=4 SV=1	30.576	289	0.50377
							MSMEG_5797	Uncharacterized protein OS=Mycolicibacterium smegmatis (strain ATCC 700084 / mc(2)155) OX=246196 GN=MSMEG_5797 PE=4 SV=1	6.429	57	0.588346
							MSMEG_5804	Uncharacterized protein OS=Mycolicibacterium smegmatis (strain ATCC 700084 / mc(2)155) OX=246196 GN=MSMEG_5804 PE=4 SV=1	24.912	231	-1.96542
							MSMEG_5809	Lipoprotein YaeC, putative OS=Mycolicibacterium smegmatis (strain ATCC 700084 / mc(2)155) OX=246196 GN=MSMEG_5809 PE=3 SV=1	32.216	299	2.60364
							MSMEG_5812	Carveol dehydrogenase OS=Mycolicibacterium smegmatis (strain ATCC 700084 / mc(2)155) OX=246196 GN=MSMEG_5812 PE=3 SV=1	28.649	276	-0.619496
							MSMEG_5816	Uncharacterized protein OS=Mycolicibacterium smegmatis (strain ATCC 700084 / mc(2)155) OX=246196 GN=MSMEG_5816 PE=4 SV=1	47.008	421	0.888667
							MSMEG_5821	Caax amino protease family protein OS=Mycolicibacterium smegmatis (strain ATCC 700084 / mc(2)155) OX=246196 GN=MSMEG_5821 PE=4 SV=1	22.594	218	-1.34011
							MSMEG_5823	Conserved membrane-spanning protein OS=Mycolicibacterium smegmatis (strain ATCC 700084 / mc(2)155) OX=246196 GN=MSMEG_5823 PE=4 SV=1	63.486	576	-1.10325
							MSMEG_5830	29 kDa antigen Cfp29 OS=Mycolicibacterium smegmatis (strain ATCC 700084 / mc(2)155) OX=246196 GN=MSMEG_5830 PE=1 SV=1	28.73	265	1.06682
							MSMEG_5838	TetR-family protein transcriptional regulator OS=Mycolicibacterium smegmatis (strain ATCC 700084 / mc(2)155) OX=246196 GN=MSMEG_5838 PE=4 SV=1	19.218	181	-1.60405
							MSMEG_5843	Uncharacterized protein OS=Mycolicibacterium smegmatis (strain ATCC 700084 / mc(2)155) OX=246196 GN=MSMEG_5843 PE=4 SV=1	23.484	215	-0.893929
							MSMEG_5848	Amino acid permease-associated region OS=Mycolicibacterium smegmatis (strain ATCC 700084 / mc(2)155) OX=246196 GN=MSMEG_5848 PE=3 SV=1	50.285	474	-2.72938
							MSMEG_5849	RelA_SpoT domain-containing protein OS=Mycolicibacterium smegmatis (strain ATCC 700084 / mc(2)155) OX=246196 GN=MSMEG_5849 PE=4 SV=1	62.672	567	-1.74392
							MSMEG_5851	Acyl-CoA:diacylglycerol acyltransferase OS=Mycolicibacterium smegmatis (strain ATCC 700084 / mc(2)155) OX=246196 GN=MSMEG_5851 PE=3 SV=1	29.561	297	-2.07232
							MSMEG_5857	Putative oxidoreductase OS=Mycolicibacterium smegmatis (strain ATCC 700084 / mc(2)155) OX=246196 GN=MSMEG_5857 PE=3 SV=1	29.395	284	0.92685
							MSMEG_5859	Aldehyde dehydrogenase (NAD) family protein OS=Mycolicibacterium smegmatis (strain ATCC 700084 / mc(2)155) OX=246196 GN=MSMEG_5859 PE=3 SV=1	51.622	489	0.799149
							MSMEG_5861	Cytochrome P450 109 OS=Mycolicibacterium smegmatis (strain ATCC 700084 / mc(2)155) OX=246196 GN=MSMEG_5861 PE=3 SV=1	44.946	400	1.49933
							MSMEG_5863	Cytochrome P450 51 OS=Mycolicibacterium smegmatis (strain ATCC 700084 / mc(2)155) OX=246196 GN=MSMEG_5863 PE=3 SV=1	51.563	451	1.61227
							MSMEG_5866	Alcohol dehydrogenase B OS=Mycolicibacterium smegmatis (strain ATCC 700084 / mc(2)155) OX=246196 GN=MSMEG_5866 PE=3 SV=1	39.548	375	0.57258
							MSMEG_5867	Nuclear transport factor 2 (NTF2) domain superfamily protein OS=Mycolicibacterium smegmatis (strain ATCC 700084 / mc(2)155) OX=246196 GN=MSMEG_5867 PE=4 SV=1	15.786	145	0.550639
							MSMEG_5868	Uncharacterized protein OS=Mycolicibacterium smegmatis (strain ATCC 700084 / mc(2)155) OX=246196 GN=MSMEG_5868 PE=4 SV=1	11.876	102	3.26309
							MSMEG_5875	Uncharacterized protein OS=Mycolicibacterium smegmatis (strain ATCC 700084 / mc(2)155) OX=246196 GN=MSMEG_5875 PE=4 SV=1	6.365	56	-0.905291
							MSMEG_5877	Cellulase domain-containing protein OS=Mycolicibacterium smegmatis (strain ATCC 700084 / mc(2)155) OX=246196 GN=MSMEG_5877 PE=3 SV=1	40.242	356	-2.07713
							MSMEG_5879	D-alanyl-D-alanine dipeptidase OS=Mycolicibacterium smegmatis (strain ATCC 700084 / mc(2)155) OX=246196 GN=MSMEG_5879 PE=3 SV=1	23.489	218	2.31295
							MSMEG_5884	3-hydroxyisobutyrate dehydrogenase family protein OS=Mycolicibacterium smegmatis (strain ATCC 700084 / mc(2)155) OX=246196 GN=MSMEG_5884 PE=3 SV=1	30.369	299	-0.860963
							MSMEG_5885	Short chain dehydrogenase OS=Mycolicibacterium smegmatis (strain ATCC 700084 / mc(2)155) OX=246196 GN=MSMEG_5885 PE=4 SV=1	28.813	278	-0.88792
							MSMEG_5886	Enoyl-CoA hydratase OS=Mycolicibacterium smegmatis (strain ATCC 700084 / mc(2)155) OX=246196 GN=MSMEG_5886 PE=4 SV=1	35.214	315	0.82451
							MSMEG_5887	Intersectin-EH binding protein Ibp1 OS=Mycolicibacterium smegmatis (strain ATCC 700084 / mc(2)155) OX=246196 GN=MSMEG_5887 PE=4 SV=1	12.264	123	1.03639
							MSMEG_5890	Uncharacterized protein OS=Mycolicibacterium smegmatis (strain ATCC 700084 / mc(2)155) OX=246196 GN=MSMEG_5890 PE=4 SV=1	5.728	54	1.79403
							MSMEG_5897	Virulence factor mce family protein OS=Mycolicibacterium smegmatis (strain ATCC 700084 / mc(2)155) OX=246196 GN=MSMEG_5897 PE=4 SV=1	48.326	454	0.560455
							MSMEG_5900	Virulence factor Mce family protein OS=Mycolicibacterium smegmatis (strain ATCC 700084 / mc(2)155) OX=246196 GN=MSMEG_5900 PE=4 SV=1	42.288	400	-0.553687
							MSMEG_5901	TrnB2 protein OS=Mycolicibacterium smegmatis (strain ATCC 700084 / mc(2)155) OX=246196 GN=MSMEG_5901 PE=4 SV=1	30.319	287	-0.591749
							MSMEG_5903	Oxidoreductase, short chain dehydrogenase/reductase family protein OS=Mycolicibacterium smegmatis (strain ATCC 700084 / mc(2)155) OX=246196 GN=MSMEG_5903 PE=1 SV=1	32.508	316	-0.737636
							MSMEG_5906	Putative acyl-CoA dehydrogenase OS=Mycolicibacterium smegmatis (strain ATCC 700084 / mc(2)155) OX=246196 GN=MSMEG_5906 PE=3 SV=1	43.226	392	-0.712917
							MSMEG_5907	Acyl-CoA dehydrogenase OS=Mycolicibacterium smegmatis (strain ATCC 700084 / mc(2)155) OX=246196 GN=MSMEG_5907 PE=3 SV=1	38.186	365	-0.591995
							MSMEG_5924	Uncharacterized protein OS=Mycolicibacterium smegmatis (strain ATCC 700084 / mc(2)155) OX=246196 GN=MSMEG_5924 PE=4 SV=1	21.609	210	-1.1795
							MSMEG_5928	Uncharacterized protein OS=Mycolicibacterium smegmatis (strain ATCC 700084 / mc(2)155) OX=246196 GN=MSMEG_5928 PE=4 SV=1	24.894	225	0.83186
							MSMEG_5930	Uncharacterized protein OS=Mycolicibacterium smegmatis (strain ATCC 700084 / mc(2)155) OX=246196 GN=MSMEG_5930 PE=4 SV=1	42.341	375	0.709731
							MSMEG_5932	Uncharacterized protein OS=Mycolicibacterium smegmatis (strain ATCC 700084 / mc(2)155) OX=246196 GN=MSMEG_5932 PE=4 SV=1	41.891	375	0.746691
							MSMEG_5935	ATP-dependent DNA helicase OS=Mycolicibacterium smegmatis (strain ATCC 700084 / mc(2)155) OX=246196 GN=MSMEG_5935 PE=4 SV=1	74.781	691	-0.722659
							MSMEG_5943	Putative peroxisomal multifunctional enzyme type 2 OS=Mycolicibacterium smegmatis (strain ATCC 700084 / mc(2)155) OX=246196 GN=MSMEG_5943 PE=4 SV=1	30.551	286	0.50849
							MSMEG_5956	NAD dependent epimerase/dehydratase family protein OS=Mycolicibacterium smegmatis (strain ATCC 700084 / mc(2)155) OX=246196 GN=MSMEG_5956 PE=4 SV=1	35.729	323	-0.773074
							MSMEG_5961	Glycosyl transferase, group 2 family protein, putative OS=Mycolicibacterium smegmatis (strain ATCC 700084 / mc(2)155) OX=246196 GN=MSMEG_5961 PE=4 SV=1	33.62	313	-1.38037
							MSMEG_5964	Glycosyl transferase, group 1, putative OS=Mycolicibacterium smegmatis (strain ATCC 700084 / mc(2)155) OX=246196 GN=MSMEG_5964 PE=4 SV=1	45.741	427	-0.811508
							MSMEG_5966	Oxidoreductase, short chain dehydrogenase/reductase family protein OS=Mycolicibacterium smegmatis (strain ATCC 700084 / mc(2)155) OX=246196 GN=MSMEG_5966 PE=3 SV=1	26.947	254	1.07473
							MSMEG_5968	Polysaccharide biosynthesis protein OS=Mycolicibacterium smegmatis (strain ATCC 700084 / mc(2)155) OX=246196 GN=MSMEG_5968 PE=4 SV=1	53.506	510	-0.997623
							MSMEG_5980	Methyltransferase OS=Mycolicibacterium smegmatis (strain ATCC 700084 / mc(2)155) OX=246196 GN=MSMEG_5980 PE=4 SV=1	45.773	418	-2.63233
							MSMEG_5999	Short chain dehydrogenase OS=Mycolicibacterium smegmatis (strain ATCC 700084 / mc(2)155) OX=246196 GN=MSMEG_5999 PE=3 SV=1	30.729	301	0.584521
							MSMEG_6000	Short chain dehydrogenase OS=Mycolicibacterium smegmatis (strain ATCC 700084 / mc(2)155) OX=246196 GN=MSMEG_6000 PE=4 SV=1	26.567	260	-0.510036
							MSMEG_6001	Enoyl-CoA hydratase OS=Mycolicibacterium smegmatis (strain ATCC 700084 / mc(2)155) OX=246196 GN=MSMEG_6001 PE=4 SV=1	27.017	251	0.882657
							MSMEG_6002	Coenzyme A transferase, subunit A OS=Mycolicibacterium smegmatis (strain ATCC 700084 / mc(2)155) OX=246196 GN=MSMEG_6002 PE=4 SV=1	32.478	295	0.728667
							MSMEG_6003	Coenzyme A transferase, subunit B OS=Mycolicibacterium smegmatis (strain ATCC 700084 / mc(2)155) OX=246196 GN=MSMEG_6003 PE=4 SV=1	27.421	249	0.688841
							MSMEG_6019	ABC-type sugar transport system ATPase component OS=Mycolicibacterium smegmatis (strain ATCC 700084 / mc(2)155) OX=246196 GN=MSMEG_6019 PE=4 SV=1	27.646	259	1.34363
							MSMEG_6020	D-xylose-binding periplasmic protein OS=Mycolicibacterium smegmatis (strain ATCC 700084 / mc(2)155) OX=246196 GN=MSMEG_6020 PE=4 SV=1	36.693	359	1.14402
							MSMEG_6027	Major facilitator superfamily protein MFS_1 OS=Mycolicibacterium smegmatis (strain ATCC 700084 / mc(2)155) OX=246196 GN=MSMEG_6027 PE=4 SV=1	48.056	442	1.64472
							MSMEG_6028	Transcriptional regulator, LysR family protein OS=Mycolicibacterium smegmatis (strain ATCC 700084 / mc(2)155) OX=246196 GN=MSMEG_6028 PE=3 SV=1	32.804	303	1.01103
							MSMEG_6030	Cytochrome p450 OS=Mycolicibacterium smegmatis (strain ATCC 700084 / mc(2)155) OX=246196 GN=MSMEG_6030 PE=3 SV=1	47.915	429	1.68984
							MSMEG_6031	Putative short-chain type dehydrogenase/reductase MSMEG_6031/MSMEI_5872 OS=Mycolicibacterium smegmatis (strain ATCC 700084 / mc(2)155) OX=246196 GN=MSMEG_6031 PE=1 SV=1	29.442	279	2.19993
							MSMEG_6032	Transcriptional regulator, TetR family protein OS=Mycolicibacterium smegmatis (strain ATCC 700084 / mc(2)155) OX=246196 GN=MSMEG_6032 PE=4 SV=1	22.36	202	-0.610381
							MSMEG_6033	Uncharacterized protein OS=Mycolicibacterium smegmatis (strain ATCC 700084 / mc(2)155) OX=246196 GN=MSMEG_6033 PE=4 SV=1	52.311	513	-0.882121
							MSMEG_6040	Uncharacterized protein OS=Mycolicibacterium smegmatis (strain ATCC 700084 / mc(2)155) OX=246196 GN=MSMEG_6040 PE=4 SV=1	19.969	191	1.49357
							MSMEG_6041	Putative acyl-CoA dehydrogenase OS=Mycolicibacterium smegmatis (strain ATCC 700084 / mc(2)155) OX=246196 GN=MSMEG_6041 PE=3 SV=1	75.177	714	0.550985
							MSMEG_6044	Periplasmic binding proteins and sugar binding domain of the LacI family protein, putative OS=Mycolicibacterium smegmatis (strain ATCC 700084 / mc(2)155) OX=246196 GN=MSMEG_6044 PE=4 SV=1	39.387	366	-0.912146
							MSMEG_6046	Cation ABC transporter, ATP-binding protein, putative OS=Mycolicibacterium smegmatis (strain ATCC 700084 / mc(2)155) OX=246196 GN=MSMEG_6046 PE=4 SV=1	27.877	259	1.08295
							MSMEG_6047	Cation ABC transporter, periplasmic cation-binding protein, putative OS=Mycolicibacterium smegmatis (strain ATCC 700084 / mc(2)155) OX=246196 GN=MSMEG_6047 PE=4 SV=1	33.268	321	1.58264
							MSMEG_6049	Secreted protein OS=Mycolicibacterium smegmatis (strain ATCC 700084 / mc(2)155) OX=246196 GN=MSMEG_6049 PE=4 SV=1	40.909	388	1.74941
							MSMEG_6058	Cadmium transporting P-type ATPase OS=Mycolicibacterium smegmatis (strain ATCC 700084 / mc(2)155) OX=246196 GN=MSMEG_6058 PE=3 SV=1	75.513	712	-2.22201
							MSMEG_6059	Uncharacterized protein OS=Mycolicibacterium smegmatis (strain ATCC 700084 / mc(2)155) OX=246196 GN=MSMEG_6059 PE=4 SV=1	9.616	94	1.14688
							MSMEG_6064	Lipoprotein OS=Mycolicibacterium smegmatis (strain ATCC 700084 / mc(2)155) OX=246196 GN=MSMEG_6064 PE=4 SV=1	35.095	326	1.44503
							MSMEG_6087	Beta-lactamase OS=Mycolicibacterium smegmatis (strain ATCC 700084 / mc(2)155) OX=246196 GN=MSMEG_6087 PE=4 SV=1	47.115	439	0.752577
							MSMEG_6099	Probable conserved transmembrane protein rich in alanine OS=Mycolicibacterium smegmatis (strain ATCC 700084 / mc(2)155) OX=246196 GN=MSMEG_6099 PE=4 SV=1	55.68	516	-0.904598
							MSMEG_6108	Zinc-binding dehydrogenase OS=Mycolicibacterium smegmatis (strain ATCC 700084 / mc(2)155) OX=246196 GN=MSMEG_6108 PE=4 SV=1	35.38	338	0.518069
							MSMEG_6109	LpqG protein OS=Mycolicibacterium smegmatis (strain ATCC 700084 / mc(2)155) OX=246196 GN=MSMEG_6109 PE=4 SV=1	25.198	243	-0.561178
							MSMEG_6112	Uncharacterized protein OS=Mycolicibacterium smegmatis (strain ATCC 700084 / mc(2)155) OX=246196 GN=MSMEG_6112 PE=4 SV=1	38.967	357	-0.628186
							MSMEG_6125	Transcriptional regulatory protein OS=Mycolicibacterium smegmatis (strain ATCC 700084 / mc(2)155) OX=246196 GN=MSMEG_6125 PE=3 SV=1	33.817	309	-0.564388
							MSMEG_6137	Non-ribosomal peptide synthetase OS=Mycolicibacterium smegmatis (strain ATCC 700084 / mc(2)155) OX=246196 GN=MSMEG_6137 PE=4 SV=1	138.331	1311	-1.34393
							MSMEG_6138	Aminopeptidase N OS=Mycolicibacterium smegmatis (strain ATCC 700084 / mc(2)155) OX=246196 GN=MSMEG_6138 PE=3 SV=1	49.669	445	-3.70226
							MSMEG_6145	Uncharacterized protein OS=Mycolicibacterium smegmatis (strain ATCC 700084 / mc(2)155) OX=246196 GN=MSMEG_6145 PE=4 SV=1	26.059	238	1.18127
							MSMEG_6153	DNA polymerase III subunit delta' OS=Mycolicibacterium smegmatis (strain ATCC 700084 / mc(2)155) OX=246196 GN=MSMEG_6153 PE=4 SV=1	41.928	402	-0.752965
							MSMEG_6173	Morphological differentiation-associated protein OS=Mycolicibacterium smegmatis (strain ATCC 700084 / mc(2)155) OX=246196 GN=MSMEG_6173 PE=3 SV=1	31.497	293	-1.71445
							MSMEG_6180	Secreted protein OS=Mycolicibacterium smegmatis (strain ATCC 700084 / mc(2)155) OX=246196 GN=MSMEG_6180 PE=4 SV=1	22.888	226	1.38823
							MSMEG_6183	Serine protease OS=Mycolicibacterium smegmatis (strain ATCC 700084 / mc(2)155) OX=246196 GN=MSMEG_6183 PE=4 SV=1	40.928	396	0.590792
							MSMEG_6191	Translation initiation inhibitor OS=Mycolicibacterium smegmatis (strain ATCC 700084 / mc(2)155) OX=246196 GN=MSMEG_6191 PE=4 SV=1	15.72	158	1.48375
							MSMEG_6193	Anion-transporting ATPase OS=Mycolicibacterium smegmatis (strain ATCC 700084 / mc(2)155) OX=246196 GN=MSMEG_6193 PE=4 SV=1	36.835	344	-0.69063
							MSMEG_6194	Beta-lactamase related protein OS=Mycolicibacterium smegmatis (strain ATCC 700084 / mc(2)155) OX=246196 GN=MSMEG_6194 PE=4 SV=1	30.149	272	-0.740088
							MSMEG_6195	Ion-transporting ATPase OS=Mycolicibacterium smegmatis (strain ATCC 700084 / mc(2)155) OX=246196 GN=MSMEG_6195 PE=4 SV=1	40.339	376	-1.09044
							MSMEG_6196	Gaba permease OS=Mycolicibacterium smegmatis (strain ATCC 700084 / mc(2)155) OX=246196 GN=MSMEG_6196 PE=3 SV=1	50.71	473	-2.63633
							MSMEG_6198	DNA-binding protein, putative OS=Mycolicibacterium smegmatis (strain ATCC 700084 / mc(2)155) OX=246196 GN=MSMEG_6198 PE=3 SV=1	57.496	538	-1.11566
							MSMEG_6201	Penicillin-insensitive transglycosylase OS=Mycolicibacterium smegmatis (strain ATCC 700084 / mc(2)155) OX=246196 GN=MSMEG_6201 PE=4 SV=1	82.686	788	0.723498
							MSMEG_6203	Cysteine synthase/cystathionine beta-synthase family protein OS=Mycolicibacterium smegmatis (strain ATCC 700084 / mc(2)155) OX=246196 GN=MSMEG_6203 PE=4 SV=1	39.723	365	-0.626137
							MSMEG_6206	Non-specific serine/threonine protein kinase OS=Mycolicibacterium smegmatis (strain ATCC 700084 / mc(2)155) OX=246196 GN=MSMEG_6206 PE=4 SV=1	42.465	407	-1.19614
							MSMEG_6209	Uncharacterized protein OS=Mycolicibacterium smegmatis (strain ATCC 700084 / mc(2)155) OX=246196 GN=MSMEG_6209 PE=4 SV=1	8.307	72	-0.546543
							MSMEG_6210	Uncharacterized protein OS=Mycolicibacterium smegmatis (strain ATCC 700084 / mc(2)155) OX=246196 GN=MSMEG_6210 PE=4 SV=1	24.79	230	-1.13837
							MSMEG_6211	Uncharacterized protein OS=Mycolicibacterium smegmatis (strain ATCC 700084 / mc(2)155) OX=246196 GN=MSMEG_6211 PE=4 SV=1	5.434	50	-4.19908
							MSMEG_6212	Hemerythrin HHE cation binding domain subfamily protein, putative OS=Mycolicibacterium smegmatis (strain ATCC 700084 / mc(2)155) OX=246196 GN=MSMEG_6212 PE=4 SV=1	21.387	194	1.36082
							MSMEG_6213	Manganese containing catalase OS=Mycolicibacterium smegmatis (strain ATCC 700084 / mc(2)155) OX=246196 GN=MSMEG_6213 PE=3 SV=1	32.924	297	-5.91312
							MSMEG_6216	Integral membrane protein OS=Mycolicibacterium smegmatis (strain ATCC 700084 / mc(2)155) OX=246196 GN=MSMEG_6216 PE=4 SV=1	36.303	357	-1.32399
							MSMEG_6219	ATPase family protein associated with various cellular activities (AAA) OS=Mycolicibacterium smegmatis (strain ATCC 700084 / mc(2)155) OX=246196 GN=MSMEG_6219 PE=4 SV=1	34.777	323	-0.788496
							MSMEG_6221	Integral membrane protein OS=Mycolicibacterium smegmatis (strain ATCC 700084 / mc(2)155) OX=246196 GN=MSMEG_6221 PE=4 SV=1	35.603	330	-1.38966
							MSMEG_6222	Integral membrane protein OS=Mycolicibacterium smegmatis (strain ATCC 700084 / mc(2)155) OX=246196 GN=MSMEG_6222 PE=4 SV=1	32.761	307	-2.07393
							MSMEG_6224	Dioxygenase OS=Mycolicibacterium smegmatis (strain ATCC 700084 / mc(2)155) OX=246196 GN=MSMEG_6224 PE=3 SV=1	48.968	439	0.602559
							MSMEG_6227	Transcriptional regulator, PadR family protein OS=Mycolicibacterium smegmatis (strain ATCC 700084 / mc(2)155) OX=246196 GN=MSMEG_6227 PE=4 SV=1	26.63	246	0.914711
							MSMEG_6228	Uncharacterized protein OS=Mycolicibacterium smegmatis (strain ATCC 700084 / mc(2)155) OX=246196 GN=MSMEG_6228 PE=4 SV=1	23.814	226	0.527589
							MSMEG_6235	Thiopurine S-methyltransferase (Tpmt) superfamily protein OS=Mycolicibacterium smegmatis (strain ATCC 700084 / mc(2)155) OX=246196 GN=MSMEG_6235 PE=4 SV=1	24.5	226	-0.761119
							MSMEG_6236	Two-component system, regulatory protein OS=Mycolicibacterium smegmatis (strain ATCC 700084 / mc(2)155) OX=246196 GN=MSMEG_6236 PE=4 SV=1	23.251	216	0.752807
							MSMEG_6238	Putative two-component system sensor kinase OS=Mycolicibacterium smegmatis (strain ATCC 700084 / mc(2)155) OX=246196 GN=MSMEG_6238 PE=4 SV=1	41.792	383	3.20319
							MSMEG_6239	1,3-propanediol dehydrogenase OS=Mycolicibacterium smegmatis (strain ATCC 700084 / mc(2)155) OX=246196 GN=MSMEG_6239 PE=4 SV=1	42.046	399	1.56732
							MSMEG_6241	ATPase associated with various cellular activities, AAA-5 OS=Mycolicibacterium smegmatis (strain ATCC 700084 / mc(2)155) OX=246196 GN=MSMEG_6241 PE=4 SV=1	38.2	352	0.929593
							MSMEG_6242	Alcohol dehydrogenase, iron-containing OS=Mycolicibacterium smegmatis (strain ATCC 700084 / mc(2)155) OX=246196 GN=MSMEG_6242 PE=4 SV=1	46.291	423	1.03731
							MSMEG_6243	Response regulator receiver domain protein OS=Mycolicibacterium smegmatis (strain ATCC 700084 / mc(2)155) OX=246196 GN=MSMEG_6243 PE=4 SV=1	18.536	157	0.887957
							MSMEG_6244	TetR-family protein transcriptional regulator OS=Mycolicibacterium smegmatis (strain ATCC 700084 / mc(2)155) OX=246196 GN=MSMEG_6244 PE=4 SV=1	20.237	186	0.633731
							MSMEG_6251	PknH_C domain-containing protein OS=Mycolicibacterium smegmatis (strain ATCC 700084 / mc(2)155) OX=246196 GN=MSMEG_6251 PE=4 SV=1	22.581	217	1.33207
							MSMEG_6253	Fur family protein transcriptional regulator OS=Mycolicibacterium smegmatis (strain ATCC 700084 / mc(2)155) OX=246196 GN=MSMEG_6253 PE=3 SV=1	16.42	154	-2.73268
							MSMEG_6258	Nitroreductase family protein OS=Mycolicibacterium smegmatis (strain ATCC 700084 / mc(2)155) OX=246196 GN=MSMEG_6258 PE=4 SV=1	21.701	206	-0.549524
							MSMEG_6264	Putative oxidoreductase OS=Mycolicibacterium smegmatis (strain ATCC 700084 / mc(2)155) OX=246196 GN=MSMEG_6264 PE=4 SV=1	41.606	395	-1.94512
							MSMEG_6266	Thiocyanate hydrolase beta subunit OS=Mycolicibacterium smegmatis (strain ATCC 700084 / mc(2)155) OX=246196 GN=MSMEG_6266 PE=4 SV=1	30.615	266	1.2749
							MSMEG_6267	Thiocyanate hydrolase gamma subunit OS=Mycolicibacterium smegmatis (strain ATCC 700084 / mc(2)155) OX=246196 GN=MSMEG_6267 PE=3 SV=1	26.65	236	1.41659
							MSMEG_6272	Glutamate dehydrogenase OS=Mycolicibacterium smegmatis (strain ATCC 700084 / mc(2)155) OX=246196 GN=MSMEG_6272 PE=4 SV=1	117.651	1070	-8.0889
							MSMEG_6273	Integral membrane protein OS=Mycolicibacterium smegmatis (strain ATCC 700084 / mc(2)155) OX=246196 GN=MSMEG_6273 PE=4 SV=1	14.353	128	-0.552051
							MSMEG_6275	DNA polymerase III subunit epsilon OS=Mycolicibacterium smegmatis (strain ATCC 700084 / mc(2)155) OX=246196 GN=MSMEG_6275 PE=4 SV=1	36.692	337	-0.805353
							MSMEG_6286	Putative aminotransferase MSMEG_6286/MSMEI_6121 OS=Mycolicibacterium smegmatis (strain ATCC 700084 / mc(2)155) OX=246196 GN=MSMEG_6286 PE=1 SV=1	46.411	428	0.527648
							MSMEG_6291	D-amino-acid dehydrogenase OS=Mycolicibacterium smegmatis (strain ATCC 700084 / mc(2)155) OX=246196 GN=MSMEG_6291 PE=4 SV=1	44.259	416	-2.46098
							MSMEG_6294	Caib/baif family protein OS=Mycolicibacterium smegmatis (strain ATCC 700084 / mc(2)155) OX=246196 GN=MSMEG_6294 PE=4 SV=1	44.79	416	3.53317
							MSMEG_6296	5-exo-alcohol dehydrogenase OS=Mycolicibacterium smegmatis (strain ATCC 700084 / mc(2)155) OX=246196 GN=MSMEG_6296 PE=3 SV=1	39.508	376	1.99857
							MSMEG_6297	Aldehyde dehydrogenase OS=Mycolicibacterium smegmatis (strain ATCC 700084 / mc(2)155) OX=246196 GN=MSMEG_6297 PE=3 SV=1	54.865	511	1.74089
							MSMEG_6299	Glyoxylate reductase OS=Mycolicibacterium smegmatis (strain ATCC 700084 / mc(2)155) OX=246196 GN=MSMEG_6299 PE=3 SV=1	33.477	317	2.58716
							MSMEG_6300	Transcriptional regulator, GntR family protein OS=Mycolicibacterium smegmatis (strain ATCC 700084 / mc(2)155) OX=246196 GN=MSMEG_6300 PE=4 SV=1	25.514	225	-2.04364
							MSMEG_6303	Carboxylic ester hydrolase OS=Mycolicibacterium smegmatis (strain ATCC 700084 / mc(2)155) OX=246196 GN=MSMEG_6303 PE=3 SV=1	43.552	410	-0.969244
							MSMEG_6310	4-hydroxybutyrate coenzyme A transferase OS=Mycolicibacterium smegmatis (strain ATCC 700084 / mc(2)155) OX=246196 GN=MSMEG_6310 PE=4 SV=1	47.008	441	-3.55909
							MSMEG_6312	Cytochrome P450 107B1 OS=Mycolicibacterium smegmatis (strain ATCC 700084 / mc(2)155) OX=246196 GN=MSMEG_6312 PE=1 SV=1	44.955	414	-0.697592
							MSMEG_6314	Haloalkane dehalogenase 1 OS=Mycolicibacterium smegmatis (strain ATCC 700084 / mc(2)155) OX=246196 GN=MSMEG_6314 PE=4 SV=1	33.171	302	-0.529035
							MSMEG_6319	Penicillin-binding protein, transpeptidase OS=Mycolicibacterium smegmatis (strain ATCC 700084 / mc(2)155) OX=246196 GN=MSMEG_6319 PE=4 SV=1	61.194	592	1.03207
							MSMEG_6322	Diacylglycerol O-acyltransferase OS=Mycolicibacterium smegmatis (strain ATCC 700084 / mc(2)155) OX=246196 GN=MSMEG_6322 PE=3 SV=1	49.877	457	-0.992989
							MSMEG_6341	6-phosphogluconate dehydrogenase, NAD-binding OS=Mycolicibacterium smegmatis (strain ATCC 700084 / mc(2)155) OX=246196 GN=MSMEG_6341 PE=1 SV=1	30.174	292	-1.18285
							MSMEG_6343	Phosphoesterase OS=Mycolicibacterium smegmatis (strain ATCC 700084 / mc(2)155) OX=246196 GN=MSMEG_6343 PE=3 SV=1	18.393	165	-1.59865
							MSMEG_6354	Serine esterase, cutinase family protein OS=Mycolicibacterium smegmatis (strain ATCC 700084 / mc(2)155) OX=246196 GN=MSMEG_6354 PE=4 SV=1	24.511	239	1.42779
							MSMEG_6361	Transcriptional regulator, MarR family protein OS=Mycolicibacterium smegmatis (strain ATCC 700084 / mc(2)155) OX=246196 GN=MSMEG_6361 PE=4 SV=1	18.669	170	1.91214
							MSMEG_6369	O-antigen export system, permease protein OS=Mycolicibacterium smegmatis (strain ATCC 700084 / mc(2)155) OX=246196 GN=MSMEG_6369 PE=4 SV=1	31.47	276	-0.754381
							MSMEG_6373	Uncharacterized protein OS=Mycolicibacterium smegmatis (strain ATCC 700084 / mc(2)155) OX=246196 GN=MSMEG_6373 PE=4 SV=1	33.931	312	0.960413
							MSMEG_6381	Uncharacterized protein OS=Mycolicibacterium smegmatis (strain ATCC 700084 / mc(2)155) OX=246196 GN=MSMEG_6381 PE=4 SV=1	64.328	607	-0.803674
							MSMEG_6387	Probable arabinosyltransferase A OS=Mycolicibacterium smegmatis (strain ATCC 700084 / mc(2)155) OX=246196 GN=MSMEG_6387 PE=1 SV=1	115.401	1074	0.500018
							MSMEG_6388	Probable arabinosyltransferase B OS=Mycolicibacterium smegmatis (strain ATCC 700084 / mc(2)155) OX=246196 GN=MSMEG_6388 PE=1 SV=1	115.473	1080	0.789837
							MSMEG_6394	Carboxylesterase Culp6 homolog OS=Mycolicibacterium smegmatis (strain ATCC 700084 / mc(2)155) OX=246196 GN=MSMEG_6394 PE=1 SV=1	35.888	337	0.938469
							MSMEG_6395	DUF732 domain-containing protein OS=Mycolicibacterium smegmatis (strain ATCC 700084 / mc(2)155) OX=246196 GN=MSMEG_6395 PE=4 SV=1	16.326	157	-0.860979
							MSMEG_6396	Antigen 85-C OS=Mycolicibacterium smegmatis (strain ATCC 700084 / mc(2)155) OX=246196 GN=MSMEG_6396 PE=4 SV=1	31.518	300	0.755637
							MSMEG_6398	Antigen 85-A OS=Mycolicibacterium smegmatis (strain ATCC 700084 / mc(2)155) OX=246196 GN=MSMEG_6398 PE=4 SV=1	35.701	335	0.977347
							MSMEG_6402	Putative decaprenylphosphoryl-5-phosphoribose phosphatase MSMEG_6402 OS=Mycolicibacterium smegmatis (strain ATCC 700084 / mc(2)155) OX=246196 GN=MSMEG_6402 PE=3 SV=1	17.975	180	-0.653246
							MSMEG_6406	N-acetylmuramoyl-L-alanine amidase OS=Mycolicibacterium smegmatis (strain ATCC 700084 / mc(2)155) OX=246196 GN=MSMEG_6406 PE=3 SV=1	57.131	536	-2.50915
							MSMEG_6409	Acyltransferase family protein OS=Mycolicibacterium smegmatis (strain ATCC 700084 / mc(2)155) OX=246196 GN=MSMEG_6409 PE=4 SV=1	28.665	263	-0.878788
							MSMEG_6414	Septum_form domain-containing protein OS=Mycolicibacterium smegmatis (strain ATCC 700084 / mc(2)155) OX=246196 GN=MSMEG_6414 PE=4 SV=1	49.765	483	1.25841
							MSMEG_6415	Uncharacterized protein OS=Mycolicibacterium smegmatis (strain ATCC 700084 / mc(2)155) OX=246196 GN=MSMEG_6415 PE=4 SV=1	12.841	114	0.574141
							MSMEG_6421	Transcriptional regulator OS=Mycolicibacterium smegmatis (strain ATCC 700084 / mc(2)155) OX=246196 GN=MSMEG_6421 PE=3 SV=1	66.558	623	0.954271
							MSMEG_6424	Probable conserved transmembrane protein OS=Mycolicibacterium smegmatis (strain ATCC 700084 / mc(2)155) OX=246196 GN=MSMEG_6424 PE=4 SV=1	42.207	385	-0.59248
							MSMEG_6431	HTH cro/C1-type domain-containing protein OS=Mycolicibacterium smegmatis (strain ATCC 700084 / mc(2)155) OX=246196 GN=MSMEG_6431 PE=4 SV=1	15.994	142	0.7867
							MSMEG_6434	Uncharacterized protein OS=Mycolicibacterium smegmatis (strain ATCC 700084 / mc(2)155) OX=246196 GN=MSMEG_6434 PE=4 SV=1	23.718	218	-1.27376
							MSMEG_6438	Uncharacterized protein OS=Mycolicibacterium smegmatis (strain ATCC 700084 / mc(2)155) OX=246196 GN=MSMEG_6438 PE=4 SV=1	16.141	162	-0.645895
							MSMEG_6445	PHP domain protein OS=Mycolicibacterium smegmatis (strain ATCC 700084 / mc(2)155) OX=246196 GN=MSMEG_6445 PE=4 SV=1	36.55	334	-1.43389
							MSMEG_6450	Uncharacterized protein OS=Mycolicibacterium smegmatis (strain ATCC 700084 / mc(2)155) OX=246196 GN=MSMEG_6450 PE=4 SV=1	50.198	465	1.68288
							MSMEG_6451	Transcriptional regulator, ArsR family protein OS=Mycolicibacterium smegmatis (strain ATCC 700084 / mc(2)155) OX=246196 GN=MSMEG_6451 PE=4 SV=1	14.229	130	1.12397
							MSMEG_6458	Glutamate synthase, small subunit OS=Mycolicibacterium smegmatis (strain ATCC 700084 / mc(2)155) OX=246196 GN=MSMEG_6458 PE=4 SV=1	53.674	488	1.86608
							MSMEG_6459	Ferredoxin-dependent glutamate synthase 1 OS=Mycolicibacterium smegmatis (strain ATCC 700084 / mc(2)155) OX=246196 GN=MSMEG_6459 PE=3 SV=1	167.125	1542	2.03061
							MSMEG_6464	4HBT domain-containing protein OS=Mycolicibacterium smegmatis (strain ATCC 700084 / mc(2)155) OX=246196 GN=MSMEG_6464 PE=4 SV=1	27.53	266	0.86972
							MSMEG_6469	NTP_transf_9 domain-containing protein OS=Mycolicibacterium smegmatis (strain ATCC 700084 / mc(2)155) OX=246196 GN=MSMEG_6469 PE=4 SV=1	15.318	141	3.44759
							MSMEG_6473	Tetracenomycin polyketide synthesis O-methyltransferase TcmP OS=Mycolicibacterium smegmatis (strain ATCC 700084 / mc(2)155) OX=246196 GN=MSMEG_6473 PE=4 SV=1	30.941	272	-1.77889
							MSMEG_6474	Nucleoside-diphosphate-sugar epimerase OS=Mycolicibacterium smegmatis (strain ATCC 700084 / mc(2)155) OX=246196 GN=MSMEG_6474 PE=4 SV=1	36.674	340	-2.17528
							MSMEG_6480	Putative transcriptional regulatory protein OS=Mycolicibacterium smegmatis (strain ATCC 700084 / mc(2)155) OX=246196 GN=MSMEG_6480 PE=4 SV=1	22.556	210	1.08429
							MSMEG_6481	Uncharacterized protein OS=Mycolicibacterium smegmatis (strain ATCC 700084 / mc(2)155) OX=246196 GN=MSMEG_6481 PE=4 SV=1	37.776	348	1.68586
							MSMEG_6484	Glycosyl transferase OS=Mycolicibacterium smegmatis (strain ATCC 700084 / mc(2)155) OX=246196 GN=MSMEG_6484 PE=4 SV=1	44.805	413	0.723522
							MSMEG_6489	2,6-dihydroxypyridine hydroxylase OS=Mycolicibacterium smegmatis (strain ATCC 700084 / mc(2)155) OX=246196 GN=MSMEG_6489 PE=4 SV=1	43.24	396	-1.53063
							MSMEG_6490	Major facilitator superfamily protein OS=Mycolicibacterium smegmatis (strain ATCC 700084 / mc(2)155) OX=246196 GN=MSMEG_6490 PE=4 SV=1	47.74	447	0.921835
							MSMEG_6499	NTP_transf_9 domain-containing protein OS=Mycolicibacterium smegmatis (strain ATCC 700084 / mc(2)155) OX=246196 GN=MSMEG_6499 PE=4 SV=1	29.396	265	-1.16716
							MSMEG_6500	Uncharacterized protein OS=Mycolicibacterium smegmatis (strain ATCC 700084 / mc(2)155) OX=246196 GN=MSMEG_6500 PE=4 SV=1	65.954	620	-0.647837
							MSMEG_6503	Transcriptional regulator, TetR family protein OS=Mycolicibacterium smegmatis (strain ATCC 700084 / mc(2)155) OX=246196 GN=MSMEG_6503 PE=4 SV=1	20.175	188	-3.40496
							MSMEG_6504	Uncharacterized protein OS=Mycolicibacterium smegmatis (strain ATCC 700084 / mc(2)155) OX=246196 GN=MSMEG_6504 PE=4 SV=1	46.386	430	-1.14201
							MSMEG_6508	MarR-family protein transcriptional regulator OS=Mycolicibacterium smegmatis (strain ATCC 700084 / mc(2)155) OX=246196 GN=MSMEG_6508 PE=4 SV=1	16.939	155	-0.71821
							MSMEG_6509	ABC-type drug export system, ATP-binding protein OS=Mycolicibacterium smegmatis (strain ATCC 700084 / mc(2)155) OX=246196 GN=MSMEG_6509 PE=4 SV=1	31.494	289	-3.71785
							MSMEG_6511	Acyl-CoA dehydrogenase domain protein OS=Mycolicibacterium smegmatis (strain ATCC 700084 / mc(2)155) OX=246196 GN=MSMEG_6511 PE=3 SV=1	42.489	385	0.667531
							MSMEG_6512	Acyl-CoA dehydrogenase domain protein OS=Mycolicibacterium smegmatis (strain ATCC 700084 / mc(2)155) OX=246196 GN=MSMEG_6512 PE=3 SV=1	38.961	369	0.93707
							MSMEG_6518	Uncharacterized protein MSMEG_6518/MSMEI_6344 OS=Mycolicibacterium smegmatis (strain ATCC 700084 / mc(2)155) OX=246196 GN=MSMEG_6518 PE=1 SV=1	13.362	129	0.67183
							MSMEG_6526	Pyridoxamine 5'-phosphate oxidase family protein OS=Mycolicibacterium smegmatis (strain ATCC 700084 / mc(2)155) OX=246196 GN=MSMEG_6526 PE=1 SV=1	15.762	142	-0.925834
							MSMEG_6532	Transcriptional regulatory protein OS=Mycolicibacterium smegmatis (strain ATCC 700084 / mc(2)155) OX=246196 GN=MSMEG_6532 PE=4 SV=1	23.062	205	-2.28878
							MSMEG_6538	3-oxoacyl-(Acyl-carrier-protein) reductase, putative OS=Mycolicibacterium smegmatis (strain ATCC 700084 / mc(2)155) OX=246196 GN=MSMEG_6538 PE=4 SV=1	24.385	235	-2.67356
							MSMEG_6540	Virulence factor Mce family protein OS=Mycolicibacterium smegmatis (strain ATCC 700084 / mc(2)155) OX=246196 GN=MSMEG_6540 PE=4 SV=1	45.068	413	1.88157
							MSMEG_6555	Transcriptional regulator, TetR family protein, putative OS=Mycolicibacterium smegmatis (strain ATCC 700084 / mc(2)155) OX=246196 GN=MSMEG_6555 PE=4 SV=1	24.907	236	-0.889826
							MSMEG_6560	Acyl dehydratase OS=Mycolicibacterium smegmatis (strain ATCC 700084 / mc(2)155) OX=246196 GN=MSMEG_6560 PE=4 SV=1	15.683	140	0.549808
							MSMEG_6562	Putative acyl-CoA dehydrogenase OS=Mycolicibacterium smegmatis (strain ATCC 700084 / mc(2)155) OX=246196 GN=MSMEG_6562 PE=3 SV=1	80.188	752	-2.07209
							MSMEG_6572	Methyltransferase OS=Mycolicibacterium smegmatis (strain ATCC 700084 / mc(2)155) OX=246196 GN=MSMEG_6572 PE=4 SV=1	24.859	230	-1.04604
							MSMEG_6575	Beta-lactamase OS=Mycolicibacterium smegmatis (strain ATCC 700084 / mc(2)155) OX=246196 GN=MSMEG_6575 PE=4 SV=1	44.633	409	-0.766143
							MSMEG_6576	Pyridoxamine 5'-phosphate oxidase family protein OS=Mycolicibacterium smegmatis (strain ATCC 700084 / mc(2)155) OX=246196 GN=MSMEG_6576 PE=4 SV=1	16.138	146	3.57027
							MSMEG_6577	Methylmalonyl-CoA carboxyltransferase 12S subunit OS=Mycolicibacterium smegmatis (strain ATCC 700084 / mc(2)155) OX=246196 GN=MSMEG_6577 PE=3 SV=1	54.195	514	-1.04842
							MSMEG_6579	MHB domain-containing protein OS=Mycolicibacterium smegmatis (strain ATCC 700084 / mc(2)155) OX=246196 GN=MSMEG_6579 PE=4 SV=1	13.379	132	1.20903
							MSMEG_6580	Transcriptional regulator family protein OS=Mycolicibacterium smegmatis (strain ATCC 700084 / mc(2)155) OX=246196 GN=MSMEG_6580 PE=4 SV=1	16.63	149	-0.939296
							MSMEG_6583	Acyl-CoA:diacylglycerol acyltransferase OS=Mycolicibacterium smegmatis (strain ATCC 700084 / mc(2)155) OX=246196 GN=MSMEG_6583 PE=3 SV=1	41.558	400	-1.87003
							MSMEG_6584	Acyl-CoA dehydrogenase OS=Mycolicibacterium smegmatis (strain ATCC 700084 / mc(2)155) OX=246196 GN=MSMEG_6584 PE=3 SV=1	42.72	396	0.521637
							MSMEG_6592	Short-chain dehydrogenase/reductase SDR OS=Mycolicibacterium smegmatis (strain ATCC 700084 / mc(2)155) OX=246196 GN=MSMEG_6592 PE=4 SV=1	29.84	284	-0.830438
							MSMEG_6593	ATP-binding protein OS=Mycolicibacterium smegmatis (strain ATCC 700084 / mc(2)155) OX=246196 GN=MSMEG_6593 PE=4 SV=1	28.097	255	-0.64802
							MSMEG_6595	Secreted protein OS=Mycolicibacterium smegmatis (strain ATCC 700084 / mc(2)155) OX=246196 GN=MSMEG_6595 PE=3 SV=1	33.522	324	1.30226
							MSMEG_6602	Oxidoreductase OS=Mycolicibacterium smegmatis (strain ATCC 700084 / mc(2)155) OX=246196 GN=MSMEG_6602 PE=4 SV=1	37.332	345	1.0816
							MSMEG_6603	NADH:flavin oxidoreductase/nadh oxidase OS=Mycolicibacterium smegmatis (strain ATCC 700084 / mc(2)155) OX=246196 GN=MSMEG_6603 PE=4 SV=1	14.401	131	1.08816
							MSMEG_6615	Uncharacterized protein OS=Mycolicibacterium smegmatis (strain ATCC 700084 / mc(2)155) OX=246196 GN=MSMEG_6615 PE=4 SV=1	24.557	223	-1.1793
							MSMEG_6616	S-(Hydroxymethyl)glutathione dehydrogenase OS=Mycolicibacterium smegmatis (strain ATCC 700084 / mc(2)155) OX=246196 GN=MSMEG_6616 PE=3 SV=1	42.464	393	-1.4544
							MSMEG_6625	Glyoxalase family protein OS=Mycolicibacterium smegmatis (strain ATCC 700084 / mc(2)155) OX=246196 GN=MSMEG_6625 PE=4 SV=1	14.951	140	3.22005
							MSMEG_6627	Nitroreductase family protein OS=Mycolicibacterium smegmatis (strain ATCC 700084 / mc(2)155) OX=246196 GN=MSMEG_6627 PE=4 SV=1	24.63	223	-0.698416
							MSMEG_6628	Transcriptional regulator, TetR family protein OS=Mycolicibacterium smegmatis (strain ATCC 700084 / mc(2)155) OX=246196 GN=MSMEG_6628 PE=4 SV=1	22.509	203	-1.16457
							MSMEG_6632	Beta subunit of malonate decarboxylase OS=Mycolicibacterium smegmatis (strain ATCC 700084 / mc(2)155) OX=246196 GN=MSMEG_6632 PE=4 SV=1	56.528	538	3.04066
							MSMEG_6636	Superoxide dismutase OS=Mycolicibacterium smegmatis (strain ATCC 700084 / mc(2)155) OX=246196 GN=MSMEG_6636 PE=3 SV=1	22.906	206	1.22903
							MSMEG_6644	Malyl-CoA lyase OS=Mycolicibacterium smegmatis (strain ATCC 700084 / mc(2)155) OX=246196 GN=MSMEG_6644 PE=4 SV=1	33.274	303	1.47112
							MSMEG_6649	Uncharacterized protein OS=Mycolicibacterium smegmatis (strain ATCC 700084 / mc(2)155) OX=246196 GN=MSMEG_6649 PE=4 SV=1	32.941	296	1.17266
							MSMEG_6656	Integrase_SAM-like_N domain-containing protein OS=Mycolicibacterium smegmatis (strain ATCC 700084 / mc(2)155) OX=246196 GN=MSMEG_6656 PE=4 SV=1	56.964	502	0.637641
							MSMEG_6661	O-methyltransferase, putative OS=Mycolicibacterium smegmatis (strain ATCC 700084 / mc(2)155) OX=246196 GN=MSMEG_6661 PE=4 SV=1	31.454	280	-1.94286
							MSMEG_6663	C5-O-methyltransferase OS=Mycolicibacterium smegmatis (strain ATCC 700084 / mc(2)155) OX=246196 GN=MSMEG_6663 PE=4 SV=1	26.297	247	-0.898247
							MSMEG_6665	Integral membrane protein OS=Mycolicibacterium smegmatis (strain ATCC 700084 / mc(2)155) OX=246196 GN=MSMEG_6665 PE=4 SV=1	9.651	91	-0.638016
							MSMEG_6666	Uncharacterized protein OS=Mycolicibacterium smegmatis (strain ATCC 700084 / mc(2)155) OX=246196 GN=MSMEG_6666 PE=4 SV=1	15.725	152	0.644945
							MSMEG_6686	Glutaryl-CoA dehydrogenase OS=Mycolicibacterium smegmatis (strain ATCC 700084 / mc(2)155) OX=246196 GN=MSMEG_6686 PE=1 SV=1	43.05	397	0.855014
							MSMEG_6687	Aldehyde dehydrogenase (NAD(+)) OS=Mycolicibacterium smegmatis (strain ATCC 700084 / mc(2)155) OX=246196 GN=MSMEG_6687 PE=3 SV=1	50.531	487	0.915209
							MSMEG_6688	Regulatory protein OS=Mycolicibacterium smegmatis (strain ATCC 700084 / mc(2)155) OX=246196 GN=MSMEG_6688 PE=4 SV=1	53.284	503	-0.575932
							MSMEG_6689	CAIB/BAIF family protein OS=Mycolicibacterium smegmatis (strain ATCC 700084 / mc(2)155) OX=246196 GN=MSMEG_6689 PE=4 SV=1	38.706	367	1.37962
							MSMEG_6690	Glutamine amidotransferase class-I OS=Mycolicibacterium smegmatis (strain ATCC 700084 / mc(2)155) OX=246196 GN=MSMEG_6690 PE=4 SV=1	28.681	269	0.590082
							MSMEG_6692	Putative glutamine-binding periplasmic protein OS=Mycolicibacterium smegmatis (strain ATCC 700084 / mc(2)155) OX=246196 GN=MSMEG_6692 PE=4 SV=1	25.992	239	0.969404
							MSMEG_6693	Glutamine synthetase III OS=Mycolicibacterium smegmatis (strain ATCC 700084 / mc(2)155) OX=246196 GN=MSMEG_6693 PE=3 SV=1	50.843	461	-0.798322
							MSMEG_6700	Regulatory protein OS=Mycolicibacterium smegmatis (strain ATCC 700084 / mc(2)155) OX=246196 GN=MSMEG_6700 PE=4 SV=1	26.379	245	0.642595
							MSMEG_6709	Cyclopentanol dehydrogenase OS=Mycolicibacterium smegmatis (strain ATCC 700084 / mc(2)155) OX=246196 GN=MSMEG_6709 PE=4 SV=1	25.732	250	-3.60408
							MSMEG_6719	Epoxide hydrolase OS=Mycolicibacterium smegmatis (strain ATCC 700084 / mc(2)155) OX=246196 GN=MSMEG_6719 PE=4 SV=1	31.609	285	-2.77372
							MSMEG_6722	DUF2236 domain-containing protein OS=Mycolicibacterium smegmatis (strain ATCC 700084 / mc(2)155) OX=246196 GN=MSMEG_6722 PE=4 SV=1	33.77	299	-4.38542
							MSMEG_6723	Uncharacterized protein OS=Mycolicibacterium smegmatis (strain ATCC 700084 / mc(2)155) OX=246196 GN=MSMEG_6723 PE=4 SV=1	19.099	172	-1.10978
							MSMEG_6724	ABC-type cobalt transport system OS=Mycolicibacterium smegmatis (strain ATCC 700084 / mc(2)155) OX=246196 GN=MSMEG_6724 PE=4 SV=1	27.703	260	0.574035
							MSMEG_6725	ABC transporter, ATP-binding protein OS=Mycolicibacterium smegmatis (strain ATCC 700084 / mc(2)155) OX=246196 GN=MSMEG_6725 PE=4 SV=1	51.917	491	0.838742
							MSMEG_6726	ABC transporter, permease protein OS=Mycolicibacterium smegmatis (strain ATCC 700084 / mc(2)155) OX=246196 GN=MSMEG_6726 PE=4 SV=1	21.579	209	0.868535
							MSMEG_6728	Uncharacterized protein OS=Mycolicibacterium smegmatis (strain ATCC 700084 / mc(2)155) OX=246196 GN=MSMEG_6728 PE=4 SV=1	18.199	162	-3.6212
							MSMEG_6730	Putative oxidoreductase YdbC OS=Mycolicibacterium smegmatis (strain ATCC 700084 / mc(2)155) OX=246196 GN=MSMEG_6730 PE=4 SV=1	32.612	301	-2.10141
							MSMEG_6738	Probable transcriptional regulator YdhC OS=Mycolicibacterium smegmatis (strain ATCC 700084 / mc(2)155) OX=246196 GN=MSMEG_6738 PE=4 SV=1	24.773	227	-0.866694
							MSMEG_6740	1-aminocyclopropane-1-carboxylate deaminase OS=Mycolicibacterium smegmatis (strain ATCC 700084 / mc(2)155) OX=246196 GN=MSMEG_6740 PE=3 SV=1	35.858	334	1.00906
							MSMEG_6741	Antar domain protein OS=Mycolicibacterium smegmatis (strain ATCC 700084 / mc(2)155) OX=246196 GN=MSMEG_6741 PE=4 SV=1	24.612	226	0.786903
							MSMEG_6748	ATPase component of ABC transporters with duplicated ATPase domains OS=Mycolicibacterium smegmatis (strain ATCC 700084 / mc(2)155) OX=246196 GN=MSMEG_6748 PE=4 SV=1	60.23	558	-1.59902
							MSMEG_6749	zinc_ribbon_15 domain-containing protein OS=Mycolicibacterium smegmatis (strain ATCC 700084 / mc(2)155) OX=246196 GN=MSMEG_6749 PE=4 SV=1	8.246	70	-0.867758
							MSMEG_6752	Glucanase OS=Mycolicibacterium smegmatis (strain ATCC 700084 / mc(2)155) OX=246196 GN=MSMEG_6752 PE=3 SV=1	32.566	313	2.05213
							MSMEG_6753	Oxidoreductase, short chain dehydrogenase/reductase family protein OS=Mycolicibacterium smegmatis (strain ATCC 700084 / mc(2)155) OX=246196 GN=MSMEG_6753 PE=1 SV=1	24.569	240	1.10536
							MSMEG_6754	MaoC like domain protein OS=Mycolicibacterium smegmatis (strain ATCC 700084 / mc(2)155) OX=246196 GN=MSMEG_6754 PE=1 SV=1	36.927	342	0.878989
							MSMEG_6757	Glycerol operon regulatory protein OS=Mycolicibacterium smegmatis (strain ATCC 700084 / mc(2)155) OX=246196 GN=MSMEG_6757 PE=4 SV=1	26.775	253	-0.981871
							MSMEG_6760	Uncharacterized protein OS=Mycolicibacterium smegmatis (strain ATCC 700084 / mc(2)155) OX=246196 GN=MSMEG_6760 PE=1 SV=1	17.625	161	0.693676
							MSMEG_6761	Glycerol-3-phosphate dehydrogenase OS=Mycolicibacterium smegmatis (strain ATCC 700084 / mc(2)155) OX=246196 GN=MSMEG_6761 PE=3 SV=1	60.886	568	0.571564
							MSMEG_6764	Transcriptional regulator, TetR family protein OS=Mycolicibacterium smegmatis (strain ATCC 700084 / mc(2)155) OX=246196 GN=MSMEG_6764 PE=4 SV=1	20.774	193	-1.21283
							MSMEG_6767	Mycocerosic acid synthase OS=Mycolicibacterium smegmatis (strain ATCC 700084 / mc(2)155) OX=246196 GN=MSMEG_6767 PE=4 SV=1	195.947	1826	-2.11209
							MSMEG_6776	Transcriptional regulator, LysR family protein OS=Mycolicibacterium smegmatis (strain ATCC 700084 / mc(2)155) OX=246196 GN=MSMEG_6776 PE=3 SV=1	30.632	281	-2.20935
							MSMEG_6778	Uncharacterized protein OS=Mycolicibacterium smegmatis (strain ATCC 700084 / mc(2)155) OX=246196 GN=MSMEG_6778 PE=4 SV=1	15.231	146	0.795265
							MSMEG_6779	MDMPI_N domain-containing protein OS=Mycolicibacterium smegmatis (strain ATCC 700084 / mc(2)155) OX=246196 GN=MSMEG_6779 PE=4 SV=1	23.194	215	-1.55449
							MSMEG_6780	Phenazine biosynthesis protein PhzF OS=Mycolicibacterium smegmatis (strain ATCC 700084 / mc(2)155) OX=246196 GN=MSMEG_6780 PE=4 SV=1	31.291	290	-1.08783
							MSMEG_6783	Integral membrane protein OS=Mycolicibacterium smegmatis (strain ATCC 700084 / mc(2)155) OX=246196 GN=MSMEG_6783 PE=4 SV=1	35.55	330	1.72756
							MSMEG_6784	Beta-lactamase OS=Mycolicibacterium smegmatis (strain ATCC 700084 / mc(2)155) OX=246196 GN=MSMEG_6784 PE=4 SV=1	36.972	355	0.522541
							MSMEG_6791	3-hydroxybutyryl-CoA dehydrogenase OS=Mycolicibacterium smegmatis (strain ATCC 700084 / mc(2)155) OX=246196 GN=MSMEG_6791 PE=4 SV=1	34.353	320	2.04952
							MSMEG_6794	DNA-binding protein OS=Mycolicibacterium smegmatis (strain ATCC 700084 / mc(2)155) OX=246196 GN=MSMEG_6794 PE=4 SV=1	31.773	288	-1.16101
							MSMEG_6802	ABC transporter ATP-binding protein OS=Mycolicibacterium smegmatis (strain ATCC 700084 / mc(2)155) OX=246196 GN=MSMEG_6802 PE=4 SV=1	27.972	263	0.6348
							MSMEG_6803	Ribose transport system permease protein RbsC OS=Mycolicibacterium smegmatis (strain ATCC 700084 / mc(2)155) OX=246196 GN=MSMEG_6803 PE=4 SV=1	34.726	339	1.29208
							MSMEG_6804	Sugar ABC transporter substrate-binding protein OS=Mycolicibacterium smegmatis (strain ATCC 700084 / mc(2)155) OX=246196 GN=MSMEG_6804 PE=4 SV=1	34.033	332	1.045
							MSMEG_6815	Secreted protein OS=Mycolicibacterium smegmatis (strain ATCC 700084 / mc(2)155) OX=246196 GN=MSMEG_6815 PE=4 SV=1	27.42	261	-1.1754
							MSMEG_6817	RNA polymerase sigma factor, sigma-70 family protein OS=Mycolicibacterium smegmatis (strain ATCC 700084 / mc(2)155) OX=246196 GN=MSMEG_6817 PE=3 SV=1	32.323	296	-0.612249
							MSMEG_6818	Dehydrogenase OS=Mycolicibacterium smegmatis (strain ATCC 700084 / mc(2)155) OX=246196 GN=MSMEG_6818 PE=4 SV=1	41.847	400	1.7196
							MSMEG_6822	Beta-lactamase OS=Mycolicibacterium smegmatis (strain ATCC 700084 / mc(2)155) OX=246196 GN=MSMEG_6822 PE=4 SV=1	31.775	303	0.678931
							MSMEG_6829	Transcriptional regulatory protein OS=Mycolicibacterium smegmatis (strain ATCC 700084 / mc(2)155) OX=246196 GN=MSMEG_6829 PE=4 SV=1	16.564	150	1.59218
							MSMEG_6833	Alcohol dehydrogenase OS=Mycolicibacterium smegmatis (strain ATCC 700084 / mc(2)155) OX=246196 GN=MSMEG_6833 PE=3 SV=1	38.188	359	-0.867934
							MSMEG_6857	Putative transcription regulator OS=Mycolicibacterium smegmatis (strain ATCC 700084 / mc(2)155) OX=246196 GN=MSMEG_6857 PE=4 SV=1	26.54	256	-4.17517
							MSMEG_6859	Oxidoreductase OS=Mycolicibacterium smegmatis (strain ATCC 700084 / mc(2)155) OX=246196 GN=MSMEG_6859 PE=3 SV=1	25.9	250	0.958035
							MSMEG_6869	Regulatory protein OS=Mycolicibacterium smegmatis (strain ATCC 700084 / mc(2)155) OX=246196 GN=MSMEG_6869 PE=4 SV=1	32.961	320	-1.00526
							MSMEG_6874	Aldehyde dehydrogenase OS=Mycolicibacterium smegmatis (strain ATCC 700084 / mc(2)155) OX=246196 GN=MSMEG_6874 PE=3 SV=1	53.553	500	1.48225
							MSMEG_6875	Endoribonuclease L-PSP family protein OS=Mycolicibacterium smegmatis (strain ATCC 700084 / mc(2)155) OX=246196 GN=MSMEG_6875 PE=4 SV=1	39.968	376	0.911396
							MSMEG_6877	Branched-chain amino acid transport system ATP-binding protein OS=Mycolicibacterium smegmatis (strain ATCC 700084 / mc(2)155) OX=246196 GN=MSMEG_6877 PE=4 SV=1	28.081	259	1.53335
							MSMEG_6880	Hydrophobic amino acid ABC transporter, putative OS=Mycolicibacterium smegmatis (strain ATCC 700084 / mc(2)155) OX=246196 GN=MSMEG_6880 PE=4 SV=1	44.987	429	1.80043
							MSMEG_6892	Replicative DNA helicase OS=Mycolicibacterium smegmatis (strain ATCC 700084 / mc(2)155) OX=246196 GN=MSMEG_6892 PE=1 SV=1	112.288	1024	0.60645
							MSMEG_6899	Uncharacterized protein OS=Mycolicibacterium smegmatis (strain ATCC 700084 / mc(2)155) OX=246196 GN=MSMEG_6899 PE=3 SV=1	60.898	554	-0.658208
							MSMEG_6903	Transcriptional regulator, PadR family protein OS=Mycolicibacterium smegmatis (strain ATCC 700084 / mc(2)155) OX=246196 GN=MSMEG_6903 PE=4 SV=1	20.888	184	1.49234
							MSMEG_6907	MmcI protein OS=Mycolicibacterium smegmatis (strain ATCC 700084 / mc(2)155) OX=246196 GN=MSMEG_6907 PE=4 SV=1	28.376	257	-0.636806
							MSMEG_6911	ABC transporter, ATP-binding protein GluA OS=Mycolicibacterium smegmatis (strain ATCC 700084 / mc(2)155) OX=246196 GN=MSMEG_6911 PE=4 SV=1	26.438	245	-0.878628
							MSMEG_6914	Uncharacterized protein OS=Mycolicibacterium smegmatis (strain ATCC 700084 / mc(2)155) OX=246196 GN=MSMEG_6914 PE=4 SV=1	50.492	446	-1.29961
							MSMEG_6916	Short chain dehydrogenase OS=Mycolicibacterium smegmatis (strain ATCC 700084 / mc(2)155) OX=246196 GN=MSMEG_6916 PE=3 SV=1	23.069	221	-1.03328
							MSMEG_6919	Proline-rich 28 kDa antigen OS=Mycolicibacterium smegmatis (strain ATCC 700084 / mc(2)155) OX=246196 GN=MSMEG_6919 PE=4 SV=1	31.728	314	-4.6763
							MSMEG_6920	Uncharacterized protein OS=Mycolicibacterium smegmatis (strain ATCC 700084 / mc(2)155) OX=246196 GN=MSMEG_6920 PE=4 SV=1	11.844	122	3.68225
							MSMEG_6921	UPF0301 protein MSMEG_6921/MSMEI_6732 OS=Mycolicibacterium smegmatis (strain ATCC 700084 / mc(2)155) OX=246196 GN=MSMEG_6921 PE=3 SV=1	22.094	201	-0.786486
							MSMEG_6922	Transporter, major facilitator family protein OS=Mycolicibacterium smegmatis (strain ATCC 700084 / mc(2)155) OX=246196 GN=MSMEG_6922 PE=4 SV=1	44.546	431	-2.43852
							MSMEG_6923	Uncharacterized protein OS=Mycolicibacterium smegmatis (strain ATCC 700084 / mc(2)155) OX=246196 GN=MSMEG_6923 PE=4 SV=1	27.198	257	-0.600695
							MSMEG_6927	MutT/nudix family protein OS=Mycolicibacterium smegmatis (strain ATCC 700084 / mc(2)155) OX=246196 GN=MSMEG_6927 PE=3 SV=1	32.516	297	0.671266
							MSMEG_6941	R3H domain-containing protein OS=Mycolicibacterium smegmatis (strain ATCC 700084 / mc(2)155) OX=246196 GN=MSMEG_6941 PE=4 SV=1	20.141	183	0.638745
							mspA	Porin MspA OS=Mycolicibacterium smegmatis (strain ATCC 700084 / mc(2)155) OX=246196 GN=mspA PE=1 SV=1	22.118	211	-1.4826
							mtnN	5'-methylthioadenosine/S-adenosylhomocysteine nucleosidase OS=Mycolicibacterium smegmatis (strain ATCC 700084 / mc(2)155) OX=246196 GN=mtnN PE=4 SV=1	26.3	250	-0.707507
							mtnP	S-methyl-5'-thioadenosine phosphorylase OS=Mycolicibacterium smegmatis (strain ATCC 700084 / mc(2)155) OX=246196 GN=mtnP PE=1 SV=1	27.723	259	-0.715848
							mtrA	DNA-binding response regulator MtrA OS=Mycolicibacterium smegmatis (strain ATCC 700084 / mc(2)155) OX=246196 GN=mtrA PE=1 SV=1	25.318	228	-0.747106
							murD	UDP-N-acetylmuramoylalanine--D-glutamate ligase OS=Mycolicibacterium smegmatis (strain ATCC 700084 / mc(2)155) OX=246196 GN=murD PE=3 SV=1	49.558	493	-0.694011
							murI	Glutamate racemase OS=Mycolicibacterium smegmatis (strain ATCC 700084 / mc(2)155) OX=246196 GN=murI PE=1 SV=1	29.283	277	-0.721513
							mutA	Methylmalonyl-CoA mutase OS=Mycolicibacterium smegmatis (strain ATCC 700084 / mc(2)155) OX=246196 GN=mutA PE=3 SV=1	64.866	623	1.18228
							mutT1	8-oxo-(d)GTP phosphatase OS=Mycolicibacterium smegmatis (strain ATCC 700084 / mc(2)155) OX=246196 GN=mutT1 PE=1 SV=1	35.923	322	-2.31073
							mycP1	Mycosin-1 OS=Mycolicibacterium smegmatis (strain ATCC 700084 / mc(2)155) OX=246196 GN=mycP1 PE=1 SV=1	46.454	449	1.22067
							nadB	L-aspartate oxidase OS=Mycolicibacterium smegmatis (strain ATCC 700084 / mc(2)155) OX=246196 GN=nadB PE=3 SV=1	54.036	531	-0.550009
							nadD	Probable nicotinate-nucleotide adenylyltransferase OS=Mycolicibacterium smegmatis (strain ATCC 700084 / mc(2)155) OX=246196 GN=nadD PE=3 SV=2	23.781	213	-1.34124
							ndk	Nucleoside diphosphate kinase OS=Mycolicibacterium smegmatis (strain ATCC 700084 / mc(2)155) OX=246196 GN=ndk PE=1 SV=1	14.916	139	0.546884
							nnrD	Bifunctional NAD(P)H-hydrate repair enzyme OS=Mycolicibacterium smegmatis (strain ATCC 700084 / mc(2)155) OX=246196 GN=nnrD PE=3 SV=1	47.07	470	-0.755712
							nrdE2	Ribonucleoside-diphosphate reductase subunit alpha 2 OS=Mycolicibacterium smegmatis (strain ATCC 700084 / mc(2)155) OX=246196 GN=nrdE2 PE=1 SV=1	82.106	722	-2.02842
							nth	Endonuclease III OS=Mycolicibacterium smegmatis (strain ATCC 700084 / mc(2)155) OX=246196 GN=nth PE=3 SV=1	28.833	259	-0.689154
							nusB	Transcription antitermination protein NusB OS=Mycolicibacterium smegmatis (strain ATCC 700084 / mc(2)155) OX=246196 GN=nusB PE=3 SV=1	17.193	160	0.80222
							orB	Alpha oxoglutarate ferredoxin oxidoreductase, beta subunit OS=Mycolicibacterium smegmatis (strain ATCC 700084 / mc(2)155) OX=246196 GN=orB PE=4 SV=1	37.302	342	-0.765715
							otsA	Trehalose-6-phosphate synthase OS=Mycolicibacterium smegmatis (strain ATCC 700084 / mc(2)155) OX=246196 GN=otsA PE=1 SV=1	56.28	503	-0.585673
							otsB	Trehalose 6-phosphate phosphatase OS=Mycolicibacterium smegmatis (strain ATCC 700084 / mc(2)155) OX=246196 GN=otsB PE=3 SV=1	25.933	249	0.51412
							pafA	Pup--protein ligase OS=Mycolicibacterium smegmatis (strain ATCC 700084 / mc(2)155) OX=246196 GN=pafA PE=1 SV=1	51.373	452	-0.945304
							panC	Pantothenate synthetase OS=Mycolicibacterium smegmatis (strain ATCC 700084 / mc(2)155) OX=246196 GN=panC PE=1 SV=1	33.525	314	-0.63775
							panE	2-dehydropantoate 2-reductase OS=Mycolicibacterium smegmatis (strain ATCC 700084 / mc(2)155) OX=246196 GN=panE PE=3 SV=1	36.047	337	1.24505
							panE	2-dehydropantoate 2-reductase OS=Mycolicibacterium smegmatis (strain ATCC 700084 / mc(2)155) OX=246196 GN=panE PE=3 SV=1	35.528	340	0.668772
							patA	Phosphatidylinositol mannoside acyltransferase OS=Mycolicibacterium smegmatis (strain ATCC 700084 / mc(2)155) OX=246196 GN=patA PE=1 SV=1	33.554	304	-0.918211
							pbpA	Peptidoglycan D,D-transpeptidase PbpA OS=Mycolicibacterium smegmatis (strain ATCC 700084 / mc(2)155) OX=246196 GN=pbpA PE=3 SV=1	51.332	491	0.865464
							pbpB	Penicillin-binding protein PbpB OS=Mycolicibacterium smegmatis (strain ATCC 700084 / mc(2)155) OX=246196 GN=pbpB PE=1 SV=1	69.708	648	-2.74541
							pcaB	3-carboxy-cis,cis-muconate cycloisomerase OS=Mycolicibacterium smegmatis (strain ATCC 700084 / mc(2)155) OX=246196 GN=pcaB PE=4 SV=1	41.725	400	-0.847004
							pcaC	4-carboxymuconolactone decarboxylase OS=Mycolicibacterium smegmatis (strain ATCC 700084 / mc(2)155) OX=246196 GN=pcaC PE=4 SV=1	17.374	153	0.859052
							pcaC	4-carboxymuconolactone decarboxylase domain protein OS=Mycolicibacterium smegmatis (strain ATCC 700084 / mc(2)155) OX=246196 GN=pcaC PE=4 SV=1	20.848	186	-0.651547
							pcaC	4-carboxymuconolactone decarboxylase domain protein OS=Mycolicibacterium smegmatis (strain ATCC 700084 / mc(2)155) OX=246196 GN=pcaC PE=4 SV=1	17.932	160	-1.01617
							pcaG	Protocatechuate 3,4-dioxygenase, alpha subunit OS=Mycolicibacterium smegmatis (strain ATCC 700084 / mc(2)155) OX=246196 GN=pcaG PE=3 SV=1	19.526	185	0.814132
							pcaH	Protocatechuate 3,4-dioxygenase, beta subunit OS=Mycolicibacterium smegmatis (strain ATCC 700084 / mc(2)155) OX=246196 GN=pcaH PE=3 SV=1	28.338	248	1.50712
							pdxH	Pyridoxine/pyridoxamine 5'-phosphate oxidase OS=Mycolicibacterium smegmatis (strain ATCC 700084 / mc(2)155) OX=246196 GN=pdxH PE=3 SV=1	25.399	230	-0.51756
							pdxS	Pyridoxal 5'-phosphate synthase subunit PdxS OS=Mycolicibacterium smegmatis (strain ATCC 700084 / mc(2)155) OX=246196 GN=pdxS PE=3 SV=1	32.103	303	0.889087
							pepA	Probable cytosol aminopeptidase OS=Mycolicibacterium smegmatis (strain ATCC 700084 / mc(2)155) OX=246196 GN=pepA PE=3 SV=1	53.725	519	-0.840462
							pgm	Phosphoglucomutase, alpha-D-glucose phosphate-specific OS=Mycolicibacterium smegmatis (strain ATCC 700084 / mc(2)155) OX=246196 GN=pgm PE=3 SV=1	57.901	544	-0.620579
							pgsA	CDP-diacylglycerol--glycerol-3-phosphate 3-phosphatidyltransferase OS=Mycolicibacterium smegmatis (strain ATCC 700084 / mc(2)155) OX=246196 GN=pgsA PE=3 SV=1	21.552	201	-0.662309
							phd	Antitoxin Phd OS=Mycolicibacterium smegmatis (strain ATCC 700084 / mc(2)155) OX=246196 GN=phd PE=1 SV=1	7.276	65	1.55807
							pheA	Prephenate dehydratase OS=Mycolicibacterium smegmatis (strain ATCC 700084 / mc(2)155) OX=246196 GN=pheA PE=3 SV=1	32.464	310	-1.25528
							pheS	Phenylalanine--tRNA ligase alpha subunit OS=Mycolicibacterium smegmatis (strain ATCC 700084 / mc(2)155) OX=246196 GN=pheS PE=3 SV=1	38.905	356	0.559887
							phoP	DNA-binding response regulator PhoP OS=Mycolicibacterium smegmatis (strain ATCC 700084 / mc(2)155) OX=246196 GN=phoP PE=4 SV=1	26.633	239	0.862215
							phoU	Phosphate-specific transport system accessory protein PhoU OS=Mycolicibacterium smegmatis (strain ATCC 700084 / mc(2)155) OX=246196 GN=phoU PE=3 SV=1	23.913	219	-1.28964
							phoU	Phosphate-specific transport system accessory protein PhoU OS=Mycolicibacterium smegmatis (strain ATCC 700084 / mc(2)155) OX=246196 GN=phoU PE=3 SV=1	24.649	222	-0.935399
							pimA	Phosphatidyl-myo-inositol mannosyltransferase OS=Mycolicibacterium smegmatis (strain ATCC 700084 / mc(2)155) OX=246196 GN=pimA PE=1 SV=1	41.22	386	-1.59996
							pknG	Serine/threonine-protein kinase PknG OS=Mycolicibacterium smegmatis (strain ATCC 700084 / mc(2)155) OX=246196 GN=pknG PE=1 SV=1	82.645	760	-0.921275
							pks5	Mycocerosic acid synthase-like polyketide synthase OS=Mycolicibacterium smegmatis (strain ATCC 700084 / mc(2)155) OX=246196 GN=pks5 PE=1 SV=1	223.175	2111	7.26011
							pncB	Nicotinate phosphoribosyltransferase OS=Mycolicibacterium smegmatis (strain ATCC 700084 / mc(2)155) OX=246196 GN=pncB PE=3 SV=1	45.805	434	-0.655253
							pnp	Polyribonucleotide nucleotidyltransferase OS=Mycolicibacterium smegmatis (strain ATCC 700084 / mc(2)155) OX=246196 GN=pnp PE=1 SV=1	81.027	763	0.545905
							potA	Spermidine/putrescine import ATP-binding protein PotA OS=Mycolicibacterium smegmatis (strain ATCC 700084 / mc(2)155) OX=246196 GN=potA PE=3 SV=1	45.926	422	0.678412
							potA	Spermidine/putrescine import ATP-binding protein PotA OS=Mycolicibacterium smegmatis (strain ATCC 700084 / mc(2)155) OX=246196 GN=potA PE=3 SV=1	40.666	385	-1.29756
							ppk	Polyphosphate kinase OS=Mycolicibacterium smegmatis (strain ATCC 700084 / mc(2)155) OX=246196 GN=ppk PE=3 SV=1	82.057	736	-0.811147
							prfA	Peptide chain release factor 1 OS=Mycolicibacterium smegmatis (strain ATCC 700084 / mc(2)155) OX=246196 GN=prfA PE=3 SV=1	39.103	359	1.17451
							prfC	Peptide chain release factor 3 OS=Mycolicibacterium smegmatis (strain ATCC 700084 / mc(2)155) OX=246196 GN=prfC PE=3 SV=1	58.465	538	0.560605
							priA	Phosphoribosyl isomerase A OS=Mycolicibacterium smegmatis (strain ATCC 700084 / mc(2)155) OX=246196 GN=priA PE=3 SV=1	26.408	258	0.724057
							prmC	Release factor glutamine methyltransferase OS=Mycolicibacterium smegmatis (strain ATCC 700084 / mc(2)155) OX=246196 GN=prmC PE=3 SV=1	29.564	281	0.603231
							prrA	DNA-binding response regulator PrrA OS=Mycolicibacterium smegmatis (strain ATCC 700084 / mc(2)155) OX=246196 GN=prrA PE=4 SV=1	25.342	236	-0.502493
							pruA	L-glutamate gamma-semialdehyde dehydrogenase OS=Mycolicibacterium smegmatis (strain ATCC 700084 / mc(2)155) OX=246196 GN=pruA PE=4 SV=1	58.434	542	0.642646
							pstS	Phosphate-binding protein PstS OS=Mycolicibacterium smegmatis (strain ATCC 700084 / mc(2)155) OX=246196 GN=pstS PE=3 SV=1	38.032	378	2.41949
							ptsI	Phosphoenolpyruvate-protein phosphotransferase OS=Mycolicibacterium smegmatis (strain ATCC 700084 / mc(2)155) OX=246196 GN=ptsI PE=3 SV=1	55.471	544	0.890581
							purA	Adenylosuccinate synthetase OS=Mycolicibacterium smegmatis (strain ATCC 700084 / mc(2)155) OX=246196 GN=purA PE=1 SV=1	46.339	431	0.560562
							purL	Phosphoribosylformylglycinamidine synthase subunit PurL OS=Mycolicibacterium smegmatis (strain ATCC 700084 / mc(2)155) OX=246196 GN=purL PE=3 SV=1	81.012	765	-0.677116
							purS	Phosphoribosylformylglycinamidine synthase subunit PurS OS=Mycolicibacterium smegmatis (strain ATCC 700084 / mc(2)155) OX=246196 GN=purS PE=3 SV=1	8.858	82	-0.529903
							pxpA	5-oxoprolinase subunit A OS=Mycolicibacterium smegmatis (strain ATCC 700084 / mc(2)155) OX=246196 GN=pxpA PE=3 SV=1	27.292	261	-1.15593
							pyc	Pyruvate carboxylase OS=Mycolicibacterium smegmatis (strain ATCC 700084 / mc(2)155) OX=246196 GN=pyc PE=4 SV=1	121.551	1131	0.610515
							pyk	Pyruvate kinase OS=Mycolicibacterium smegmatis (strain ATCC 700084 / mc(2)155) OX=246196 GN=pyk PE=3 SV=1	50.24	477	1.60067
							pyrB	Aspartate carbamoyltransferase OS=Mycolicibacterium smegmatis (strain ATCC 700084 / mc(2)155) OX=246196 GN=pyrB PE=3 SV=1	34.349	318	0.530634
[truncated: 127 more rows]

## Sheet: Cell Wall
Mass spectrometry analyses of the cell wall proteins of msme5257 mutant M. smegmatis mc2155 strains
[truncated: 1,909 more rows]

[truncated: 2 more sheets: Cell cytomembrane, Cell cytoplasma]
